# Supplementary material for: Comparison of electroencephalographic changes in response to acute electrical and thermal stimuli with the tail flick and hot plate test in rats administered with opiorphin
Source: BMC Neurol. 2018 Apr 19;18:43. doi: 10.1186/s12883-018-1047-y (PMC5907193; doi:10.1186/s12883-018-1047-y)
Supplement: Supplementary file 1 — SAS output OPOR rats. Description: SAS output file for statistical analysis of EEG data acquired during this study. (MHT 280 kb) [file 12883_2018_1047_MOESM1_ESM.mht]

From: "Saved by Internet Explorer 11"
Subject: SAS Output
Date: Mon, 9 May 2016 17:05:31 +1200
MIME-Version: 1.0
Content-Type: text/html;
	charset="Windows-1252"
Content-Transfer-Encoding: quoted-printable
Content-Location: file://C:\Users\rdukkipa\AppData\Local\Temp\SAS Temporary Files\_TD5776_IT074096_\sashtml.htm
X-MimeOLE: Produced By Microsoft MimeOLE V6.1.7601.17609

<!DOCTYPE HTML PUBLIC "-//W3C//DTD HTML 4.0 Transitional//EN">
<HTML><HEAD><META content=3D"IE=3D5.0000" =
http-equiv=3D"X-UA-Compatible">
<TITLE>SAS Output</TITLE>
<META name=3DGENERATOR content=3D"MSHTML 11.00.9600.18231">
<META content=3D"text/html; charset=3Dwindows-1252" =
http-equiv=3DContent-type>
<STYLE type=3Dtext/css>.aftercaption {
	FONT-SIZE: x-small; FONT-FAMILY: Arial, 'Albany AMT', Helvetica, Helv; =
FONT-WEIGHT: bold; COLOR: #112277; FONT-STYLE: normal; PADDING-TOP: 4pt; =
BORDER-SPACING: 0px; BACKGROUND-COLOR: #fafbfe
}
.batch {
	FONT-SIZE: x-small; BORDER-TOP: #c1c1c1 1px solid; FONT-FAMILY: 'SAS =
Monospace', 'Courier New', Courier, monospace; BORDER-RIGHT: #c1c1c1 1px =
solid; BORDER-COLLAPSE: separate; BORDER-BOTTOM: #c1c1c1 1px solid; =
FONT-WEIGHT: normal; COLOR: #000000; PADDING-BOTTOM: 7px; FONT-STYLE: =
normal; PADDING-TOP: 7px; PADDING-LEFT: 7px; BORDER-SPACING: 1px; =
BORDER-LEFT: #c1c1c1 1px solid; PADDING-RIGHT: 7px; BACKGROUND-COLOR: =
#fafbfe
}
.beforecaption {
	FONT-SIZE: x-small; FONT-FAMILY: Arial, 'Albany AMT', Helvetica, Helv; =
FONT-WEIGHT: bold; COLOR: #112277; FONT-STYLE: normal; BORDER-SPACING: =
0px; BACKGROUND-COLOR: #fafbfe
}
.body {
	FONT-SIZE: x-small; FONT-FAMILY: Arial, 'Albany AMT', Helvetica, Helv; =
FONT-WEIGHT: normal; COLOR: #000000; FONT-STYLE: normal; MARGIN-LEFT: =
8px; BACKGROUND-COLOR: #fafbfe; MARGIN-RIGHT: 8px
}
.bodydate {
	FONT-SIZE: x-small; FONT-FAMILY: Arial, 'Albany AMT', Helvetica, Helv; =
WIDTH: 100%; VERTICAL-ALIGN: top; FONT-WEIGHT: normal; COLOR: #000000; =
FONT-STYLE: normal; TEXT-ALIGN: right; BORDER-SPACING: 0px; =
BACKGROUND-COLOR: #fafbfe
}
.bycontentfolder {
	LIST-STYLE-TYPE: none; FONT-SIZE: x-small; FONT-FAMILY: Arial, 'Albany =
AMT', Helvetica, Helv; FONT-WEIGHT: normal; COLOR: #000000; FONT-STYLE: =
normal; MARGIN-LEFT: 6pt
}
.byline {
	FONT-SIZE: x-small; FONT-FAMILY: Arial, 'Albany AMT', Helvetica, Helv; =
FONT-WEIGHT: bold; COLOR: #112277; FONT-STYLE: normal; BORDER-SPACING: =
0px; BACKGROUND-COLOR: #fafbfe
}
.bylinecontainer {
	FONT-SIZE: x-small; BORDER-TOP: #000000 0px solid; FONT-FAMILY: Arial, =
'Albany AMT', Helvetica, Helv; BORDER-RIGHT: #000000 0px solid; WIDTH: =
100%; BORDER-BOTTOM: #000000 0px solid; FONT-WEIGHT: normal; COLOR: =
#000000; FONT-STYLE: normal; BORDER-SPACING: 1px; BORDER-LEFT: #000000 =
0px solid; BACKGROUND-COLOR: #fafbfe
}
.caption {
	FONT-SIZE: x-small; FONT-FAMILY: Arial, 'Albany AMT', Helvetica, Helv; =
FONT-WEIGHT: bold; COLOR: #112277; FONT-STYLE: normal; BORDER-SPACING: =
0px; BACKGROUND-COLOR: #fafbfe
}
.cell {
	FONT-SIZE: x-small; FONT-FAMILY: Arial, 'Albany AMT', Helvetica, Helv; =
FONT-WEIGHT: normal; COLOR: #000000; FONT-STYLE: normal; =
BACKGROUND-COLOR: #fafbfe
}
.container {
	FONT-SIZE: x-small; FONT-FAMILY: Arial, 'Albany AMT', Helvetica, Helv; =
FONT-WEIGHT: normal; COLOR: #000000; FONT-STYLE: normal; =
BACKGROUND-COLOR: #fafbfe
}
.contentfolder {
	LIST-STYLE-TYPE: none; FONT-SIZE: x-small; FONT-FAMILY: Arial, 'Albany =
AMT', Helvetica, Helv; FONT-WEIGHT: normal; COLOR: #000000; FONT-STYLE: =
normal; MARGIN-LEFT: 6pt
}
.contentitem {
	LIST-STYLE-TYPE: none; FONT-SIZE: x-small; FONT-FAMILY: Arial, 'Albany =
AMT', Helvetica, Helv; FONT-WEIGHT: normal; COLOR: #000000; FONT-STYLE: =
normal; MARGIN-LEFT: 6pt
}
.contentproclabel {
	FONT-SIZE: x-small; FONT-FAMILY: Arial, 'Albany AMT', Helvetica, Helv; =
FONT-WEIGHT: bold; COLOR: #112277; FONT-STYLE: normal; BACKGROUND-COLOR: =
#fafbfe
}
.contentprocname {
	FONT-SIZE: x-small; FONT-FAMILY: Arial, 'Albany AMT', Helvetica, Helv; =
FONT-WEIGHT: bold; COLOR: #112277; FONT-STYLE: normal; BACKGROUND-COLOR: =
#fafbfe
}
.contents {
	LIST-STYLE-TYPE: decimal; FONT-SIZE: x-small; FONT-FAMILY: Arial, =
'Albany AMT', Helvetica, Helv; FONT-WEIGHT: normal; COLOR: #000000; =
FONT-STYLE: normal; MARGIN-LEFT: 8px; BACKGROUND-COLOR: #fafbfe; =
MARGIN-RIGHT: 8px
}
.contentsdate {
	FONT-SIZE: x-small; FONT-FAMILY: Arial, 'Albany AMT', Helvetica, Helv; =
WIDTH: 100%; FONT-WEIGHT: normal; COLOR: #000000; FONT-STYLE: normal; =
BACKGROUND-COLOR: #fafbfe
}
.contenttitle {
	FONT-SIZE: x-small; FONT-FAMILY: Arial, 'Albany AMT', Helvetica, Helv; =
FONT-WEIGHT: bold; COLOR: #112277; FONT-STYLE: italic; BACKGROUND-COLOR: =
#fafbfe
}
.continued {
	FONT-SIZE: x-small; FONT-FAMILY: Arial, 'Albany AMT', Helvetica, Helv; =
WIDTH: 100%; FONT-WEIGHT: bold; COLOR: #112277; FONT-STYLE: normal; =
BORDER-SPACING: 0px; BACKGROUND-COLOR: #fafbfe
}
.data {
	FONT-SIZE: x-small; BORDER-TOP: #c1c1c1 0px solid; FONT-FAMILY: Arial, =
'Albany AMT', Helvetica, Helv; BORDER-RIGHT: #c1c1c1 1px solid; =
BORDER-BOTTOM: #c1c1c1 1px solid; FONT-WEIGHT: normal; FONT-STYLE: =
normal; BORDER-LEFT: #c1c1c1 0px solid; BACKGROUND-COLOR: #ffffff
}
.dataemphasis {
	FONT-SIZE: x-small; BORDER-TOP: #c1c1c1 0px solid; FONT-FAMILY: Arial, =
'Albany AMT', Helvetica, Helv; BORDER-RIGHT: #c1c1c1 1px solid; =
BORDER-BOTTOM: #c1c1c1 1px solid; FONT-WEIGHT: normal; FONT-STYLE: =
normal; BORDER-LEFT: #c1c1c1 0px solid; BACKGROUND-COLOR: #ffffff
}
.dataemphasisfixed {
	FONT-SIZE: x-small; BORDER-TOP: #c1c1c1 0px solid; FONT-FAMILY: =
'Courier New', Courier, monospace; BORDER-RIGHT: #c1c1c1 1px solid; =
BORDER-BOTTOM: #c1c1c1 1px solid; FONT-WEIGHT: normal; FONT-STYLE: =
italic; BORDER-LEFT: #c1c1c1 0px solid; BACKGROUND-COLOR: #ffffff
}
.dataempty {
	FONT-SIZE: x-small; BORDER-TOP: #c1c1c1 0px solid; FONT-FAMILY: Arial, =
'Albany AMT', Helvetica, Helv; BORDER-RIGHT: #c1c1c1 1px solid; =
BORDER-BOTTOM: #c1c1c1 1px solid; FONT-WEIGHT: normal; FONT-STYLE: =
normal; BORDER-LEFT: #c1c1c1 0px solid; BACKGROUND-COLOR: #ffffff
}
.datafixed {
	FONT-SIZE: x-small; BORDER-TOP: #c1c1c1 0px solid; FONT-FAMILY: =
'Courier New', Courier; BORDER-RIGHT: #c1c1c1 1px solid; BORDER-BOTTOM: =
#c1c1c1 1px solid; FONT-WEIGHT: normal; FONT-STYLE: normal; BORDER-LEFT: =
#c1c1c1 0px solid; BACKGROUND-COLOR: #ffffff
}
.datastrong {
	FONT-SIZE: x-small; BORDER-TOP: #c1c1c1 0px solid; FONT-FAMILY: Arial, =
'Albany AMT', Helvetica, Helv; BORDER-RIGHT: #c1c1c1 1px solid; =
BORDER-BOTTOM: #c1c1c1 1px solid; FONT-WEIGHT: bold; COLOR: #000000; =
FONT-STYLE: normal; BORDER-LEFT: #c1c1c1 0px solid; BACKGROUND-COLOR: =
#ffffff
}
.datastrongfixed {
	FONT-SIZE: x-small; BORDER-TOP: #c1c1c1 0px solid; FONT-FAMILY: =
'Courier New', Courier, monospace; BORDER-RIGHT: #c1c1c1 1px solid; =
BORDER-BOTTOM: #c1c1c1 1px solid; FONT-WEIGHT: bold; COLOR: #000000; =
FONT-STYLE: normal; BORDER-LEFT: #c1c1c1 0px solid; BACKGROUND-COLOR: =
#ffffff
}
.date {
	FONT-SIZE: x-small; FONT-FAMILY: Arial, 'Albany AMT', Helvetica, Helv; =
WIDTH: 100%; FONT-WEIGHT: normal; COLOR: #000000; FONT-STYLE: normal; =
BACKGROUND-COLOR: #fafbfe
}
.document {
	FONT-SIZE: x-small; FONT-FAMILY: Arial, 'Albany AMT', Helvetica, Helv; =
FONT-WEIGHT: normal; COLOR: #000000; FONT-STYLE: normal; =
BACKGROUND-COLOR: #fafbfe
}
A:link {
	COLOR: #0000ff
}
A:visited {
	COLOR: #800080
}
A:active {
	COLOR: #800080
}
.errorbanner {
	FONT-SIZE: x-small; FONT-FAMILY: Arial, 'Albany AMT', Helvetica, Helv; =
FONT-WEIGHT: bold; COLOR: #112277; FONT-STYLE: normal; BACKGROUND-COLOR: =
#fafbfe
}
.errorcontent {
	FONT-SIZE: x-small; FONT-FAMILY: Arial, 'Albany AMT', Helvetica, Helv; =
FONT-WEIGHT: normal; COLOR: #112277; FONT-STYLE: normal; =
BACKGROUND-COLOR: #fafbfe
}
.errorcontentfixed {
	FONT-SIZE: x-small; FONT-FAMILY: 'Courier New', Courier; FONT-WEIGHT: =
normal; COLOR: #112277; FONT-STYLE: normal; BACKGROUND-COLOR: #fafbfe
}
.extendedpage {
	FONT-SIZE: x-small; BORDER-TOP: #000000 1pt solid; FONT-FAMILY: Arial, =
'Albany AMT', Helvetica, Helv; BORDER-RIGHT: #000000 1pt solid; =
BORDER-BOTTOM: #000000 1pt solid; FONT-WEIGHT: normal; COLOR: #112277; =
FONT-STYLE: italic; TEXT-ALIGN: center; BORDER-LEFT: #000000 1pt solid; =
BACKGROUND-COLOR: #fafbfe
}
.fatalbanner {
	FONT-SIZE: x-small; FONT-FAMILY: Arial, 'Albany AMT', Helvetica, Helv; =
FONT-WEIGHT: bold; COLOR: #112277; FONT-STYLE: normal; BACKGROUND-COLOR: =
#fafbfe
}
.fatalcontent {
	FONT-SIZE: x-small; FONT-FAMILY: Arial, 'Albany AMT', Helvetica, Helv; =
FONT-WEIGHT: normal; COLOR: #112277; FONT-STYLE: normal; =
BACKGROUND-COLOR: #fafbfe
}
.fatalcontentfixed {
	FONT-SIZE: x-small; FONT-FAMILY: 'Courier New', Courier; FONT-WEIGHT: =
normal; COLOR: #112277; FONT-STYLE: normal; BACKGROUND-COLOR: #fafbfe
}
.folderaction {
	LIST-STYLE-TYPE: none; FONT-SIZE: x-small; FONT-FAMILY: Arial, 'Albany =
AMT', Helvetica, Helv; FONT-WEIGHT: normal; COLOR: #000000; FONT-STYLE: =
normal; MARGIN-LEFT: 6pt
}
.footer {
	FONT-SIZE: x-small; BORDER-TOP: #b0b7bb 0px solid; FONT-FAMILY: Arial, =
'Albany AMT', Helvetica, Helv; BORDER-RIGHT: #b0b7bb 1px solid; =
BORDER-BOTTOM: #b0b7bb 1px solid; FONT-WEIGHT: bold; COLOR: #112277; =
FONT-STYLE: normal; BORDER-LEFT: #b0b7bb 0px solid; BACKGROUND-COLOR: =
#edf2f9
}
.footeremphasis {
	FONT-SIZE: x-small; BORDER-TOP: #b0b7bb 0px solid; FONT-FAMILY: Arial, =
'Albany AMT', Helvetica, Helv; BORDER-RIGHT: #b0b7bb 1px solid; =
BORDER-BOTTOM: #b0b7bb 1px solid; FONT-WEIGHT: normal; COLOR: #112277; =
FONT-STYLE: italic; BORDER-LEFT: #b0b7bb 0px solid; BACKGROUND-COLOR: =
#edf2f9
}
.footeremphasisfixed {
	FONT-SIZE: x-small; BORDER-TOP: #b0b7bb 0px solid; FONT-FAMILY: =
'Courier New', Courier, monospace; BORDER-RIGHT: #b0b7bb 1px solid; =
BORDER-BOTTOM: #b0b7bb 1px solid; FONT-WEIGHT: normal; COLOR: #112277; =
FONT-STYLE: italic; BORDER-LEFT: #b0b7bb 0px solid; BACKGROUND-COLOR: =
#edf2f9
}
.footerempty {
	FONT-SIZE: x-small; BORDER-TOP: #b0b7bb 0px solid; FONT-FAMILY: Arial, =
'Albany AMT', Helvetica, Helv; BORDER-RIGHT: #b0b7bb 1px solid; =
BORDER-BOTTOM: #b0b7bb 1px solid; FONT-WEIGHT: bold; COLOR: #112277; =
FONT-STYLE: normal; BORDER-LEFT: #b0b7bb 0px solid; BACKGROUND-COLOR: =
#edf2f9
}
.footerfixed {
	FONT-SIZE: x-small; BORDER-TOP: #b0b7bb 0px solid; FONT-FAMILY: =
'Courier New', Courier; BORDER-RIGHT: #b0b7bb 1px solid; BORDER-BOTTOM: =
#b0b7bb 1px solid; FONT-WEIGHT: normal; COLOR: #112277; FONT-STYLE: =
normal; BORDER-LEFT: #b0b7bb 0px solid; BACKGROUND-COLOR: #edf2f9
}
.footerstrong {
	FONT-SIZE: x-small; BORDER-TOP: #b0b7bb 0px solid; FONT-FAMILY: Arial, =
'Albany AMT', Helvetica, Helv; BORDER-RIGHT: #b0b7bb 1px solid; =
BORDER-BOTTOM: #b0b7bb 1px solid; FONT-WEIGHT: bold; COLOR: #112277; =
FONT-STYLE: normal; BORDER-LEFT: #b0b7bb 0px solid; BACKGROUND-COLOR: =
#edf2f9
}
.footerstrongfixed {
	FONT-SIZE: x-small; BORDER-TOP: #b0b7bb 0px solid; FONT-FAMILY: =
'Courier New', Courier, monospace; BORDER-RIGHT: #b0b7bb 1px solid; =
BORDER-BOTTOM: #b0b7bb 1px solid; FONT-WEIGHT: bold; COLOR: #112277; =
FONT-STYLE: normal; BORDER-LEFT: #b0b7bb 0px solid; BACKGROUND-COLOR: =
#edf2f9
}
.frame {
	FONT-SIZE: x-small; FONT-FAMILY: Arial, 'Albany AMT', Helvetica, Helv; =
FONT-WEIGHT: normal; COLOR: #000000; FONT-STYLE: normal; =
BACKGROUND-COLOR: #fafbfe
}
.graph {
	FONT-SIZE: x-small; BORDER-TOP: #c1c1c1 1px solid; FONT-FAMILY: Arial, =
'Albany AMT', Helvetica, Helv; BORDER-RIGHT: #c1c1c1 1px solid; =
BORDER-COLLAPSE: separate; BORDER-BOTTOM: #c1c1c1 1px solid; =
FONT-WEIGHT: normal; COLOR: #000000; FONT-STYLE: normal; BORDER-SPACING: =
1px; BORDER-LEFT: #c1c1c1 1px solid; BACKGROUND-COLOR: #fafbfe
}
.header {
	FONT-SIZE: x-small; BORDER-TOP: #b0b7bb 0px solid; FONT-FAMILY: Arial, =
'Albany AMT', Helvetica, Helv; BORDER-RIGHT: #b0b7bb 1px solid; =
BORDER-BOTTOM: #b0b7bb 1px solid; FONT-WEIGHT: bold; COLOR: #112277; =
FONT-STYLE: normal; BORDER-LEFT: #b0b7bb 0px solid; BACKGROUND-COLOR: =
#edf2f9
}
.headeremphasis {
	FONT-SIZE: x-small; BORDER-TOP: #b0b7bb 0px solid; FONT-FAMILY: Arial, =
'Albany AMT', Helvetica, Helv; BORDER-RIGHT: #b0b7bb 1px solid; =
BORDER-BOTTOM: #b0b7bb 1px solid; FONT-WEIGHT: normal; COLOR: #000000; =
FONT-STYLE: italic; BORDER-LEFT: #b0b7bb 0px solid; BACKGROUND-COLOR: =
#d8dbd3
}
.headeremphasisfixed {
	FONT-SIZE: x-small; BORDER-TOP: #b0b7bb 0px solid; FONT-FAMILY: =
'Courier New', Courier, monospace; BORDER-RIGHT: #b0b7bb 1px solid; =
BORDER-BOTTOM: #b0b7bb 1px solid; FONT-WEIGHT: normal; COLOR: #000000; =
FONT-STYLE: italic; BORDER-LEFT: #b0b7bb 0px solid; BACKGROUND-COLOR: =
#d8dbd3
}
.headerempty {
	FONT-SIZE: x-small; BORDER-TOP: #b0b7bb 0px solid; FONT-FAMILY: Arial, =
'Albany AMT', Helvetica, Helv; BORDER-RIGHT: #b0b7bb 1px solid; =
BORDER-BOTTOM: #b0b7bb 1px solid; FONT-WEIGHT: bold; COLOR: #112277; =
FONT-STYLE: normal; BORDER-LEFT: #b0b7bb 0px solid; BACKGROUND-COLOR: =
#edf2f9
}
.headerfixed {
	FONT-SIZE: x-small; BORDER-TOP: #b0b7bb 0px solid; FONT-FAMILY: =
'Courier New', Courier; BORDER-RIGHT: #b0b7bb 1px solid; BORDER-BOTTOM: =
#b0b7bb 1px solid; FONT-WEIGHT: normal; COLOR: #112277; FONT-STYLE: =
normal; BORDER-LEFT: #b0b7bb 0px solid; BACKGROUND-COLOR: #edf2f9
}
.headersandfooters {
	FONT-SIZE: x-small; FONT-FAMILY: Arial, 'Albany AMT', Helvetica, Helv; =
FONT-WEIGHT: bold; COLOR: #000000; FONT-STYLE: normal; BACKGROUND-COLOR: =
#edf2f9
}
.headerstrong {
	FONT-SIZE: x-small; BORDER-TOP: #b0b7bb 0px solid; FONT-FAMILY: Arial, =
'Albany AMT', Helvetica, Helv; BORDER-RIGHT: #b0b7bb 1px solid; =
BORDER-BOTTOM: #b0b7bb 1px solid; FONT-WEIGHT: bold; COLOR: #000000; =
FONT-STYLE: normal; BORDER-LEFT: #b0b7bb 0px solid; BACKGROUND-COLOR: =
#d8dbd3
}
.headerstrongfixed {
	FONT-SIZE: x-small; BORDER-TOP: #b0b7bb 0px solid; FONT-FAMILY: =
'Courier New', Courier, monospace; BORDER-RIGHT: #b0b7bb 1px solid; =
BORDER-BOTTOM: #b0b7bb 1px solid; FONT-WEIGHT: bold; COLOR: #000000; =
FONT-STYLE: normal; BORDER-LEFT: #b0b7bb 0px solid; BACKGROUND-COLOR: =
#d8dbd3
}
.index {
	FONT-SIZE: x-small; FONT-FAMILY: Arial, 'Albany AMT', Helvetica, Helv; =
FONT-WEIGHT: normal; COLOR: #000000; FONT-STYLE: normal; =
BACKGROUND-COLOR: #fafbfe
}
.indexaction {
	LIST-STYLE-TYPE: none; FONT-SIZE: x-small; FONT-FAMILY: Arial, 'Albany =
AMT', Helvetica, Helv; FONT-WEIGHT: normal; COLOR: #000000; FONT-STYLE: =
normal; MARGIN-LEFT: 6pt
}
.indexitem {
	LIST-STYLE-TYPE: none; FONT-SIZE: x-small; FONT-FAMILY: Arial, 'Albany =
AMT', Helvetica, Helv; FONT-WEIGHT: normal; COLOR: #000000; FONT-STYLE: =
normal; MARGIN-LEFT: 6pt
}
.indexprocname {
	FONT-SIZE: x-small; FONT-FAMILY: Arial, 'Albany AMT', Helvetica, Helv; =
FONT-WEIGHT: bold; COLOR: #112277; FONT-STYLE: normal; BACKGROUND-COLOR: =
#fafbfe
}
.indextitle {
	FONT-SIZE: x-small; FONT-FAMILY: Arial, 'Albany AMT', Helvetica, Helv; =
FONT-WEIGHT: bold; COLOR: #112277; FONT-STYLE: italic; BACKGROUND-COLOR: =
#fafbfe
}
.layoutcontainer {
	BORDER-TOP: #000000 0px solid; BORDER-RIGHT: #000000 0px solid; =
BORDER-BOTTOM: #000000 0px solid; BORDER-SPACING: 30px; BORDER-LEFT: =
#000000 0px solid
}
.layoutregion {
	BORDER-TOP: #000000 0px solid; BORDER-RIGHT: #000000 0px solid; =
BORDER-BOTTOM: #000000 0px solid; BORDER-SPACING: 30px; BORDER-LEFT: =
#000000 0px solid
}
.linecontent {
	FONT-SIZE: x-small; BORDER-TOP: #c1c1c1 0px solid; FONT-FAMILY: Arial, =
'Albany AMT', Helvetica, Helv; BORDER-RIGHT: #c1c1c1 1px solid; =
BORDER-BOTTOM: #c1c1c1 1px solid; FONT-WEIGHT: normal; COLOR: #112277; =
FONT-STYLE: normal; BORDER-LEFT: #c1c1c1 0px solid; BACKGROUND-COLOR: =
#fafbfe
}
.list {
	LIST-STYLE-TYPE: disc; FONT-SIZE: x-small; FONT-FAMILY: Arial, 'Albany =
AMT', Helvetica, Helv; FONT-WEIGHT: normal; COLOR: #000000; FONT-STYLE: =
normal; BACKGROUND-COLOR: #fafbfe
}
.list10 {
	LIST-STYLE-TYPE: square; FONT-SIZE: x-small; FONT-FAMILY: Arial, =
'Albany AMT', Helvetica, Helv; FONT-WEIGHT: normal; COLOR: #000000; =
FONT-STYLE: normal; BACKGROUND-COLOR: #fafbfe
}
.list2 {
	LIST-STYLE-TYPE: circle; FONT-SIZE: x-small; FONT-FAMILY: Arial, =
'Albany AMT', Helvetica, Helv; FONT-WEIGHT: normal; COLOR: #000000; =
FONT-STYLE: normal; BACKGROUND-COLOR: #fafbfe
}
.list3 {
	LIST-STYLE-TYPE: square; FONT-SIZE: x-small; FONT-FAMILY: Arial, =
'Albany AMT', Helvetica, Helv; FONT-WEIGHT: normal; COLOR: #000000; =
FONT-STYLE: normal; BACKGROUND-COLOR: #fafbfe
}
.list4 {
	LIST-STYLE-TYPE: square; FONT-SIZE: x-small; FONT-FAMILY: Arial, =
'Albany AMT', Helvetica, Helv; FONT-WEIGHT: normal; COLOR: #000000; =
FONT-STYLE: normal; BACKGROUND-COLOR: #fafbfe
}
.list5 {
	LIST-STYLE-TYPE: square; FONT-SIZE: x-small; FONT-FAMILY: Arial, =
'Albany AMT', Helvetica, Helv; FONT-WEIGHT: normal; COLOR: #000000; =
FONT-STYLE: normal; BACKGROUND-COLOR: #fafbfe
}
.list6 {
	LIST-STYLE-TYPE: square; FONT-SIZE: x-small; FONT-FAMILY: Arial, =
'Albany AMT', Helvetica, Helv; FONT-WEIGHT: normal; COLOR: #000000; =
FONT-STYLE: normal; BACKGROUND-COLOR: #fafbfe
}
.list7 {
	LIST-STYLE-TYPE: square; FONT-SIZE: x-small; FONT-FAMILY: Arial, =
'Albany AMT', Helvetica, Helv; FONT-WEIGHT: normal; COLOR: #000000; =
FONT-STYLE: normal; BACKGROUND-COLOR: #fafbfe
}
.list8 {
	LIST-STYLE-TYPE: square; FONT-SIZE: x-small; FONT-FAMILY: Arial, =
'Albany AMT', Helvetica, Helv; FONT-WEIGHT: normal; COLOR: #000000; =
FONT-STYLE: normal; BACKGROUND-COLOR: #fafbfe
}
.list9 {
	LIST-STYLE-TYPE: square; FONT-SIZE: x-small; FONT-FAMILY: Arial, =
'Albany AMT', Helvetica, Helv; FONT-WEIGHT: normal; COLOR: #000000; =
FONT-STYLE: normal; BACKGROUND-COLOR: #fafbfe
}
.listitem {
	LIST-STYLE-TYPE: disc; FONT-SIZE: x-small; FONT-FAMILY: Arial, 'Albany =
AMT', Helvetica, Helv; FONT-WEIGHT: normal; COLOR: #000000; FONT-STYLE: =
normal; BACKGROUND-COLOR: #fafbfe
}
.listitem10 {
	LIST-STYLE-TYPE: square; FONT-SIZE: x-small; FONT-FAMILY: Arial, =
'Albany AMT', Helvetica, Helv; FONT-WEIGHT: normal; COLOR: #000000; =
FONT-STYLE: normal; BACKGROUND-COLOR: #fafbfe
}
.listitem2 {
	LIST-STYLE-TYPE: circle; FONT-SIZE: x-small; FONT-FAMILY: Arial, =
'Albany AMT', Helvetica, Helv; FONT-WEIGHT: normal; COLOR: #000000; =
FONT-STYLE: normal; BACKGROUND-COLOR: #fafbfe
}
.listitem3 {
	LIST-STYLE-TYPE: square; FONT-SIZE: x-small; FONT-FAMILY: Arial, =
'Albany AMT', Helvetica, Helv; FONT-WEIGHT: normal; COLOR: #000000; =
FONT-STYLE: normal; BACKGROUND-COLOR: #fafbfe
}
.listitem4 {
	LIST-STYLE-TYPE: square; FONT-SIZE: x-small; FONT-FAMILY: Arial, =
'Albany AMT', Helvetica, Helv; FONT-WEIGHT: normal; COLOR: #000000; =
FONT-STYLE: normal; BACKGROUND-COLOR: #fafbfe
}
.listitem5 {
	LIST-STYLE-TYPE: square; FONT-SIZE: x-small; FONT-FAMILY: Arial, =
'Albany AMT', Helvetica, Helv; FONT-WEIGHT: normal; COLOR: #000000; =
FONT-STYLE: normal; BACKGROUND-COLOR: #fafbfe
}
.listitem6 {
	LIST-STYLE-TYPE: square; FONT-SIZE: x-small; FONT-FAMILY: Arial, =
'Albany AMT', Helvetica, Helv; FONT-WEIGHT: normal; COLOR: #000000; =
FONT-STYLE: normal; BACKGROUND-COLOR: #fafbfe
}
.listitem7 {
	LIST-STYLE-TYPE: square; FONT-SIZE: x-small; FONT-FAMILY: Arial, =
'Albany AMT', Helvetica, Helv; FONT-WEIGHT: normal; COLOR: #000000; =
FONT-STYLE: normal; BACKGROUND-COLOR: #fafbfe
}
.listitem8 {
	LIST-STYLE-TYPE: square; FONT-SIZE: x-small; FONT-FAMILY: Arial, =
'Albany AMT', Helvetica, Helv; FONT-WEIGHT: normal; COLOR: #000000; =
FONT-STYLE: normal; BACKGROUND-COLOR: #fafbfe
}
.listitem9 {
	LIST-STYLE-TYPE: square; FONT-SIZE: x-small; FONT-FAMILY: Arial, =
'Albany AMT', Helvetica, Helv; FONT-WEIGHT: normal; COLOR: #000000; =
FONT-STYLE: normal; BACKGROUND-COLOR: #fafbfe
}
.note {
	FONT-SIZE: x-small; FONT-FAMILY: Arial, 'Albany AMT', Helvetica, Helv; =
FONT-WEIGHT: normal; COLOR: #112277; FONT-STYLE: normal; =
BACKGROUND-COLOR: #fafbfe
}
.notebanner {
	FONT-SIZE: x-small; FONT-FAMILY: Arial, 'Albany AMT', Helvetica, Helv; =
FONT-WEIGHT: bold; COLOR: #112277; FONT-STYLE: normal; BACKGROUND-COLOR: =
#fafbfe
}
.notecontent {
	FONT-SIZE: x-small; FONT-FAMILY: Arial, 'Albany AMT', Helvetica, Helv; =
FONT-WEIGHT: normal; COLOR: #112277; FONT-STYLE: normal; =
BACKGROUND-COLOR: #fafbfe
}
.notecontentfixed {
	FONT-SIZE: x-small; FONT-FAMILY: 'Courier New', Courier; FONT-WEIGHT: =
normal; COLOR: #112277; FONT-STYLE: normal; BACKGROUND-COLOR: #fafbfe
}
.output {
	FONT-SIZE: x-small; BORDER-TOP: #c1c1c1 1px solid; FONT-FAMILY: Arial, =
'Albany AMT', Helvetica, Helv; BORDER-RIGHT: #c1c1c1 1px solid; =
BORDER-COLLAPSE: separate; BORDER-BOTTOM: #c1c1c1 1px solid; =
FONT-WEIGHT: normal; COLOR: #000000; FONT-STYLE: normal; BORDER-SPACING: =
1px; BORDER-LEFT: #c1c1c1 1px solid; BACKGROUND-COLOR: #fafbfe
}
.pageno {
	FONT-SIZE: x-small; FONT-FAMILY: Arial, 'Albany AMT', Helvetica, Helv; =
VERTICAL-ALIGN: top; FONT-WEIGHT: bold; COLOR: #112277; FONT-STYLE: =
normal; TEXT-ALIGN: right; BORDER-SPACING: 0px; BACKGROUND-COLOR: =
#fafbfe
}
.pages {
	LIST-STYLE-TYPE: decimal; FONT-SIZE: x-small; FONT-FAMILY: Arial, =
'Albany AMT', Helvetica, Helv; FONT-WEIGHT: normal; COLOR: #000000; =
FONT-STYLE: normal; MARGIN-LEFT: 8px; BACKGROUND-COLOR: #fafbfe; =
MARGIN-RIGHT: 8px
}
.pagesdate {
	FONT-SIZE: x-small; FONT-FAMILY: Arial, 'Albany AMT', Helvetica, Helv; =
WIDTH: 100%; FONT-WEIGHT: normal; COLOR: #000000; FONT-STYLE: normal; =
BACKGROUND-COLOR: #fafbfe
}
.pagesitem {
	LIST-STYLE-TYPE: none; FONT-SIZE: x-small; FONT-FAMILY: Arial, 'Albany =
AMT', Helvetica, Helv; FONT-WEIGHT: normal; COLOR: #000000; FONT-STYLE: =
normal; MARGIN-LEFT: 6pt
}
.pagesproclabel {
	FONT-SIZE: x-small; FONT-FAMILY: Arial, 'Albany AMT', Helvetica, Helv; =
FONT-WEIGHT: bold; COLOR: #112277; FONT-STYLE: normal; BACKGROUND-COLOR: =
#fafbfe
}
.pagesprocname {
	FONT-SIZE: x-small; FONT-FAMILY: Arial, 'Albany AMT', Helvetica, Helv; =
FONT-WEIGHT: bold; COLOR: #112277; FONT-STYLE: normal; BACKGROUND-COLOR: =
#fafbfe
}
.pagestitle {
	FONT-SIZE: x-small; FONT-FAMILY: Arial, 'Albany AMT', Helvetica, Helv; =
FONT-WEIGHT: bold; COLOR: #112277; FONT-STYLE: italic; BACKGROUND-COLOR: =
#fafbfe
}
.paragraph {
	FONT-SIZE: x-small; FONT-FAMILY: Arial, 'Albany AMT', Helvetica, Helv; =
FONT-WEIGHT: normal; COLOR: #000000; FONT-STYLE: normal; =
BACKGROUND-COLOR: #fafbfe
}
.parskip {
	FONT-SIZE: x-small; BORDER-TOP: #000000 0px solid; FONT-FAMILY: Arial, =
'Albany AMT', Helvetica, Helv; BORDER-RIGHT: #000000 0px solid; =
BORDER-BOTTOM: #000000 0px solid; FONT-WEIGHT: bold; FONT-STYLE: normal; =
BORDER-SPACING: 0px; BORDER-LEFT: #000000 0px solid
}
.prepage {
	FONT-SIZE: x-small; FONT-FAMILY: Arial, 'Albany AMT', Helvetica, Helv; =
FONT-WEIGHT: normal; COLOR: #112277; FONT-STYLE: normal; TEXT-ALIGN: =
left; BACKGROUND-COLOR: #fafbfe
}
.proctitle {
	FONT-SIZE: x-small; FONT-FAMILY: Arial, 'Albany AMT', Helvetica, Helv; =
FONT-WEIGHT: bold; COLOR: #112277; FONT-STYLE: normal; BACKGROUND-COLOR: =
#fafbfe
}
.proctitlefixed {
	FONT-SIZE: x-small; FONT-FAMILY: 'Courier New', Courier, monospace; =
FONT-WEIGHT: bold; COLOR: #112277; FONT-STYLE: normal; BACKGROUND-COLOR: =
#fafbfe
}
.rowfooter {
	FONT-SIZE: x-small; BORDER-TOP: #b0b7bb 0px solid; FONT-FAMILY: Arial, =
'Albany AMT', Helvetica, Helv; BORDER-RIGHT: #b0b7bb 1px solid; =
BORDER-BOTTOM: #b0b7bb 1px solid; FONT-WEIGHT: bold; COLOR: #112277; =
FONT-STYLE: normal; BORDER-LEFT: #b0b7bb 0px solid; BACKGROUND-COLOR: =
#edf2f9
}
.rowfooteremphasis {
	FONT-SIZE: x-small; BORDER-TOP: #b0b7bb 0px solid; FONT-FAMILY: Arial, =
'Albany AMT', Helvetica, Helv; BORDER-RIGHT: #b0b7bb 1px solid; =
BORDER-BOTTOM: #b0b7bb 1px solid; FONT-WEIGHT: normal; COLOR: #112277; =
FONT-STYLE: italic; BORDER-LEFT: #b0b7bb 0px solid; BACKGROUND-COLOR: =
#edf2f9
}
.rowfooteremphasisfixed {
	FONT-SIZE: x-small; BORDER-TOP: #b0b7bb 0px solid; FONT-FAMILY: =
'Courier New', Courier, monospace; BORDER-RIGHT: #b0b7bb 1px solid; =
BORDER-BOTTOM: #b0b7bb 1px solid; FONT-WEIGHT: normal; COLOR: #112277; =
FONT-STYLE: italic; BORDER-LEFT: #b0b7bb 0px solid; BACKGROUND-COLOR: =
#edf2f9
}
.rowfooterempty {
	FONT-SIZE: x-small; BORDER-TOP: #b0b7bb 0px solid; FONT-FAMILY: Arial, =
'Albany AMT', Helvetica, Helv; BORDER-RIGHT: #b0b7bb 1px solid; =
BORDER-BOTTOM: #b0b7bb 1px solid; FONT-WEIGHT: bold; COLOR: #112277; =
FONT-STYLE: normal; BORDER-LEFT: #b0b7bb 0px solid; BACKGROUND-COLOR: =
#edf2f9
}
.rowfooterfixed {
	FONT-SIZE: x-small; BORDER-TOP: #b0b7bb 0px solid; FONT-FAMILY: =
'Courier New', Courier; BORDER-RIGHT: #b0b7bb 1px solid; BORDER-BOTTOM: =
#b0b7bb 1px solid; FONT-WEIGHT: normal; COLOR: #112277; FONT-STYLE: =
normal; BORDER-LEFT: #b0b7bb 0px solid; BACKGROUND-COLOR: #edf2f9
}
.rowfooterstrong {
	FONT-SIZE: x-small; BORDER-TOP: #b0b7bb 0px solid; FONT-FAMILY: Arial, =
'Albany AMT', Helvetica, Helv; BORDER-RIGHT: #b0b7bb 1px solid; =
BORDER-BOTTOM: #b0b7bb 1px solid; FONT-WEIGHT: bold; COLOR: #112277; =
FONT-STYLE: normal; BORDER-LEFT: #b0b7bb 0px solid; BACKGROUND-COLOR: =
#edf2f9
}
.rowfooterstrongfixed {
	FONT-SIZE: x-small; BORDER-TOP: #b0b7bb 0px solid; FONT-FAMILY: =
'Courier New', Courier, monospace; BORDER-RIGHT: #b0b7bb 1px solid; =
BORDER-BOTTOM: #b0b7bb 1px solid; FONT-WEIGHT: bold; COLOR: #112277; =
FONT-STYLE: normal; BORDER-LEFT: #b0b7bb 0px solid; BACKGROUND-COLOR: =
#edf2f9
}
.rowheader {
	FONT-SIZE: x-small; BORDER-TOP: #b0b7bb 0px solid; FONT-FAMILY: Arial, =
'Albany AMT', Helvetica, Helv; BORDER-RIGHT: #b0b7bb 1px solid; =
BORDER-BOTTOM: #b0b7bb 1px solid; FONT-WEIGHT: bold; COLOR: #112277; =
FONT-STYLE: normal; BORDER-LEFT: #b0b7bb 0px solid; BACKGROUND-COLOR: =
#edf2f9
}
.rowheaderemphasis {
	FONT-SIZE: x-small; BORDER-TOP: #b0b7bb 0px solid; FONT-FAMILY: Arial, =
'Albany AMT', Helvetica, Helv; BORDER-RIGHT: #b0b7bb 1px solid; =
BORDER-BOTTOM: #b0b7bb 1px solid; FONT-WEIGHT: normal; COLOR: #112277; =
FONT-STYLE: italic; BORDER-LEFT: #b0b7bb 0px solid; BACKGROUND-COLOR: =
#edf2f9
}
.rowheaderemphasisfixed {
	FONT-SIZE: x-small; BORDER-TOP: #b0b7bb 0px solid; FONT-FAMILY: =
'Courier New', Courier, monospace; BORDER-RIGHT: #b0b7bb 1px solid; =
BORDER-BOTTOM: #b0b7bb 1px solid; FONT-WEIGHT: normal; COLOR: #112277; =
FONT-STYLE: italic; BORDER-LEFT: #b0b7bb 0px solid; BACKGROUND-COLOR: =
#edf2f9
}
.rowheaderempty {
	FONT-SIZE: x-small; BORDER-TOP: #b0b7bb 0px solid; FONT-FAMILY: Arial, =
'Albany AMT', Helvetica, Helv; BORDER-RIGHT: #b0b7bb 1px solid; =
BORDER-BOTTOM: #b0b7bb 1px solid; FONT-WEIGHT: bold; COLOR: #112277; =
FONT-STYLE: normal; BORDER-LEFT: #b0b7bb 0px solid; BACKGROUND-COLOR: =
#edf2f9
}
.rowheaderfixed {
	FONT-SIZE: x-small; BORDER-TOP: #b0b7bb 0px solid; FONT-FAMILY: =
'Courier New', Courier; BORDER-RIGHT: #b0b7bb 1px solid; BORDER-BOTTOM: =
#b0b7bb 1px solid; FONT-WEIGHT: normal; COLOR: #112277; FONT-STYLE: =
normal; BORDER-LEFT: #b0b7bb 0px solid; BACKGROUND-COLOR: #edf2f9
}
.rowheaderstrong {
	FONT-SIZE: x-small; BORDER-TOP: #b0b7bb 0px solid; FONT-FAMILY: Arial, =
'Albany AMT', Helvetica, Helv; BORDER-RIGHT: #b0b7bb 1px solid; =
BORDER-BOTTOM: #b0b7bb 1px solid; FONT-WEIGHT: bold; COLOR: #112277; =
FONT-STYLE: normal; BORDER-LEFT: #b0b7bb 0px solid; BACKGROUND-COLOR: =
#edf2f9
}
.rowheaderstrongfixed {
	FONT-SIZE: x-small; BORDER-TOP: #b0b7bb 0px solid; FONT-FAMILY: =
'Courier New', Courier, monospace; BORDER-RIGHT: #b0b7bb 1px solid; =
BORDER-BOTTOM: #b0b7bb 1px solid; FONT-WEIGHT: bold; COLOR: #112277; =
FONT-STYLE: normal; BORDER-LEFT: #b0b7bb 0px solid; BACKGROUND-COLOR: =
#edf2f9
}
.systemfooter {
	FONT-SIZE: x-small; FONT-FAMILY: Arial, 'Albany AMT', Helvetica, Helv; =
FONT-WEIGHT: normal; COLOR: #112277; FONT-STYLE: normal; =
BACKGROUND-COLOR: #fafbfe
}
.systemfooter10 {
	FONT-SIZE: x-small; FONT-FAMILY: Arial, 'Albany AMT', Helvetica, Helv; =
FONT-WEIGHT: normal; COLOR: #112277; FONT-STYLE: normal; =
BACKGROUND-COLOR: #fafbfe
}
.systemfooter2 {
	FONT-SIZE: x-small; FONT-FAMILY: Arial, 'Albany AMT', Helvetica, Helv; =
FONT-WEIGHT: normal; COLOR: #112277; FONT-STYLE: normal; =
BACKGROUND-COLOR: #fafbfe
}
.systemfooter3 {
	FONT-SIZE: x-small; FONT-FAMILY: Arial, 'Albany AMT', Helvetica, Helv; =
FONT-WEIGHT: normal; COLOR: #112277; FONT-STYLE: normal; =
BACKGROUND-COLOR: #fafbfe
}
.systemfooter4 {
	FONT-SIZE: x-small; FONT-FAMILY: Arial, 'Albany AMT', Helvetica, Helv; =
FONT-WEIGHT: normal; COLOR: #112277; FONT-STYLE: normal; =
BACKGROUND-COLOR: #fafbfe
}
.systemfooter5 {
	FONT-SIZE: x-small; FONT-FAMILY: Arial, 'Albany AMT', Helvetica, Helv; =
FONT-WEIGHT: normal; COLOR: #112277; FONT-STYLE: normal; =
BACKGROUND-COLOR: #fafbfe
}
.systemfooter6 {
	FONT-SIZE: x-small; FONT-FAMILY: Arial, 'Albany AMT', Helvetica, Helv; =
FONT-WEIGHT: normal; COLOR: #112277; FONT-STYLE: normal; =
BACKGROUND-COLOR: #fafbfe
}
.systemfooter7 {
	FONT-SIZE: x-small; FONT-FAMILY: Arial, 'Albany AMT', Helvetica, Helv; =
FONT-WEIGHT: normal; COLOR: #112277; FONT-STYLE: normal; =
BACKGROUND-COLOR: #fafbfe
}
.systemfooter8 {
	FONT-SIZE: x-small; FONT-FAMILY: Arial, 'Albany AMT', Helvetica, Helv; =
FONT-WEIGHT: normal; COLOR: #112277; FONT-STYLE: normal; =
BACKGROUND-COLOR: #fafbfe
}
.systemfooter9 {
	FONT-SIZE: x-small; FONT-FAMILY: Arial, 'Albany AMT', Helvetica, Helv; =
FONT-WEIGHT: normal; COLOR: #112277; FONT-STYLE: normal; =
BACKGROUND-COLOR: #fafbfe
}
.systemtitle {
	FONT-SIZE: small; FONT-FAMILY: Arial, 'Albany AMT', Helvetica, Helv; =
FONT-WEIGHT: bold; COLOR: #112277; FONT-STYLE: normal; BACKGROUND-COLOR: =
#fafbfe
}
.systemtitle10 {
	FONT-SIZE: small; FONT-FAMILY: Arial, 'Albany AMT', Helvetica, Helv; =
FONT-WEIGHT: bold; COLOR: #112277; FONT-STYLE: normal; BACKGROUND-COLOR: =
#fafbfe
}
.systemtitle2 {
	FONT-SIZE: small; FONT-FAMILY: Arial, 'Albany AMT', Helvetica, Helv; =
FONT-WEIGHT: bold; COLOR: #112277; FONT-STYLE: normal; BACKGROUND-COLOR: =
#fafbfe
}
.systemtitle3 {
	FONT-SIZE: small; FONT-FAMILY: Arial, 'Albany AMT', Helvetica, Helv; =
FONT-WEIGHT: bold; COLOR: #112277; FONT-STYLE: normal; BACKGROUND-COLOR: =
#fafbfe
}
.systemtitle4 {
	FONT-SIZE: small; FONT-FAMILY: Arial, 'Albany AMT', Helvetica, Helv; =
FONT-WEIGHT: bold; COLOR: #112277; FONT-STYLE: normal; BACKGROUND-COLOR: =
#fafbfe
}
.systemtitle5 {
	FONT-SIZE: small; FONT-FAMILY: Arial, 'Albany AMT', Helvetica, Helv; =
FONT-WEIGHT: bold; COLOR: #112277; FONT-STYLE: normal; BACKGROUND-COLOR: =
#fafbfe
}
.systemtitle6 {
	FONT-SIZE: small; FONT-FAMILY: Arial, 'Albany AMT', Helvetica, Helv; =
FONT-WEIGHT: bold; COLOR: #112277; FONT-STYLE: normal; BACKGROUND-COLOR: =
#fafbfe
}
.systemtitle7 {
	FONT-SIZE: small; FONT-FAMILY: Arial, 'Albany AMT', Helvetica, Helv; =
FONT-WEIGHT: bold; COLOR: #112277; FONT-STYLE: normal; BACKGROUND-COLOR: =
#fafbfe
}
.systemtitle8 {
	FONT-SIZE: small; FONT-FAMILY: Arial, 'Albany AMT', Helvetica, Helv; =
FONT-WEIGHT: bold; COLOR: #112277; FONT-STYLE: normal; BACKGROUND-COLOR: =
#fafbfe
}
.systemtitle9 {
	FONT-SIZE: small; FONT-FAMILY: Arial, 'Albany AMT', Helvetica, Helv; =
FONT-WEIGHT: bold; COLOR: #112277; FONT-STYLE: normal; BACKGROUND-COLOR: =
#fafbfe
}
.systitleandfootercontainer {
	FONT-SIZE: x-small; BORDER-TOP: #000000 0px solid; FONT-FAMILY: Arial, =
'Albany AMT', Helvetica, Helv; BORDER-RIGHT: #000000 0px solid; WIDTH: =
100%; BORDER-BOTTOM: #000000 0px solid; FONT-WEIGHT: normal; COLOR: =
#000000; FONT-STYLE: normal; BORDER-SPACING: 1px; BORDER-LEFT: #000000 =
0px solid; BACKGROUND-COLOR: #fafbfe
}
.table {
	BORDER-TOP: #c1c1c1 1px solid; BORDER-RIGHT: #c1c1c1 0px solid; =
BORDER-COLLAPSE: collapse; BORDER-BOTTOM: #c1c1c1 0px solid; =
BORDER-SPACING: 0px; BORDER-LEFT: #c1c1c1 1px solid
}
.top_stacked_value {
	BORDER-TOP: 0px; BORDER-RIGHT: 0px; BORDER-BOTTOM: 0px; PADDING-BOTTOM: =
1px; BORDER-LEFT: 0px
}
.middle_stacked_value {
	BORDER-TOP: 0px; BORDER-RIGHT: 0px; BORDER-BOTTOM: 0px; PADDING-BOTTOM: =
1px; PADDING-TOP: 1px; BORDER-LEFT: 0px
}
.bottom_stacked_value {
	BORDER-TOP: 0px; BORDER-RIGHT: 0px; BORDER-BOTTOM: 0px; PADDING-TOP: =
1px; BORDER-LEFT: 0px
}
.titleandnotecontainer {
	FONT-SIZE: x-small; BORDER-TOP: #000000 0px solid; FONT-FAMILY: Arial, =
'Albany AMT', Helvetica, Helv; BORDER-RIGHT: #000000 0px solid; WIDTH: =
100%; BORDER-BOTTOM: #000000 0px solid; FONT-WEIGHT: normal; COLOR: =
#000000; FONT-STYLE: normal; BORDER-SPACING: 1px; BORDER-LEFT: #000000 =
0px solid; BACKGROUND-COLOR: #fafbfe
}
.titlesandfooters {
	FONT-SIZE: x-small; FONT-FAMILY: Arial, 'Albany AMT', Helvetica, Helv; =
FONT-WEIGHT: bold; COLOR: #112277; FONT-STYLE: normal; BACKGROUND-COLOR: =
#fafbfe
}
.usertext {
	FONT-SIZE: x-small; FONT-FAMILY: Arial, 'Albany AMT', Helvetica, Helv; =
FONT-WEIGHT: normal; COLOR: #112277; FONT-STYLE: normal; =
BACKGROUND-COLOR: #fafbfe
}
.warnbanner {
	FONT-SIZE: x-small; FONT-FAMILY: Arial, 'Albany AMT', Helvetica, Helv; =
FONT-WEIGHT: bold; COLOR: #112277; FONT-STYLE: normal; BACKGROUND-COLOR: =
#fafbfe
}
.warncontent {
	FONT-SIZE: x-small; FONT-FAMILY: Arial, 'Albany AMT', Helvetica, Helv; =
FONT-WEIGHT: normal; COLOR: #112277; FONT-STYLE: normal; =
BACKGROUND-COLOR: #fafbfe
}
.warncontentfixed {
	FONT-SIZE: x-small; FONT-FAMILY: 'Courier New', Courier; FONT-WEIGHT: =
normal; COLOR: #112277; FONT-STYLE: normal; BACKGROUND-COLOR: #fafbfe
}
.l {
	TEXT-ALIGN: left
}
.c {
	TEXT-ALIGN: center
}
.r {
	TEXT-ALIGN: right
}
.d {
	TEXT-ALIGN: right
}
.j {
	TEXT-ALIGN: justify
}
.t {
	VERTICAL-ALIGN: top
}
.m {
	VERTICAL-ALIGN: middle
}
.b {
	VERTICAL-ALIGN: bottom
}
TD {
	VERTICAL-ALIGN: top
}
TH {
	VERTICAL-ALIGN: top
}
.stacked_cell {
	PADDING-BOTTOM: 0px; PADDING-TOP: 0px; PADDING-LEFT: 0px; =
PADDING-RIGHT: 0px
}
</STYLE>

<SCRIPT language=3Djavascript type=3Dtext/javascript>
<!--=20
function startup(){

}
function shutdown(){

}

//-->
</SCRIPT>
</HEAD>
<BODY class=3Dbody onload=3Dstartup() onunload=3Dshutdown()>
<SCRIPT language=3Djavascript type=3Dtext/javascript>
<!--=20
var _info =3D navigator.userAgent
var _ie =3D (_info.indexOf("MSIE") > 0
          && _info.indexOf("Win") > 0
          && _info.indexOf("Windows 3.1") < 0);
var _ie64 =3D _info.indexOf("x64") > 0

//-->
</SCRIPT>

<DIV class=3Dbranch><A name=3DIDX></A>
<TABLE class=3Dsystitleandfootercontainer cellSpacing=3D1 =
cellPadding=3D1 rules=3Dnone=20
width=3D"100%" summary=3D"Page Layout" border=3D0 frame=3Dvoid>
  <TBODY>
  <TR>
    <TD class=3D"l systemtitle">F50</TD></TR></TBODY></TABLE><BR>
<DIV class=3D"l proctitle">The Mixed Procedure</DIV>
<P>
<DIV>
<DIV align=3Dleft>
<TABLE class=3Dtable borderColor=3D#c1c1c1 cellSpacing=3D0 =
cellPadding=3D5 rules=3Dall=20
summary=3D"Procedure Mixed: Model Information" frame=3Dbox>
  <COLGROUP>
  <COL>
  <COL></COLGROUP>
  <THEAD>
  <TR>
    <TH class=3D"c b header" colSpan=3D2 scope=3Dcolgroup>Model=20
  Information</TH></TR></THEAD>
  <TBODY>
  <TR>
    <TH class=3D"l rowheader" scope=3Drow>Data Set</TH>
    <TD class=3D"l data">WORK.ONE</TD></TR>
  <TR>
    <TH class=3D"l rowheader" scope=3Drow>Dependent Variable</TH>
    <TD class=3D"l data">Median</TD></TR>
  <TR>
    <TH class=3D"l rowheader" scope=3Drow>Covariance Structures</TH>
    <TD class=3D"l data">Variance Components, Autoregressive</TD></TR>
  <TR>
    <TH class=3D"l rowheader" scope=3Drow>Subject Effects</TH>
    <TD class=3D"l data">Rat, Rat</TD></TR>
  <TR>
    <TH class=3D"l rowheader" scope=3Drow>Group Effects</TH>
    <TD class=3D"l data">Group, Group</TD></TR>
  <TR>
    <TH class=3D"l rowheader" scope=3Drow>Estimation Method</TH>
    <TD class=3D"l data">REML</TD></TR>
  <TR>
    <TH class=3D"l rowheader" scope=3Drow>Residual Variance Method</TH>
    <TD class=3D"l data">None</TD></TR>
  <TR>
    <TH class=3D"l rowheader" scope=3Drow>Fixed Effects SE Method</TH>
    <TD class=3D"l data">Model-Based</TD></TR>
  <TR>
    <TH class=3D"l rowheader" scope=3Drow>Degrees of Freedom Method</TH>
    <TD class=3D"l =
data">Containment</TD></TR></TBODY></TABLE></DIV></DIV><BR><A=20
name=3DIDX1></A>
<DIV>
<DIV align=3Dleft>
<TABLE class=3Dtable borderColor=3D#c1c1c1 cellSpacing=3D0 =
cellPadding=3D5 rules=3Dall=20
summary=3D"Procedure Mixed: Class Level Information" frame=3Dbox>
  <COLGROUP>
  <COL></COLGROUP>
  <COLGROUP>
  <COL>
  <COL></COLGROUP>
  <THEAD>
  <TR>
    <TH class=3D"c b header" colSpan=3D3 scope=3Dcolgroup>Class Level=20
  Information</TH></TR>
  <TR>
    <TH class=3D"l b header" scope=3Dcol>Class</TH>
    <TH class=3D"r b header" scope=3Dcol>Levels</TH>
    <TH class=3D"l b header" scope=3Dcol>Values</TH></TR></THEAD>
  <TBODY>
  <TR>
    <TH class=3D"l rowheader" scope=3Drow>Rat</TH>
    <TD class=3D"r data">26</TD>
    <TD class=3D"l data">1 2 3 4 5 6 7 8 9 10 11 12 13 14 15 16 18 19 20 =
21 22=20
      23 24 25 26 27</TD></TR>
  <TR>
    <TH class=3D"l rowheader" scope=3Drow>Group</TH>
    <TD class=3D"r data">3</TD>
    <TD class=3D"l data">Morphine Opiorphi Saline</TD></TR>
  <TR>
    <TH class=3D"l rowheader" scope=3Drow>Time</TH>
    <TD class=3D"r data">5</TD>
    <TD class=3D"l data">Base Elect1 Elect2 Therm1=20
Therm2</TD></TR></TBODY></TABLE></DIV></DIV><BR><A name=3DIDX2></A>
<DIV>
<DIV align=3Dleft>
<TABLE class=3Dtable borderColor=3D#c1c1c1 cellSpacing=3D0 =
cellPadding=3D5 rules=3Dall=20
summary=3D"Procedure Mixed: Dimensions" frame=3Dbox>
  <COLGROUP>
  <COL>
  <COL></COLGROUP>
  <THEAD>
  <TR>
    <TH class=3D"c b header" colSpan=3D2 =
scope=3Dcolgroup>Dimensions</TH></TR></THEAD>
  <TBODY>
  <TR>
    <TH class=3D"l rowheader" scope=3Drow>Covariance Parameters</TH>
    <TD class=3D"r data">9</TD></TR>
  <TR>
    <TH class=3D"l rowheader" scope=3Drow>Columns in X</TH>
    <TD class=3D"r data">24</TD></TR>
  <TR>
    <TH class=3D"l rowheader" scope=3Drow>Columns in Z per Subject</TH>
    <TD class=3D"r data">3</TD></TR>
  <TR>
    <TH class=3D"l rowheader" scope=3Drow>Subjects</TH>
    <TD class=3D"r data">26</TD></TR>
  <TR>
    <TH class=3D"l rowheader" scope=3Drow>Max Obs per Subject</TH>
    <TD class=3D"r data">5</TD></TR></TBODY></TABLE></DIV></DIV><BR><A =
name=3DIDX3></A>
<DIV>
<DIV align=3Dleft>
<TABLE class=3Dtable borderColor=3D#c1c1c1 cellSpacing=3D0 =
cellPadding=3D5 rules=3Dall=20
summary=3D"Procedure Mixed: Number of Observations" frame=3Dbox>
  <COLGROUP>
  <COL>
  <COL></COLGROUP>
  <THEAD>
  <TR>
    <TH class=3D"c b header" colSpan=3D2 scope=3Dcolgroup>Number of=20
  Observations</TH></TR></THEAD>
  <TBODY>
  <TR>
    <TH class=3D"l rowheader" scope=3Drow>Number of Observations =
Read</TH>
    <TD class=3D"r data">130</TD></TR>
  <TR>
    <TH class=3D"l rowheader" scope=3Drow>Number of Observations =
Used</TH>
    <TD class=3D"r data">127</TD></TR>
  <TR>
    <TH class=3D"l rowheader" scope=3Drow>Number of Observations Not =
Used</TH>
    <TD class=3D"r data">3</TD></TR></TBODY></TABLE></DIV></DIV><BR><A =
name=3DIDX4></A>
<DIV>
<DIV align=3Dleft>
<TABLE class=3Dtable borderColor=3D#c1c1c1 cellSpacing=3D0 =
cellPadding=3D5 rules=3Dall=20
summary=3D"Procedure Mixed: Iteration History" frame=3Dbox>
  <COLGROUP>
  <COL>
  <COL>
  <COL>
  <COL></COLGROUP>
  <THEAD>
  <TR>
    <TH class=3D"c b header" colSpan=3D4 scope=3Dcolgroup>Iteration =
History</TH></TR>
  <TR>
    <TH class=3D"r b header" scope=3Dcol>Iteration</TH>
    <TH class=3D"r b header" scope=3Dcol>Evaluations</TH>
    <TH class=3D"r b header" =
scope=3Dcol>-2&nbsp;Res&nbsp;Log&nbsp;Like</TH>
    <TH class=3D"r b header" scope=3Dcol>Criterion</TH></TR></THEAD>
  <TBODY>
  <TR>
    <TH class=3D"r rowheader" scope=3Drow>0</TH>
    <TD class=3D"r data">1</TD>
    <TD class=3D"r data">470.55739868</TD>
    <TD class=3D"r data">&nbsp;</TD></TR>
  <TR>
    <TH class=3D"r rowheader" scope=3Drow>1</TH>
    <TD class=3D"r data">3</TD>
    <TD class=3D"r data">443.47527235</TD>
    <TD class=3D"r data">0.01183356</TD></TR>
  <TR>
    <TH class=3D"r rowheader" scope=3Drow>2</TH>
    <TD class=3D"r data">1</TD>
    <TD class=3D"r data">441.70774985</TD>
    <TD class=3D"r data">0.00360106</TD></TR>
  <TR>
    <TH class=3D"r rowheader" scope=3Drow>3</TH>
    <TD class=3D"r data">1</TD>
    <TD class=3D"r data">441.21682183</TD>
    <TD class=3D"r data">0.00033127</TD></TR>
  <TR>
    <TH class=3D"r rowheader" scope=3Drow>4</TH>
    <TD class=3D"r data">1</TD>
    <TD class=3D"r data">441.17538415</TD>
    <TD class=3D"r data">0.00000346</TD></TR>
  <TR>
    <TH class=3D"r rowheader" scope=3Drow>5</TH>
    <TD class=3D"r data">1</TD>
    <TD class=3D"r data">441.17497428</TD>
    <TD class=3D"r =
data">0.00000000</TD></TR></TBODY></TABLE></DIV></DIV><BR><A=20
name=3DIDX5></A>
<DIV>
<DIV align=3Dleft>
<TABLE class=3Dtable borderColor=3D#c1c1c1 cellSpacing=3D0 =
cellPadding=3D5 rules=3Dall=20
summary=3D"Procedure Mixed: Convergence Status" frame=3Dbox>
  <COLGROUP>
  <COL></COLGROUP>
  <TBODY>
  <TR>
    <TD class=3D"c data">Convergence criteria=20
met.</TD></TR></TBODY></TABLE></DIV></DIV><BR><A name=3DIDX6></A>
<DIV>
<DIV align=3Dleft>
<TABLE class=3Dtable borderColor=3D#c1c1c1 cellSpacing=3D0 =
cellPadding=3D5 rules=3Dall=20
summary=3D"Procedure Mixed: Estimated V Matrix for Rat 1" frame=3Dbox>
  <COLGROUP>
  <COL></COLGROUP>
  <COLGROUP>
  <COL>
  <COL>
  <COL>
  <COL>
  <COL></COLGROUP>
  <THEAD>
  <TR>
    <TH class=3D"c b header" colSpan=3D6 scope=3Dcolgroup>Estimated V =
Matrix for Rat=20
      1</TH></TR>
  <TR>
    <TH class=3D"r b header" scope=3Dcol>Row</TH>
    <TH class=3D"r b header" scope=3Dcol>Col1</TH>
    <TH class=3D"r b header" scope=3Dcol>Col2</TH>
    <TH class=3D"r b header" scope=3Dcol>Col3</TH>
    <TH class=3D"r b header" scope=3Dcol>Col4</TH>
    <TH class=3D"r b header" scope=3Dcol>Col5</TH></TR></THEAD>
  <TBODY>
  <TR>
    <TH class=3D"r rowheader" scope=3Drow>1</TH>
    <TD class=3D"r data">3.8735</TD>
    <TD class=3D"r data">0.9786</TD>
    <TD class=3D"r data">2.3660</TD>
    <TD class=3D"r data">1.7011</TD>
    <TD class=3D"r data">2.0197</TD></TR>
  <TR>
    <TH class=3D"r rowheader" scope=3Drow>2</TH>
    <TD class=3D"r data">0.9786</TD>
    <TD class=3D"r data">3.8735</TD>
    <TD class=3D"r data">0.9786</TD>
    <TD class=3D"r data">2.3660</TD>
    <TD class=3D"r data">1.7011</TD></TR>
  <TR>
    <TH class=3D"r rowheader" scope=3Drow>3</TH>
    <TD class=3D"r data">2.3660</TD>
    <TD class=3D"r data">0.9786</TD>
    <TD class=3D"r data">3.8735</TD>
    <TD class=3D"r data">0.9786</TD>
    <TD class=3D"r data">2.3660</TD></TR>
  <TR>
    <TH class=3D"r rowheader" scope=3Drow>4</TH>
    <TD class=3D"r data">1.7011</TD>
    <TD class=3D"r data">2.3660</TD>
    <TD class=3D"r data">0.9786</TD>
    <TD class=3D"r data">3.8735</TD>
    <TD class=3D"r data">0.9786</TD></TR>
  <TR>
    <TH class=3D"r rowheader" scope=3Drow>5</TH>
    <TD class=3D"r data">2.0197</TD>
    <TD class=3D"r data">1.7011</TD>
    <TD class=3D"r data">2.3660</TD>
    <TD class=3D"r data">0.9786</TD>
    <TD class=3D"r =
data">3.8735</TD></TR></TBODY></TABLE></DIV></DIV><BR><A=20
name=3DIDX7></A>
<DIV>
<DIV align=3Dleft>
<TABLE class=3Dtable borderColor=3D#c1c1c1 cellSpacing=3D0 =
cellPadding=3D5 rules=3Dall=20
summary=3D"Procedure Mixed: Estimated V Correlation Matrix for Rat 1" =
frame=3Dbox>
  <COLGROUP>
  <COL></COLGROUP>
  <COLGROUP>
  <COL>
  <COL>
  <COL>
  <COL>
  <COL></COLGROUP>
  <THEAD>
  <TR>
    <TH class=3D"c b header" colSpan=3D6 scope=3Dcolgroup>Estimated V =
Correlation=20
      Matrix for Rat 1</TH></TR>
  <TR>
    <TH class=3D"r b header" scope=3Dcol>Row</TH>
    <TH class=3D"r b header" scope=3Dcol>Col1</TH>
    <TH class=3D"r b header" scope=3Dcol>Col2</TH>
    <TH class=3D"r b header" scope=3Dcol>Col3</TH>
    <TH class=3D"r b header" scope=3Dcol>Col4</TH>
    <TH class=3D"r b header" scope=3Dcol>Col5</TH></TR></THEAD>
  <TBODY>
  <TR>
    <TH class=3D"r rowheader" scope=3Drow>1</TH>
    <TD class=3D"r data">1.0000</TD>
    <TD class=3D"r data">0.2526</TD>
    <TD class=3D"r data">0.6108</TD>
    <TD class=3D"r data">0.4392</TD>
    <TD class=3D"r data">0.5214</TD></TR>
  <TR>
    <TH class=3D"r rowheader" scope=3Drow>2</TH>
    <TD class=3D"r data">0.2526</TD>
    <TD class=3D"r data">1.0000</TD>
    <TD class=3D"r data">0.2526</TD>
    <TD class=3D"r data">0.6108</TD>
    <TD class=3D"r data">0.4392</TD></TR>
  <TR>
    <TH class=3D"r rowheader" scope=3Drow>3</TH>
    <TD class=3D"r data">0.6108</TD>
    <TD class=3D"r data">0.2526</TD>
    <TD class=3D"r data">1.0000</TD>
    <TD class=3D"r data">0.2526</TD>
    <TD class=3D"r data">0.6108</TD></TR>
  <TR>
    <TH class=3D"r rowheader" scope=3Drow>4</TH>
    <TD class=3D"r data">0.4392</TD>
    <TD class=3D"r data">0.6108</TD>
    <TD class=3D"r data">0.2526</TD>
    <TD class=3D"r data">1.0000</TD>
    <TD class=3D"r data">0.2526</TD></TR>
  <TR>
    <TH class=3D"r rowheader" scope=3Drow>5</TH>
    <TD class=3D"r data">0.5214</TD>
    <TD class=3D"r data">0.4392</TD>
    <TD class=3D"r data">0.6108</TD>
    <TD class=3D"r data">0.2526</TD>
    <TD class=3D"r =
data">1.0000</TD></TR></TBODY></TABLE></DIV></DIV><BR><A=20
name=3DIDX8></A>
<DIV>
<DIV align=3Dleft>
<TABLE class=3Dtable borderColor=3D#c1c1c1 cellSpacing=3D0 =
cellPadding=3D5 rules=3Dall=20
summary=3D"Procedure Mixed: Covariance Parameter Estimates" frame=3Dbox>
  <COLGROUP>
  <COL>
  <COL>
  <COL></COLGROUP>
  <COLGROUP>
  <COL></COLGROUP>
  <THEAD>
  <TR>
    <TH class=3D"c b header" colSpan=3D4 scope=3Dcolgroup>Covariance =
Parameter=20
      Estimates</TH></TR>
  <TR>
    <TH class=3D"l b header" scope=3Dcol>Cov Parm</TH>
    <TH class=3D"l b header" scope=3Dcol>Subject</TH>
    <TH class=3D"l b header" scope=3Dcol>Group</TH>
    <TH class=3D"r b header" scope=3Dcol>Estimate</TH></TR></THEAD>
  <TBODY>
  <TR>
    <TH class=3D"l rowheader" scope=3Drow>Intercept</TH>
    <TH class=3D"l data">Rat</TH>
    <TH class=3D"l data">Group Morphine</TH>
    <TD class=3D"r data">1.0092</TD></TR>
  <TR>
    <TH class=3D"l rowheader" scope=3Drow>Intercept</TH>
    <TH class=3D"l data">Rat</TH>
    <TH class=3D"l data">Group Opiorphi</TH>
    <TD class=3D"r data">0.8017</TD></TR>
  <TR>
    <TH class=3D"l rowheader" scope=3Drow>Intercept</TH>
    <TH class=3D"l data">Rat</TH>
    <TH class=3D"l data">Group Saline</TH>
    <TD class=3D"r data">1.9165</TD></TR>
  <TR>
    <TH class=3D"l rowheader" scope=3Drow>Variance</TH>
    <TH class=3D"l data">Rat</TH>
    <TH class=3D"l data">Group Morphine</TH>
    <TD class=3D"r data">2.0302</TD></TR>
  <TR>
    <TH class=3D"l rowheader" scope=3Drow>AR(1)</TH>
    <TH class=3D"l data">Rat</TH>
    <TH class=3D"l data">Group Morphine</TH>
    <TD class=3D"r data">0.04702</TD></TR>
  <TR>
    <TH class=3D"l rowheader" scope=3Drow>Variance</TH>
    <TH class=3D"l data">Rat</TH>
    <TH class=3D"l data">Group Opiorphi</TH>
    <TD class=3D"r data">1.4014</TD></TR>
  <TR>
    <TH class=3D"l rowheader" scope=3Drow>AR(1)</TH>
    <TH class=3D"l data">Rat</TH>
    <TH class=3D"l data">Group Opiorphi</TH>
    <TD class=3D"r data">0.1198</TD></TR>
  <TR>
    <TH class=3D"l rowheader" scope=3Drow>Variance</TH>
    <TH class=3D"l data">Rat</TH>
    <TH class=3D"l data">Group Saline</TH>
    <TD class=3D"r data">1.9570</TD></TR>
  <TR>
    <TH class=3D"l rowheader" scope=3Drow>AR(1)</TH>
    <TH class=3D"l data">Rat</TH>
    <TH class=3D"l data">Group Saline</TH>
    <TD class=3D"r data" =
noWrap>-0.4792</TD></TR></TBODY></TABLE></DIV></DIV><BR><A=20
name=3DIDX9></A>
<DIV>
<DIV align=3Dleft>
<TABLE class=3Dtable borderColor=3D#c1c1c1 cellSpacing=3D0 =
cellPadding=3D5 rules=3Dall=20
summary=3D"Procedure Mixed: Fit Statistics" frame=3Dbox>
  <COLGROUP>
  <COL>
  <COL></COLGROUP>
  <THEAD>
  <TR>
    <TH class=3D"c b header" colSpan=3D2 scope=3Dcolgroup>Fit=20
  Statistics</TH></TR></THEAD>
  <TBODY>
  <TR>
    <TH class=3D"l rowheader" scope=3Drow>-2 Res Log Likelihood</TH>
    <TD class=3D"r data">441.2</TD></TR>
  <TR>
    <TH class=3D"l rowheader" scope=3Drow>AIC (Smaller is Better)</TH>
    <TD class=3D"r data">459.2</TD></TR>
  <TR>
    <TH class=3D"l rowheader" scope=3Drow>AICC (Smaller is Better)</TH>
    <TD class=3D"r data">460.9</TD></TR>
  <TR>
    <TH class=3D"l rowheader" scope=3Drow>BIC (Smaller is Better)</TH>
    <TD class=3D"r =
data">470.5</TD></TR></TBODY></TABLE></DIV></DIV><BR><A=20
name=3DIDX10></A>
<DIV>
<DIV align=3Dleft>
<TABLE class=3Dtable borderColor=3D#c1c1c1 cellSpacing=3D0 =
cellPadding=3D5 rules=3Dall=20
summary=3D"Procedure Mixed: Solution for Fixed Effects" frame=3Dbox>
  <COLGROUP>
  <COL>
  <COL>
  <COL></COLGROUP>
  <COLGROUP>
  <COL>
  <COL>
  <COL>
  <COL>
  <COL></COLGROUP>
  <THEAD>
  <TR>
    <TH class=3D"c b header" colSpan=3D8 scope=3Dcolgroup>Solution for =
Fixed=20
    Effects</TH></TR>
  <TR>
    <TH class=3D"l b header" scope=3Dcol>Effect</TH>
    <TH class=3D"l b header" scope=3Dcol>Group</TH>
    <TH class=3D"l b header" scope=3Dcol>Time</TH>
    <TH class=3D"r b header" scope=3Dcol>Estimate</TH>
    <TH class=3D"r b header" scope=3Dcol>Standard<BR>Error</TH>
    <TH class=3D"r b header" scope=3Dcol>DF</TH>
    <TH class=3D"r b header" scope=3Dcol>t&nbsp;Value</TH>
    <TH class=3D"r b header" scope=3Dcol>Pr &gt; |t|</TH></TR></THEAD>
  <TBODY>
  <TR>
    <TH class=3D"l rowheader" scope=3Drow>Intercept</TH>
    <TH class=3D"l data">&nbsp;</TH>
    <TH class=3D"l data">&nbsp;</TH>
    <TD class=3D"r data">7.0615</TD>
    <TD class=3D"r data">0.6958</TD>
    <TD class=3D"r data">23</TD>
    <TD class=3D"r data">10.15</TD>
    <TD class=3D"r data">&lt;.0001</TD></TR>
  <TR>
    <TH class=3D"l rowheader" scope=3Drow>Group</TH>
    <TH class=3D"l data">Morphine</TH>
    <TH class=3D"l data">&nbsp;</TH>
    <TD class=3D"r data" noWrap>-0.1366</TD>
    <TD class=3D"r data">0.9296</TD>
    <TD class=3D"r data">23</TD>
    <TD class=3D"r data" noWrap>-0.15</TD>
    <TD class=3D"r data">0.8844</TD></TR>
  <TR>
    <TH class=3D"l rowheader" scope=3Drow>Group</TH>
    <TH class=3D"l data">Opiorphi</TH>
    <TH class=3D"l data">&nbsp;</TH>
    <TD class=3D"r data" noWrap>-0.2208</TD>
    <TD class=3D"r data">0.8493</TD>
    <TD class=3D"r data">23</TD>
    <TD class=3D"r data" noWrap>-0.26</TD>
    <TD class=3D"r data">0.7972</TD></TR>
  <TR>
    <TH class=3D"l rowheader" scope=3Drow>Group</TH>
    <TH class=3D"l data">Saline</TH>
    <TH class=3D"l data">&nbsp;</TH>
    <TD class=3D"r data">0</TD>
    <TD class=3D"r data">.</TD>
    <TD class=3D"r data">.</TD>
    <TD class=3D"r data">.</TD>
    <TD class=3D"r data">.</TD></TR>
  <TR>
    <TH class=3D"l rowheader" scope=3Drow>Time</TH>
    <TH class=3D"l data">&nbsp;</TH>
    <TH class=3D"l data">Base</TH>
    <TD class=3D"r data" noWrap>-2.1186</TD>
    <TD class=3D"r data">0.7598</TD>
    <TD class=3D"r data">89</TD>
    <TD class=3D"r data" noWrap>-2.79</TD>
    <TD class=3D"r data">0.0065</TD></TR>
  <TR>
    <TH class=3D"l rowheader" scope=3Drow>Time</TH>
    <TH class=3D"l data">&nbsp;</TH>
    <TH class=3D"l data">Elect1</TH>
    <TD class=3D"r data">0.7113</TD>
    <TD class=3D"r data">0.8507</TD>
    <TD class=3D"r data">89</TD>
    <TD class=3D"r data">0.84</TD>
    <TD class=3D"r data">0.4053</TD></TR>
  <TR>
    <TH class=3D"l rowheader" scope=3Drow>Time</TH>
    <TH class=3D"l data">&nbsp;</TH>
    <TH class=3D"l data">Elect2</TH>
    <TD class=3D"r data">0.6720</TD>
    <TD class=3D"r data">0.8507</TD>
    <TD class=3D"r data">89</TD>
    <TD class=3D"r data">0.79</TD>
    <TD class=3D"r data">0.4317</TD></TR>
  <TR>
    <TH class=3D"l rowheader" scope=3Drow>Time</TH>
    <TH class=3D"l data">&nbsp;</TH>
    <TH class=3D"l data">Therm1</TH>
    <TD class=3D"r data">0.07125</TD>
    <TD class=3D"r data">0.6139</TD>
    <TD class=3D"r data">89</TD>
    <TD class=3D"r data">0.12</TD>
    <TD class=3D"r data">0.9079</TD></TR>
  <TR>
    <TH class=3D"l rowheader" scope=3Drow>Time</TH>
    <TH class=3D"l data">&nbsp;</TH>
    <TH class=3D"l data">Therm2</TH>
    <TD class=3D"r data">0</TD>
    <TD class=3D"r data">.</TD>
    <TD class=3D"r data">.</TD>
    <TD class=3D"r data">.</TD>
    <TD class=3D"r data">.</TD></TR>
  <TR>
    <TH class=3D"l rowheader" scope=3Drow>Group*Time</TH>
    <TH class=3D"l data">Morphine</TH>
    <TH class=3D"l data">Base</TH>
    <TD class=3D"r data">0.6464</TD>
    <TD class=3D"r data">1.0415</TD>
    <TD class=3D"r data">89</TD>
    <TD class=3D"r data">0.62</TD>
    <TD class=3D"r data">0.5364</TD></TR>
  <TR>
    <TH class=3D"l rowheader" scope=3Drow>Group*Time</TH>
    <TH class=3D"l data">Morphine</TH>
    <TH class=3D"l data">Elect1</TH>
    <TD class=3D"r data" noWrap>-2.2360</TD>
    <TD class=3D"r data">1.0988</TD>
    <TD class=3D"r data">89</TD>
    <TD class=3D"r data" noWrap>-2.03</TD>
    <TD class=3D"r data">0.0448</TD></TR>
  <TR>
    <TH class=3D"l rowheader" scope=3Drow>Group*Time</TH>
    <TH class=3D"l data">Morphine</TH>
    <TH class=3D"l data">Elect2</TH>
    <TD class=3D"r data">0.8652</TD>
    <TD class=3D"r data">1.0988</TD>
    <TD class=3D"r data">89</TD>
    <TD class=3D"r data">0.79</TD>
    <TD class=3D"r data">0.4332</TD></TR>
  <TR>
    <TH class=3D"l rowheader" scope=3Drow>Group*Time</TH>
    <TH class=3D"l data">Morphine</TH>
    <TH class=3D"l data">Therm1</TH>
    <TD class=3D"r data" noWrap>-0.6071</TD>
    <TD class=3D"r data">0.9398</TD>
    <TD class=3D"r data">89</TD>
    <TD class=3D"r data" noWrap>-0.65</TD>
    <TD class=3D"r data">0.5200</TD></TR>
  <TR>
    <TH class=3D"l rowheader" scope=3Drow>Group*Time</TH>
    <TH class=3D"l data">Morphine</TH>
    <TH class=3D"l data">Therm2</TH>
    <TD class=3D"r data">0</TD>
    <TD class=3D"r data">.</TD>
    <TD class=3D"r data">.</TD>
    <TD class=3D"r data">.</TD>
    <TD class=3D"r data">.</TD></TR>
  <TR>
    <TH class=3D"l rowheader" scope=3Drow>Group*Time</TH>
    <TH class=3D"l data">Opiorphi</TH>
    <TH class=3D"l data">Base</TH>
    <TD class=3D"r data">1.0112</TD>
    <TD class=3D"r data">0.9445</TD>
    <TD class=3D"r data">89</TD>
    <TD class=3D"r data">1.07</TD>
    <TD class=3D"r data">0.2873</TD></TR>
  <TR>
    <TH class=3D"l rowheader" scope=3Drow>Group*Time</TH>
    <TH class=3D"l data">Opiorphi</TH>
    <TH class=3D"l data">Elect1</TH>
    <TD class=3D"r data" noWrap>-1.3108</TD>
    <TD class=3D"r data">0.9936</TD>
    <TD class=3D"r data">89</TD>
    <TD class=3D"r data" noWrap>-1.32</TD>
    <TD class=3D"r data">0.1905</TD></TR>
  <TR>
    <TH class=3D"l rowheader" scope=3Drow>Group*Time</TH>
    <TH class=3D"l data">Opiorphi</TH>
    <TH class=3D"l data">Elect2</TH>
    <TD class=3D"r data" noWrap>-0.5021</TD>
    <TD class=3D"r data">0.9936</TD>
    <TD class=3D"r data">89</TD>
    <TD class=3D"r data" noWrap>-0.51</TD>
    <TD class=3D"r data">0.6146</TD></TR>
  <TR>
    <TH class=3D"l rowheader" scope=3Drow>Group*Time</TH>
    <TH class=3D"l data">Opiorphi</TH>
    <TH class=3D"l data">Therm1</TH>
    <TD class=3D"r data" noWrap>-0.3198</TD>
    <TD class=3D"r data">0.8185</TD>
    <TD class=3D"r data">89</TD>
    <TD class=3D"r data" noWrap>-0.39</TD>
    <TD class=3D"r data">0.6969</TD></TR>
  <TR>
    <TH class=3D"l rowheader" scope=3Drow>Group*Time</TH>
    <TH class=3D"l data">Opiorphi</TH>
    <TH class=3D"l data">Therm2</TH>
    <TD class=3D"r data">0</TD>
    <TD class=3D"r data">.</TD>
    <TD class=3D"r data">.</TD>
    <TD class=3D"r data">.</TD>
    <TD class=3D"r data">.</TD></TR>
  <TR>
    <TH class=3D"l rowheader" scope=3Drow>Group*Time</TH>
    <TH class=3D"l data">Saline</TH>
    <TH class=3D"l data">Base</TH>
    <TD class=3D"r data">0</TD>
    <TD class=3D"r data">.</TD>
    <TD class=3D"r data">.</TD>
    <TD class=3D"r data">.</TD>
    <TD class=3D"r data">.</TD></TR>
  <TR>
    <TH class=3D"l rowheader" scope=3Drow>Group*Time</TH>
    <TH class=3D"l data">Saline</TH>
    <TH class=3D"l data">Elect1</TH>
    <TD class=3D"r data">0</TD>
    <TD class=3D"r data">.</TD>
    <TD class=3D"r data">.</TD>
    <TD class=3D"r data">.</TD>
    <TD class=3D"r data">.</TD></TR>
  <TR>
    <TH class=3D"l rowheader" scope=3Drow>Group*Time</TH>
    <TH class=3D"l data">Saline</TH>
    <TH class=3D"l data">Elect2</TH>
    <TD class=3D"r data">0</TD>
    <TD class=3D"r data">.</TD>
    <TD class=3D"r data">.</TD>
    <TD class=3D"r data">.</TD>
    <TD class=3D"r data">.</TD></TR>
  <TR>
    <TH class=3D"l rowheader" scope=3Drow>Group*Time</TH>
    <TH class=3D"l data">Saline</TH>
    <TH class=3D"l data">Therm1</TH>
    <TD class=3D"r data">0</TD>
    <TD class=3D"r data">.</TD>
    <TD class=3D"r data">.</TD>
    <TD class=3D"r data">.</TD>
    <TD class=3D"r data">.</TD></TR>
  <TR>
    <TH class=3D"l rowheader" scope=3Drow>Group*Time</TH>
    <TH class=3D"l data">Saline</TH>
    <TH class=3D"l data">Therm2</TH>
    <TD class=3D"r data">0</TD>
    <TD class=3D"r data">.</TD>
    <TD class=3D"r data">.</TD>
    <TD class=3D"r data">.</TD>
    <TD class=3D"r data">.</TD></TR></TBODY></TABLE></DIV></DIV><BR><A =
name=3DIDX11></A>
<DIV>
<DIV align=3Dleft>
<TABLE class=3Dtable borderColor=3D#c1c1c1 cellSpacing=3D0 =
cellPadding=3D5 rules=3Dall=20
summary=3D"Procedure Mixed: Type 3 Tests of Fixed Effects" frame=3Dbox>
  <COLGROUP>
  <COL></COLGROUP>
  <COLGROUP>
  <COL>
  <COL>
  <COL>
  <COL></COLGROUP>
  <THEAD>
  <TR>
    <TH class=3D"c b header" colSpan=3D5 scope=3Dcolgroup>Type 3 Tests =
of Fixed=20
      Effects</TH></TR>
  <TR>
    <TH class=3D"l b header" scope=3Dcol>Effect</TH>
    <TH class=3D"r b header" scope=3Dcol>Num DF</TH>
    <TH class=3D"r b header" scope=3Dcol>Den DF</TH>
    <TH class=3D"r b header" scope=3Dcol>F Value</TH>
    <TH class=3D"r b header" =
scope=3Dcol>Pr&nbsp;&gt;&nbsp;F</TH></TR></THEAD>
  <TBODY>
  <TR>
    <TH class=3D"l rowheader" scope=3Drow>Group</TH>
    <TD class=3D"r data">2</TD>
    <TD class=3D"r data">23</TD>
    <TD class=3D"r data">0.28</TD>
    <TD class=3D"r data">0.7591</TD></TR>
  <TR>
    <TH class=3D"l rowheader" scope=3Drow>Time</TH>
    <TD class=3D"r data">4</TD>
    <TD class=3D"r data">89</TD>
    <TD class=3D"r data">10.26</TD>
    <TD class=3D"r data">&lt;.0001</TD></TR>
  <TR>
    <TH class=3D"l rowheader" scope=3Drow>Group*Time</TH>
    <TD class=3D"r data">8</TD>
    <TD class=3D"r data">89</TD>
    <TD class=3D"r data">2.37</TD>
    <TD class=3D"r =
data">0.0230</TD></TR></TBODY></TABLE></DIV></DIV><BR><A=20
name=3DIDX12></A>
<DIV>
<DIV align=3Dleft>
<TABLE class=3Dtable borderColor=3D#c1c1c1 cellSpacing=3D0 =
cellPadding=3D5 rules=3Dall=20
summary=3D"Procedure Mixed: Least Squares Means" frame=3Dbox>
  <COLGROUP>
  <COL>
  <COL>
  <COL></COLGROUP>
  <COLGROUP>
  <COL>
  <COL>
  <COL>
  <COL>
  <COL></COLGROUP>
  <THEAD>
  <TR>
    <TH class=3D"c b header" colSpan=3D8 scope=3Dcolgroup>Least Squares =
Means</TH></TR>
  <TR>
    <TH class=3D"l b header" scope=3Dcol>Effect</TH>
    <TH class=3D"l b header" scope=3Dcol>Group</TH>
    <TH class=3D"l b header" scope=3Dcol>Time</TH>
    <TH class=3D"r b header" scope=3Dcol>Estimate</TH>
    <TH class=3D"r b header" scope=3Dcol>Standard<BR>Error</TH>
    <TH class=3D"r b header" scope=3Dcol>DF</TH>
    <TH class=3D"r b header" scope=3Dcol>t&nbsp;Value</TH>
    <TH class=3D"r b header" scope=3Dcol>Pr &gt; |t|</TH></TR></THEAD>
  <TBODY>
  <TR>
    <TH class=3D"l rowheader" scope=3Drow>Group</TH>
    <TH class=3D"l data">Morphine</TH>
    <TH class=3D"l data">&nbsp;</TH>
    <TD class=3D"r data">6.5258</TD>
    <TD class=3D"r data">0.4253</TD>
    <TD class=3D"r data">23</TD>
    <TD class=3D"r data">15.34</TD>
    <TD class=3D"r data">&lt;.0001</TD></TR>
  <TR>
    <TH class=3D"l rowheader" scope=3Drow>Group</TH>
    <TH class=3D"l data">Opiorphi</TH>
    <TH class=3D"l data">&nbsp;</TH>
    <TD class=3D"r data">6.4836</TD>
    <TD class=3D"r data">0.3398</TD>
    <TD class=3D"r data">23</TD>
    <TD class=3D"r data">19.08</TD>
    <TD class=3D"r data">&lt;.0001</TD></TR>
  <TR>
    <TH class=3D"l rowheader" scope=3Drow>Group</TH>
    <TH class=3D"l data">Saline</TH>
    <TH class=3D"l data">&nbsp;</TH>
    <TD class=3D"r data">6.9287</TD>
    <TD class=3D"r data">0.5124</TD>
    <TD class=3D"r data">23</TD>
    <TD class=3D"r data">13.52</TD>
    <TD class=3D"r data">&lt;.0001</TD></TR>
  <TR>
    <TH class=3D"l rowheader" scope=3Drow>Time</TH>
    <TH class=3D"l data">&nbsp;</TH>
    <TH class=3D"l data">Base</TH>
    <TD class=3D"r data">5.3763</TD>
    <TD class=3D"r data">0.3553</TD>
    <TD class=3D"r data">89</TD>
    <TD class=3D"r data">15.13</TD>
    <TD class=3D"r data">&lt;.0001</TD></TR>
  <TR>
    <TH class=3D"l rowheader" scope=3Drow>Time</TH>
    <TH class=3D"l data">&nbsp;</TH>
    <TH class=3D"l data">Elect1</TH>
    <TD class=3D"r data">6.4714</TD>
    <TD class=3D"r data">0.3471</TD>
    <TD class=3D"r data">89</TD>
    <TD class=3D"r data">18.64</TD>
    <TD class=3D"r data">&lt;.0001</TD></TR>
  <TR>
    <TH class=3D"l rowheader" scope=3Drow>Time</TH>
    <TH class=3D"l data">&nbsp;</TH>
    <TH class=3D"l data">Elect2</TH>
    <TD class=3D"r data">7.7354</TD>
    <TD class=3D"r data">0.3471</TD>
    <TD class=3D"r data">89</TD>
    <TD class=3D"r data">22.28</TD>
    <TD class=3D"r data">&lt;.0001</TD></TR>
  <TR>
    <TH class=3D"l rowheader" scope=3Drow>Time</TH>
    <TH class=3D"l data">&nbsp;</TH>
    <TH class=3D"l data">Therm1</TH>
    <TD class=3D"r data">6.7046</TD>
    <TD class=3D"r data">0.3471</TD>
    <TD class=3D"r data">89</TD>
    <TD class=3D"r data">19.32</TD>
    <TD class=3D"r data">&lt;.0001</TD></TR>
  <TR>
    <TH class=3D"l rowheader" scope=3Drow>Time</TH>
    <TH class=3D"l data">&nbsp;</TH>
    <TH class=3D"l data">Therm2</TH>
    <TD class=3D"r data">6.9424</TD>
    <TD class=3D"r data">0.3498</TD>
    <TD class=3D"r data">89</TD>
    <TD class=3D"r data">19.85</TD>
    <TD class=3D"r data">&lt;.0001</TD></TR>
  <TR>
    <TH class=3D"l rowheader" scope=3Drow>Group*Time</TH>
    <TH class=3D"l data">Morphine</TH>
    <TH class=3D"l data">Base</TH>
    <TD class=3D"r data">5.4527</TD>
    <TD class=3D"r data">0.6164</TD>
    <TD class=3D"r data">89</TD>
    <TD class=3D"r data">8.85</TD>
    <TD class=3D"r data">&lt;.0001</TD></TR>
  <TR>
    <TH class=3D"l rowheader" scope=3Drow>Group*Time</TH>
    <TH class=3D"l data">Morphine</TH>
    <TH class=3D"l data">Elect1</TH>
    <TD class=3D"r data">5.4002</TD>
    <TD class=3D"r data">0.6164</TD>
    <TD class=3D"r data">89</TD>
    <TD class=3D"r data">8.76</TD>
    <TD class=3D"r data">&lt;.0001</TD></TR>
  <TR>
    <TH class=3D"l rowheader" scope=3Drow>Group*Time</TH>
    <TH class=3D"l data">Morphine</TH>
    <TH class=3D"l data">Elect2</TH>
    <TD class=3D"r data">8.4621</TD>
    <TD class=3D"r data">0.6164</TD>
    <TD class=3D"r data">89</TD>
    <TD class=3D"r data">13.73</TD>
    <TD class=3D"r data">&lt;.0001</TD></TR>
  <TR>
    <TH class=3D"l rowheader" scope=3Drow>Group*Time</TH>
    <TH class=3D"l data">Morphine</TH>
    <TH class=3D"l data">Therm1</TH>
    <TD class=3D"r data">6.3890</TD>
    <TD class=3D"r data">0.6164</TD>
    <TD class=3D"r data">89</TD>
    <TD class=3D"r data">10.37</TD>
    <TD class=3D"r data">&lt;.0001</TD></TR>
  <TR>
    <TH class=3D"l rowheader" scope=3Drow>Group*Time</TH>
    <TH class=3D"l data">Morphine</TH>
    <TH class=3D"l data">Therm2</TH>
    <TD class=3D"r data">6.9249</TD>
    <TD class=3D"r data">0.6164</TD>
    <TD class=3D"r data">89</TD>
    <TD class=3D"r data">11.23</TD>
    <TD class=3D"r data">&lt;.0001</TD></TR>
  <TR>
    <TH class=3D"l rowheader" scope=3Drow>Group*Time</TH>
    <TH class=3D"l data">Opiorphi</TH>
    <TH class=3D"l data">Base</TH>
    <TD class=3D"r data">5.7333</TD>
    <TD class=3D"r data">0.4879</TD>
    <TD class=3D"r data">89</TD>
    <TD class=3D"r data">11.75</TD>
    <TD class=3D"r data">&lt;.0001</TD></TR>
  <TR>
    <TH class=3D"l rowheader" scope=3Drow>Group*Time</TH>
    <TH class=3D"l data">Opiorphi</TH>
    <TH class=3D"l data">Elect1</TH>
    <TD class=3D"r data">6.2412</TD>
    <TD class=3D"r data">0.4694</TD>
    <TD class=3D"r data">89</TD>
    <TD class=3D"r data">13.30</TD>
    <TD class=3D"r data">&lt;.0001</TD></TR>
  <TR>
    <TH class=3D"l rowheader" scope=3Drow>Group*Time</TH>
    <TH class=3D"l data">Opiorphi</TH>
    <TH class=3D"l data">Elect2</TH>
    <TD class=3D"r data">7.0106</TD>
    <TD class=3D"r data">0.4694</TD>
    <TD class=3D"r data">89</TD>
    <TD class=3D"r data">14.94</TD>
    <TD class=3D"r data">&lt;.0001</TD></TR>
  <TR>
    <TH class=3D"l rowheader" scope=3Drow>Group*Time</TH>
    <TH class=3D"l data">Opiorphi</TH>
    <TH class=3D"l data">Therm1</TH>
    <TD class=3D"r data">6.5921</TD>
    <TD class=3D"r data">0.4694</TD>
    <TD class=3D"r data">89</TD>
    <TD class=3D"r data">14.04</TD>
    <TD class=3D"r data">&lt;.0001</TD></TR>
  <TR>
    <TH class=3D"l rowheader" scope=3Drow>Group*Time</TH>
    <TH class=3D"l data">Opiorphi</TH>
    <TH class=3D"l data">Therm2</TH>
    <TD class=3D"r data">6.8407</TD>
    <TD class=3D"r data">0.4870</TD>
    <TD class=3D"r data">89</TD>
    <TD class=3D"r data">14.05</TD>
    <TD class=3D"r data">&lt;.0001</TD></TR>
  <TR>
    <TH class=3D"l rowheader" scope=3Drow>Group*Time</TH>
    <TH class=3D"l data">Saline</TH>
    <TH class=3D"l data">Base</TH>
    <TD class=3D"r data">4.9430</TD>
    <TD class=3D"r data">0.7200</TD>
    <TD class=3D"r data">89</TD>
    <TD class=3D"r data">6.87</TD>
    <TD class=3D"r data">&lt;.0001</TD></TR>
  <TR>
    <TH class=3D"l rowheader" scope=3Drow>Group*Time</TH>
    <TH class=3D"l data">Saline</TH>
    <TH class=3D"l data">Elect1</TH>
    <TD class=3D"r data">7.7729</TD>
    <TD class=3D"r data">0.6958</TD>
    <TD class=3D"r data">89</TD>
    <TD class=3D"r data">11.17</TD>
    <TD class=3D"r data">&lt;.0001</TD></TR>
  <TR>
    <TH class=3D"l rowheader" scope=3Drow>Group*Time</TH>
    <TH class=3D"l data">Saline</TH>
    <TH class=3D"l data">Elect2</TH>
    <TD class=3D"r data">7.7335</TD>
    <TD class=3D"r data">0.6958</TD>
    <TD class=3D"r data">89</TD>
    <TD class=3D"r data">11.11</TD>
    <TD class=3D"r data">&lt;.0001</TD></TR>
  <TR>
    <TH class=3D"l rowheader" scope=3Drow>Group*Time</TH>
    <TH class=3D"l data">Saline</TH>
    <TH class=3D"l data">Therm1</TH>
    <TD class=3D"r data">7.1328</TD>
    <TD class=3D"r data">0.6958</TD>
    <TD class=3D"r data">89</TD>
    <TD class=3D"r data">10.25</TD>
    <TD class=3D"r data">&lt;.0001</TD></TR>
  <TR>
    <TH class=3D"l rowheader" scope=3Drow>Group*Time</TH>
    <TH class=3D"l data">Saline</TH>
    <TH class=3D"l data">Therm2</TH>
    <TD class=3D"r data">7.0615</TD>
    <TD class=3D"r data">0.6958</TD>
    <TD class=3D"r data">89</TD>
    <TD class=3D"r data">10.15</TD>
    <TD class=3D"r =
data">&lt;.0001</TD></TR></TBODY></TABLE></DIV></DIV><BR><A=20
name=3DIDX13></A>
<DIV>
<DIV align=3Dleft>
<TABLE class=3Dtable borderColor=3D#c1c1c1 cellSpacing=3D0 =
cellPadding=3D5 rules=3Dall=20
summary=3D"Procedure Mixed: Differences of Least Squares Means" =
frame=3Dbox>
  <COLGROUP>
  <COL>
  <COL>
  <COL>
  <COL>
  <COL></COLGROUP>
  <COLGROUP>
  <COL>
  <COL>
  <COL>
  <COL>
  <COL></COLGROUP>
  <THEAD>
  <TR>
    <TH class=3D"c b header" colSpan=3D10 scope=3Dcolgroup>Differences =
of Least=20
      Squares Means</TH></TR>
  <TR>
    <TH class=3D"l b header" scope=3Dcol>Effect</TH>
    <TH class=3D"l b header" scope=3Dcol>Group</TH>
    <TH class=3D"l b header" scope=3Dcol>Time</TH>
    <TH class=3D"l b header" scope=3Dcol>_Group</TH>
    <TH class=3D"l b header" scope=3Dcol>_Time</TH>
    <TH class=3D"r b header" scope=3Dcol>Estimate</TH>
    <TH class=3D"r b header" scope=3Dcol>Standard<BR>Error</TH>
    <TH class=3D"r b header" scope=3Dcol>DF</TH>
    <TH class=3D"r b header" scope=3Dcol>t&nbsp;Value</TH>
    <TH class=3D"r b header" scope=3Dcol>Pr &gt; |t|</TH></TR></THEAD>
  <TBODY>
  <TR>
    <TH class=3D"l rowheader" scope=3Drow>Group</TH>
    <TH class=3D"l data">Morphine</TH>
    <TH class=3D"l data">&nbsp;</TH>
    <TH class=3D"l data">Opiorphi</TH>
    <TH class=3D"l data">&nbsp;</TH>
    <TD class=3D"r data">0.04221</TD>
    <TD class=3D"r data">0.5443</TD>
    <TD class=3D"r data">23</TD>
    <TD class=3D"r data">0.08</TD>
    <TD class=3D"r data">0.9389</TD></TR>
  <TR>
    <TH class=3D"l rowheader" scope=3Drow>Group</TH>
    <TH class=3D"l data">Morphine</TH>
    <TH class=3D"l data">&nbsp;</TH>
    <TH class=3D"l data">Saline</TH>
    <TH class=3D"l data">&nbsp;</TH>
    <TD class=3D"r data" noWrap>-0.4029</TD>
    <TD class=3D"r data">0.6659</TD>
    <TD class=3D"r data">23</TD>
    <TD class=3D"r data" noWrap>-0.61</TD>
    <TD class=3D"r data">0.5510</TD></TR>
  <TR>
    <TH class=3D"l rowheader" scope=3Drow>Group</TH>
    <TH class=3D"l data">Opiorphi</TH>
    <TH class=3D"l data">&nbsp;</TH>
    <TH class=3D"l data">Saline</TH>
    <TH class=3D"l data">&nbsp;</TH>
    <TD class=3D"r data" noWrap>-0.4451</TD>
    <TD class=3D"r data">0.6148</TD>
    <TD class=3D"r data">23</TD>
    <TD class=3D"r data" noWrap>-0.72</TD>
    <TD class=3D"r data">0.4764</TD></TR>
  <TR>
    <TH class=3D"l rowheader" scope=3Drow>Time</TH>
    <TH class=3D"l data">&nbsp;</TH>
    <TH class=3D"l data">Base</TH>
    <TH class=3D"l data">&nbsp;</TH>
    <TH class=3D"l data">Elect1</TH>
    <TD class=3D"r data" noWrap>-1.0951</TD>
    <TD class=3D"r data">0.3669</TD>
    <TD class=3D"r data">89</TD>
    <TD class=3D"r data" noWrap>-2.98</TD>
    <TD class=3D"r data">0.0037</TD></TR>
  <TR>
    <TH class=3D"l rowheader" scope=3Drow>Time</TH>
    <TH class=3D"l data">&nbsp;</TH>
    <TH class=3D"l data">Base</TH>
    <TH class=3D"l data">&nbsp;</TH>
    <TH class=3D"l data">Elect2</TH>
    <TD class=3D"r data" noWrap>-2.3591</TD>
    <TD class=3D"r data">0.3805</TD>
    <TD class=3D"r data">89</TD>
    <TD class=3D"r data" noWrap>-6.20</TD>
    <TD class=3D"r data">&lt;.0001</TD></TR>
  <TR>
    <TH class=3D"l rowheader" scope=3Drow>Time</TH>
    <TH class=3D"l data">&nbsp;</TH>
    <TH class=3D"l data">Base</TH>
    <TH class=3D"l data">&nbsp;</TH>
    <TH class=3D"l data">Therm1</TH>
    <TD class=3D"r data" noWrap>-1.3283</TD>
    <TD class=3D"r data">0.4091</TD>
    <TD class=3D"r data">89</TD>
    <TD class=3D"r data" noWrap>-3.25</TD>
    <TD class=3D"r data">0.0016</TD></TR>
  <TR>
    <TH class=3D"l rowheader" scope=3Drow>Time</TH>
    <TH class=3D"l data">&nbsp;</TH>
    <TH class=3D"l data">Base</TH>
    <TH class=3D"l data">&nbsp;</TH>
    <TH class=3D"l data">Therm2</TH>
    <TD class=3D"r data" noWrap>-1.5660</TD>
    <TD class=3D"r data">0.3944</TD>
    <TD class=3D"r data">89</TD>
    <TD class=3D"r data" noWrap>-3.97</TD>
    <TD class=3D"r data">0.0001</TD></TR>
  <TR>
    <TH class=3D"l rowheader" scope=3Drow>Time</TH>
    <TH class=3D"l data">&nbsp;</TH>
    <TH class=3D"l data">Elect1</TH>
    <TH class=3D"l data">&nbsp;</TH>
    <TH class=3D"l data">Elect2</TH>
    <TD class=3D"r data" noWrap>-1.2640</TD>
    <TD class=3D"r data">0.3589</TD>
    <TD class=3D"r data">89</TD>
    <TD class=3D"r data" noWrap>-3.52</TD>
    <TD class=3D"r data">0.0007</TD></TR>
  <TR>
    <TH class=3D"l rowheader" scope=3Drow>Time</TH>
    <TH class=3D"l data">&nbsp;</TH>
    <TH class=3D"l data">Elect1</TH>
    <TH class=3D"l data">&nbsp;</TH>
    <TH class=3D"l data">Therm1</TH>
    <TD class=3D"r data" noWrap>-0.2332</TD>
    <TD class=3D"r data">0.4020</TD>
    <TD class=3D"r data">89</TD>
    <TD class=3D"r data" noWrap>-0.58</TD>
    <TD class=3D"r data">0.5633</TD></TR>
  <TR>
    <TH class=3D"l rowheader" scope=3Drow>Time</TH>
    <TH class=3D"l data">&nbsp;</TH>
    <TH class=3D"l data">Elect1</TH>
    <TH class=3D"l data">&nbsp;</TH>
    <TH class=3D"l data">Therm2</TH>
    <TD class=3D"r data" noWrap>-0.4709</TD>
    <TD class=3D"r data">0.4043</TD>
    <TD class=3D"r data">89</TD>
    <TD class=3D"r data" noWrap>-1.16</TD>
    <TD class=3D"r data">0.2472</TD></TR>
  <TR>
    <TH class=3D"l rowheader" scope=3Drow>Time</TH>
    <TH class=3D"l data">&nbsp;</TH>
    <TH class=3D"l data">Elect2</TH>
    <TH class=3D"l data">&nbsp;</TH>
    <TH class=3D"l data">Therm1</TH>
    <TD class=3D"r data">1.0308</TD>
    <TD class=3D"r data">0.3845</TD>
    <TD class=3D"r data">89</TD>
    <TD class=3D"r data">2.68</TD>
    <TD class=3D"r data">0.0087</TD></TR>
  <TR>
    <TH class=3D"l rowheader" scope=3Drow>Time</TH>
    <TH class=3D"l data">&nbsp;</TH>
    <TH class=3D"l data">Elect2</TH>
    <TH class=3D"l data">&nbsp;</TH>
    <TH class=3D"l data">Therm2</TH>
    <TD class=3D"r data">0.7930</TD>
    <TD class=3D"r data">0.4043</TD>
    <TD class=3D"r data">89</TD>
    <TD class=3D"r data">1.96</TD>
    <TD class=3D"r data">0.0529</TD></TR>
  <TR>
    <TH class=3D"l rowheader" scope=3Drow>Time</TH>
    <TH class=3D"l data">&nbsp;</TH>
    <TH class=3D"l data">Therm1</TH>
    <TH class=3D"l data">&nbsp;</TH>
    <TH class=3D"l data">Therm2</TH>
    <TD class=3D"r data" noWrap>-0.2377</TD>
    <TD class=3D"r data">0.3615</TD>
    <TD class=3D"r data">89</TD>
    <TD class=3D"r data" noWrap>-0.66</TD>
    <TD class=3D"r data">0.5125</TD></TR>
  <TR>
    <TH class=3D"l rowheader" scope=3Drow>Group*Time</TH>
    <TH class=3D"l data">Morphine</TH>
    <TH class=3D"l data">Base</TH>
    <TH class=3D"l data">Morphine</TH>
    <TH class=3D"l data">Elect1</TH>
    <TD class=3D"r data">0.05251</TD>
    <TD class=3D"r data">0.7116</TD>
    <TD class=3D"r data">89</TD>
    <TD class=3D"r data">0.07</TD>
    <TD class=3D"r data">0.9413</TD></TR>
  <TR>
    <TH class=3D"l rowheader" scope=3Drow>Group*Time</TH>
    <TH class=3D"l data">Morphine</TH>
    <TH class=3D"l data">Base</TH>
    <TH class=3D"l data">Morphine</TH>
    <TH class=3D"l data">Elect2</TH>
    <TD class=3D"r data" noWrap>-3.0093</TD>
    <TD class=3D"r data">0.7124</TD>
    <TD class=3D"r data">89</TD>
    <TD class=3D"r data" noWrap>-4.22</TD>
    <TD class=3D"r data">&lt;.0001</TD></TR>
  <TR>
    <TH class=3D"l rowheader" scope=3Drow>Group*Time</TH>
    <TH class=3D"l data">Morphine</TH>
    <TH class=3D"l data">Base</TH>
    <TH class=3D"l data">Morphine</TH>
    <TH class=3D"l data">Therm1</TH>
    <TD class=3D"r data" noWrap>-0.9363</TD>
    <TD class=3D"r data">0.6955</TD>
    <TD class=3D"r data">89</TD>
    <TD class=3D"r data" noWrap>-1.35</TD>
    <TD class=3D"r data">0.1816</TD></TR>
  <TR>
    <TH class=3D"l rowheader" scope=3Drow>Group*Time</TH>
    <TH class=3D"l data">Morphine</TH>
    <TH class=3D"l data">Base</TH>
    <TH class=3D"l data">Morphine</TH>
    <TH class=3D"l data">Therm2</TH>
    <TD class=3D"r data" noWrap>-1.4722</TD>
    <TD class=3D"r data">0.7124</TD>
    <TD class=3D"r data">89</TD>
    <TD class=3D"r data" noWrap>-2.07</TD>
    <TD class=3D"r data">0.0417</TD></TR>
  <TR>
    <TH class=3D"l rowheader" scope=3Drow>Group*Time</TH>
    <TH class=3D"l data">Morphine</TH>
    <TH class=3D"l data">Base</TH>
    <TH class=3D"l data">Opiorphi</TH>
    <TH class=3D"l data">Base</TH>
    <TD class=3D"r data" noWrap>-0.2806</TD>
    <TD class=3D"r data">0.7861</TD>
    <TD class=3D"r data">89</TD>
    <TD class=3D"r data" noWrap>-0.36</TD>
    <TD class=3D"r data">0.7220</TD></TR>
  <TR>
    <TH class=3D"l rowheader" scope=3Drow>Group*Time</TH>
    <TH class=3D"l data">Morphine</TH>
    <TH class=3D"l data">Base</TH>
    <TH class=3D"l data">Opiorphi</TH>
    <TH class=3D"l data">Elect1</TH>
    <TD class=3D"r data" noWrap>-0.7885</TD>
    <TD class=3D"r data">0.7747</TD>
    <TD class=3D"r data">89</TD>
    <TD class=3D"r data" noWrap>-1.02</TD>
    <TD class=3D"r data">0.3116</TD></TR>
  <TR>
    <TH class=3D"l rowheader" scope=3Drow>Group*Time</TH>
    <TH class=3D"l data">Morphine</TH>
    <TH class=3D"l data">Base</TH>
    <TH class=3D"l data">Opiorphi</TH>
    <TH class=3D"l data">Elect2</TH>
    <TD class=3D"r data" noWrap>-1.5579</TD>
    <TD class=3D"r data">0.7747</TD>
    <TD class=3D"r data">89</TD>
    <TD class=3D"r data" noWrap>-2.01</TD>
    <TD class=3D"r data">0.0474</TD></TR>
  <TR>
    <TH class=3D"l rowheader" scope=3Drow>Group*Time</TH>
    <TH class=3D"l data">Morphine</TH>
    <TH class=3D"l data">Base</TH>
    <TH class=3D"l data">Opiorphi</TH>
    <TH class=3D"l data">Therm1</TH>
    <TD class=3D"r data" noWrap>-1.1394</TD>
    <TD class=3D"r data">0.7747</TD>
    <TD class=3D"r data">89</TD>
    <TD class=3D"r data" noWrap>-1.47</TD>
    <TD class=3D"r data">0.1449</TD></TR>
  <TR>
    <TH class=3D"l rowheader" scope=3Drow>Group*Time</TH>
    <TH class=3D"l data">Morphine</TH>
    <TH class=3D"l data">Base</TH>
    <TH class=3D"l data">Opiorphi</TH>
    <TH class=3D"l data">Therm2</TH>
    <TD class=3D"r data" noWrap>-1.3879</TD>
    <TD class=3D"r data">0.7855</TD>
    <TD class=3D"r data">89</TD>
    <TD class=3D"r data" noWrap>-1.77</TD>
    <TD class=3D"r data">0.0807</TD></TR>
  <TR>
    <TH class=3D"l rowheader" scope=3Drow>Group*Time</TH>
    <TH class=3D"l data">Morphine</TH>
    <TH class=3D"l data">Base</TH>
    <TH class=3D"l data">Saline</TH>
    <TH class=3D"l data">Base</TH>
    <TD class=3D"r data">0.5098</TD>
    <TD class=3D"r data">0.9478</TD>
    <TD class=3D"r data">89</TD>
    <TD class=3D"r data">0.54</TD>
    <TD class=3D"r data">0.5920</TD></TR>
  <TR>
    <TH class=3D"l rowheader" scope=3Drow>Group*Time</TH>
    <TH class=3D"l data">Morphine</TH>
    <TH class=3D"l data">Base</TH>
    <TH class=3D"l data">Saline</TH>
    <TH class=3D"l data">Elect1</TH>
    <TD class=3D"r data" noWrap>-2.3201</TD>
    <TD class=3D"r data">0.9296</TD>
    <TD class=3D"r data">89</TD>
    <TD class=3D"r data" noWrap>-2.50</TD>
    <TD class=3D"r data">0.0144</TD></TR>
  <TR>
    <TH class=3D"l rowheader" scope=3Drow>Group*Time</TH>
    <TH class=3D"l data">Morphine</TH>
    <TH class=3D"l data">Base</TH>
    <TH class=3D"l data">Saline</TH>
    <TH class=3D"l data">Elect2</TH>
    <TD class=3D"r data" noWrap>-2.2808</TD>
    <TD class=3D"r data">0.9296</TD>
    <TD class=3D"r data">89</TD>
    <TD class=3D"r data" noWrap>-2.45</TD>
    <TD class=3D"r data">0.0161</TD></TR>
  <TR>
    <TH class=3D"l rowheader" scope=3Drow>Group*Time</TH>
    <TH class=3D"l data">Morphine</TH>
    <TH class=3D"l data">Base</TH>
    <TH class=3D"l data">Saline</TH>
    <TH class=3D"l data">Therm1</TH>
    <TD class=3D"r data" noWrap>-1.6800</TD>
    <TD class=3D"r data">0.9296</TD>
    <TD class=3D"r data">89</TD>
    <TD class=3D"r data" noWrap>-1.81</TD>
    <TD class=3D"r data">0.0741</TD></TR>
  <TR>
    <TH class=3D"l rowheader" scope=3Drow>Group*Time</TH>
    <TH class=3D"l data">Morphine</TH>
    <TH class=3D"l data">Base</TH>
    <TH class=3D"l data">Saline</TH>
    <TH class=3D"l data">Therm2</TH>
    <TD class=3D"r data" noWrap>-1.6088</TD>
    <TD class=3D"r data">0.9296</TD>
    <TD class=3D"r data">89</TD>
    <TD class=3D"r data" noWrap>-1.73</TD>
    <TD class=3D"r data">0.0870</TD></TR>
  <TR>
    <TH class=3D"l rowheader" scope=3Drow>Group*Time</TH>
    <TH class=3D"l data">Morphine</TH>
    <TH class=3D"l data">Elect1</TH>
    <TH class=3D"l data">Morphine</TH>
    <TH class=3D"l data">Elect2</TH>
    <TD class=3D"r data" noWrap>-3.0618</TD>
    <TD class=3D"r data">0.7116</TD>
    <TD class=3D"r data">89</TD>
    <TD class=3D"r data" noWrap>-4.30</TD>
    <TD class=3D"r data">&lt;.0001</TD></TR>
  <TR>
    <TH class=3D"l rowheader" scope=3Drow>Group*Time</TH>
    <TH class=3D"l data">Morphine</TH>
    <TH class=3D"l data">Elect1</TH>
    <TH class=3D"l data">Morphine</TH>
    <TH class=3D"l data">Therm1</TH>
    <TD class=3D"r data" noWrap>-0.9888</TD>
    <TD class=3D"r data">0.6955</TD>
    <TD class=3D"r data">89</TD>
    <TD class=3D"r data" noWrap>-1.42</TD>
    <TD class=3D"r data">0.1586</TD></TR>
  <TR>
    <TH class=3D"l rowheader" scope=3Drow>Group*Time</TH>
    <TH class=3D"l data">Morphine</TH>
    <TH class=3D"l data">Elect1</TH>
    <TH class=3D"l data">Morphine</TH>
    <TH class=3D"l data">Therm2</TH>
    <TD class=3D"r data" noWrap>-1.5247</TD>
    <TD class=3D"r data">0.6955</TD>
    <TD class=3D"r data">89</TD>
    <TD class=3D"r data" noWrap>-2.19</TD>
    <TD class=3D"r data">0.0310</TD></TR>
  <TR>
    <TH class=3D"l rowheader" scope=3Drow>Group*Time</TH>
    <TH class=3D"l data">Morphine</TH>
    <TH class=3D"l data">Elect1</TH>
    <TH class=3D"l data">Opiorphi</TH>
    <TH class=3D"l data">Base</TH>
    <TD class=3D"r data" noWrap>-0.3331</TD>
    <TD class=3D"r data">0.7861</TD>
    <TD class=3D"r data">89</TD>
    <TD class=3D"r data" noWrap>-0.42</TD>
    <TD class=3D"r data">0.6728</TD></TR>
  <TR>
    <TH class=3D"l rowheader" scope=3Drow>Group*Time</TH>
    <TH class=3D"l data">Morphine</TH>
    <TH class=3D"l data">Elect1</TH>
    <TH class=3D"l data">Opiorphi</TH>
    <TH class=3D"l data">Elect1</TH>
    <TD class=3D"r data" noWrap>-0.8410</TD>
    <TD class=3D"r data">0.7747</TD>
    <TD class=3D"r data">89</TD>
    <TD class=3D"r data" noWrap>-1.09</TD>
    <TD class=3D"r data">0.2806</TD></TR>
  <TR>
    <TH class=3D"l rowheader" scope=3Drow>Group*Time</TH>
    <TH class=3D"l data">Morphine</TH>
    <TH class=3D"l data">Elect1</TH>
    <TH class=3D"l data">Opiorphi</TH>
    <TH class=3D"l data">Elect2</TH>
    <TD class=3D"r data" noWrap>-1.6104</TD>
    <TD class=3D"r data">0.7747</TD>
    <TD class=3D"r data">89</TD>
    <TD class=3D"r data" noWrap>-2.08</TD>
    <TD class=3D"r data">0.0405</TD></TR>
  <TR>
    <TH class=3D"l rowheader" scope=3Drow>Group*Time</TH>
    <TH class=3D"l data">Morphine</TH>
    <TH class=3D"l data">Elect1</TH>
    <TH class=3D"l data">Opiorphi</TH>
    <TH class=3D"l data">Therm1</TH>
    <TD class=3D"r data" noWrap>-1.1919</TD>
    <TD class=3D"r data">0.7747</TD>
    <TD class=3D"r data">89</TD>
    <TD class=3D"r data" noWrap>-1.54</TD>
    <TD class=3D"r data">0.1275</TD></TR>
  <TR>
    <TH class=3D"l rowheader" scope=3Drow>Group*Time</TH>
    <TH class=3D"l data">Morphine</TH>
    <TH class=3D"l data">Elect1</TH>
    <TH class=3D"l data">Opiorphi</TH>
    <TH class=3D"l data">Therm2</TH>
    <TD class=3D"r data" noWrap>-1.4405</TD>
    <TD class=3D"r data">0.7855</TD>
    <TD class=3D"r data">89</TD>
    <TD class=3D"r data" noWrap>-1.83</TD>
    <TD class=3D"r data">0.0700</TD></TR>
  <TR>
    <TH class=3D"l rowheader" scope=3Drow>Group*Time</TH>
    <TH class=3D"l data">Morphine</TH>
    <TH class=3D"l data">Elect1</TH>
    <TH class=3D"l data">Saline</TH>
    <TH class=3D"l data">Base</TH>
    <TD class=3D"r data">0.4573</TD>
    <TD class=3D"r data">0.9478</TD>
    <TD class=3D"r data">89</TD>
    <TD class=3D"r data">0.48</TD>
    <TD class=3D"r data">0.6307</TD></TR>
  <TR>
    <TH class=3D"l rowheader" scope=3Drow>Group*Time</TH>
    <TH class=3D"l data">Morphine</TH>
    <TH class=3D"l data">Elect1</TH>
    <TH class=3D"l data">Saline</TH>
    <TH class=3D"l data">Elect1</TH>
    <TD class=3D"r data" noWrap>-2.3726</TD>
    <TD class=3D"r data">0.9296</TD>
    <TD class=3D"r data">89</TD>
    <TD class=3D"r data" noWrap>-2.55</TD>
    <TD class=3D"r data">0.0124</TD></TR>
  <TR>
    <TH class=3D"l rowheader" scope=3Drow>Group*Time</TH>
    <TH class=3D"l data">Morphine</TH>
    <TH class=3D"l data">Elect1</TH>
    <TH class=3D"l data">Saline</TH>
    <TH class=3D"l data">Elect2</TH>
    <TD class=3D"r data" noWrap>-2.3333</TD>
    <TD class=3D"r data">0.9296</TD>
    <TD class=3D"r data">89</TD>
    <TD class=3D"r data" noWrap>-2.51</TD>
    <TD class=3D"r data">0.0139</TD></TR>
  <TR>
    <TH class=3D"l rowheader" scope=3Drow>Group*Time</TH>
    <TH class=3D"l data">Morphine</TH>
    <TH class=3D"l data">Elect1</TH>
    <TH class=3D"l data">Saline</TH>
    <TH class=3D"l data">Therm1</TH>
    <TD class=3D"r data" noWrap>-1.7325</TD>
    <TD class=3D"r data">0.9296</TD>
    <TD class=3D"r data">89</TD>
    <TD class=3D"r data" noWrap>-1.86</TD>
    <TD class=3D"r data">0.0656</TD></TR>
  <TR>
    <TH class=3D"l rowheader" scope=3Drow>Group*Time</TH>
    <TH class=3D"l data">Morphine</TH>
    <TH class=3D"l data">Elect1</TH>
    <TH class=3D"l data">Saline</TH>
    <TH class=3D"l data">Therm2</TH>
    <TD class=3D"r data" noWrap>-1.6613</TD>
    <TD class=3D"r data">0.9296</TD>
    <TD class=3D"r data">89</TD>
    <TD class=3D"r data" noWrap>-1.79</TD>
    <TD class=3D"r data">0.0773</TD></TR>
  <TR>
    <TH class=3D"l rowheader" scope=3Drow>Group*Time</TH>
    <TH class=3D"l data">Morphine</TH>
    <TH class=3D"l data">Elect2</TH>
    <TH class=3D"l data">Morphine</TH>
    <TH class=3D"l data">Therm1</TH>
    <TD class=3D"r data">2.0730</TD>
    <TD class=3D"r data">0.7124</TD>
    <TD class=3D"r data">89</TD>
    <TD class=3D"r data">2.91</TD>
    <TD class=3D"r data">0.0046</TD></TR>
  <TR>
    <TH class=3D"l rowheader" scope=3Drow>Group*Time</TH>
    <TH class=3D"l data">Morphine</TH>
    <TH class=3D"l data">Elect2</TH>
    <TH class=3D"l data">Morphine</TH>
    <TH class=3D"l data">Therm2</TH>
    <TD class=3D"r data">1.5372</TD>
    <TD class=3D"r data">0.6955</TD>
    <TD class=3D"r data">89</TD>
    <TD class=3D"r data">2.21</TD>
    <TD class=3D"r data">0.0297</TD></TR>
  <TR>
    <TH class=3D"l rowheader" scope=3Drow>Group*Time</TH>
    <TH class=3D"l data">Morphine</TH>
    <TH class=3D"l data">Elect2</TH>
    <TH class=3D"l data">Opiorphi</TH>
    <TH class=3D"l data">Base</TH>
    <TD class=3D"r data">2.7288</TD>
    <TD class=3D"r data">0.7861</TD>
    <TD class=3D"r data">89</TD>
    <TD class=3D"r data">3.47</TD>
    <TD class=3D"r data">0.0008</TD></TR>
  <TR>
    <TH class=3D"l rowheader" scope=3Drow>Group*Time</TH>
    <TH class=3D"l data">Morphine</TH>
    <TH class=3D"l data">Elect2</TH>
    <TH class=3D"l data">Opiorphi</TH>
    <TH class=3D"l data">Elect1</TH>
    <TD class=3D"r data">2.2208</TD>
    <TD class=3D"r data">0.7747</TD>
    <TD class=3D"r data">89</TD>
    <TD class=3D"r data">2.87</TD>
    <TD class=3D"r data">0.0052</TD></TR>
  <TR>
    <TH class=3D"l rowheader" scope=3Drow>Group*Time</TH>
    <TH class=3D"l data">Morphine</TH>
    <TH class=3D"l data">Elect2</TH>
    <TH class=3D"l data">Opiorphi</TH>
    <TH class=3D"l data">Elect2</TH>
    <TD class=3D"r data">1.4515</TD>
    <TD class=3D"r data">0.7747</TD>
    <TD class=3D"r data">89</TD>
    <TD class=3D"r data">1.87</TD>
    <TD class=3D"r data">0.0643</TD></TR>
  <TR>
    <TH class=3D"l rowheader" scope=3Drow>Group*Time</TH>
    <TH class=3D"l data">Morphine</TH>
    <TH class=3D"l data">Elect2</TH>
    <TH class=3D"l data">Opiorphi</TH>
    <TH class=3D"l data">Therm1</TH>
    <TD class=3D"r data">1.8700</TD>
    <TD class=3D"r data">0.7747</TD>
    <TD class=3D"r data">89</TD>
    <TD class=3D"r data">2.41</TD>
    <TD class=3D"r data">0.0178</TD></TR>
  <TR>
    <TH class=3D"l rowheader" scope=3Drow>Group*Time</TH>
    <TH class=3D"l data">Morphine</TH>
    <TH class=3D"l data">Elect2</TH>
    <TH class=3D"l data">Opiorphi</TH>
    <TH class=3D"l data">Therm2</TH>
    <TD class=3D"r data">1.6214</TD>
    <TD class=3D"r data">0.7855</TD>
    <TD class=3D"r data">89</TD>
    <TD class=3D"r data">2.06</TD>
    <TD class=3D"r data">0.0419</TD></TR>
  <TR>
    <TH class=3D"l rowheader" scope=3Drow>Group*Time</TH>
    <TH class=3D"l data">Morphine</TH>
    <TH class=3D"l data">Elect2</TH>
    <TH class=3D"l data">Saline</TH>
    <TH class=3D"l data">Base</TH>
    <TD class=3D"r data">3.5191</TD>
    <TD class=3D"r data">0.9478</TD>
    <TD class=3D"r data">89</TD>
    <TD class=3D"r data">3.71</TD>
    <TD class=3D"r data">0.0004</TD></TR>
  <TR>
    <TH class=3D"l rowheader" scope=3Drow>Group*Time</TH>
    <TH class=3D"l data">Morphine</TH>
    <TH class=3D"l data">Elect2</TH>
    <TH class=3D"l data">Saline</TH>
    <TH class=3D"l data">Elect1</TH>
    <TD class=3D"r data">0.6892</TD>
    <TD class=3D"r data">0.9296</TD>
    <TD class=3D"r data">89</TD>
    <TD class=3D"r data">0.74</TD>
    <TD class=3D"r data">0.4604</TD></TR>
  <TR>
    <TH class=3D"l rowheader" scope=3Drow>Group*Time</TH>
    <TH class=3D"l data">Morphine</TH>
    <TH class=3D"l data">Elect2</TH>
    <TH class=3D"l data">Saline</TH>
    <TH class=3D"l data">Elect2</TH>
    <TD class=3D"r data">0.7285</TD>
    <TD class=3D"r data">0.9296</TD>
    <TD class=3D"r data">89</TD>
    <TD class=3D"r data">0.78</TD>
    <TD class=3D"r data">0.4353</TD></TR>
  <TR>
    <TH class=3D"l rowheader" scope=3Drow>Group*Time</TH>
    <TH class=3D"l data">Morphine</TH>
    <TH class=3D"l data">Elect2</TH>
    <TH class=3D"l data">Saline</TH>
    <TH class=3D"l data">Therm1</TH>
    <TD class=3D"r data">1.3293</TD>
    <TD class=3D"r data">0.9296</TD>
    <TD class=3D"r data">89</TD>
    <TD class=3D"r data">1.43</TD>
    <TD class=3D"r data">0.1562</TD></TR>
  <TR>
    <TH class=3D"l rowheader" scope=3Drow>Group*Time</TH>
    <TH class=3D"l data">Morphine</TH>
    <TH class=3D"l data">Elect2</TH>
    <TH class=3D"l data">Saline</TH>
    <TH class=3D"l data">Therm2</TH>
    <TD class=3D"r data">1.4006</TD>
    <TD class=3D"r data">0.9296</TD>
    <TD class=3D"r data">89</TD>
    <TD class=3D"r data">1.51</TD>
    <TD class=3D"r data">0.1354</TD></TR>
  <TR>
    <TH class=3D"l rowheader" scope=3Drow>Group*Time</TH>
    <TH class=3D"l data">Morphine</TH>
    <TH class=3D"l data">Therm1</TH>
    <TH class=3D"l data">Morphine</TH>
    <TH class=3D"l data">Therm2</TH>
    <TD class=3D"r data" noWrap>-0.5359</TD>
    <TD class=3D"r data">0.7116</TD>
    <TD class=3D"r data">89</TD>
    <TD class=3D"r data" noWrap>-0.75</TD>
    <TD class=3D"r data">0.4534</TD></TR>
  <TR>
    <TH class=3D"l rowheader" scope=3Drow>Group*Time</TH>
    <TH class=3D"l data">Morphine</TH>
    <TH class=3D"l data">Therm1</TH>
    <TH class=3D"l data">Opiorphi</TH>
    <TH class=3D"l data">Base</TH>
    <TD class=3D"r data">0.6557</TD>
    <TD class=3D"r data">0.7861</TD>
    <TD class=3D"r data">89</TD>
    <TD class=3D"r data">0.83</TD>
    <TD class=3D"r data">0.4064</TD></TR>
  <TR>
    <TH class=3D"l rowheader" scope=3Drow>Group*Time</TH>
    <TH class=3D"l data">Morphine</TH>
    <TH class=3D"l data">Therm1</TH>
    <TH class=3D"l data">Opiorphi</TH>
    <TH class=3D"l data">Elect1</TH>
    <TD class=3D"r data">0.1478</TD>
    <TD class=3D"r data">0.7747</TD>
    <TD class=3D"r data">89</TD>
    <TD class=3D"r data">0.19</TD>
    <TD class=3D"r data">0.8491</TD></TR>
  <TR>
    <TH class=3D"l rowheader" scope=3Drow>Group*Time</TH>
    <TH class=3D"l data">Morphine</TH>
    <TH class=3D"l data">Therm1</TH>
    <TH class=3D"l data">Opiorphi</TH>
    <TH class=3D"l data">Elect2</TH>
    <TD class=3D"r data" noWrap>-0.6216</TD>
    <TD class=3D"r data">0.7747</TD>
    <TD class=3D"r data">89</TD>
    <TD class=3D"r data" noWrap>-0.80</TD>
    <TD class=3D"r data">0.4245</TD></TR>
  <TR>
    <TH class=3D"l rowheader" scope=3Drow>Group*Time</TH>
    <TH class=3D"l data">Morphine</TH>
    <TH class=3D"l data">Therm1</TH>
    <TH class=3D"l data">Opiorphi</TH>
    <TH class=3D"l data">Therm1</TH>
    <TD class=3D"r data" noWrap>-0.2031</TD>
    <TD class=3D"r data">0.7747</TD>
    <TD class=3D"r data">89</TD>
    <TD class=3D"r data" noWrap>-0.26</TD>
    <TD class=3D"r data">0.7938</TD></TR>
  <TR>
    <TH class=3D"l rowheader" scope=3Drow>Group*Time</TH>
    <TH class=3D"l data">Morphine</TH>
    <TH class=3D"l data">Therm1</TH>
    <TH class=3D"l data">Opiorphi</TH>
    <TH class=3D"l data">Therm2</TH>
    <TD class=3D"r data" noWrap>-0.4516</TD>
    <TD class=3D"r data">0.7855</TD>
    <TD class=3D"r data">89</TD>
    <TD class=3D"r data" noWrap>-0.57</TD>
    <TD class=3D"r data">0.5668</TD></TR>
  <TR>
    <TH class=3D"l rowheader" scope=3Drow>Group*Time</TH>
    <TH class=3D"l data">Morphine</TH>
    <TH class=3D"l data">Therm1</TH>
    <TH class=3D"l data">Saline</TH>
    <TH class=3D"l data">Base</TH>
    <TD class=3D"r data">1.4461</TD>
    <TD class=3D"r data">0.9478</TD>
    <TD class=3D"r data">89</TD>
    <TD class=3D"r data">1.53</TD>
    <TD class=3D"r data">0.1306</TD></TR>
  <TR>
    <TH class=3D"l rowheader" scope=3Drow>Group*Time</TH>
    <TH class=3D"l data">Morphine</TH>
    <TH class=3D"l data">Therm1</TH>
    <TH class=3D"l data">Saline</TH>
    <TH class=3D"l data">Elect1</TH>
    <TD class=3D"r data" noWrap>-1.3838</TD>
    <TD class=3D"r data">0.9296</TD>
    <TD class=3D"r data">89</TD>
    <TD class=3D"r data" noWrap>-1.49</TD>
    <TD class=3D"r data">0.1401</TD></TR>
  <TR>
    <TH class=3D"l rowheader" scope=3Drow>Group*Time</TH>
    <TH class=3D"l data">Morphine</TH>
    <TH class=3D"l data">Therm1</TH>
    <TH class=3D"l data">Saline</TH>
    <TH class=3D"l data">Elect2</TH>
    <TD class=3D"r data" noWrap>-1.3445</TD>
    <TD class=3D"r data">0.9296</TD>
    <TD class=3D"r data">89</TD>
    <TD class=3D"r data" noWrap>-1.45</TD>
    <TD class=3D"r data">0.1516</TD></TR>
  <TR>
    <TH class=3D"l rowheader" scope=3Drow>Group*Time</TH>
    <TH class=3D"l data">Morphine</TH>
    <TH class=3D"l data">Therm1</TH>
    <TH class=3D"l data">Saline</TH>
    <TH class=3D"l data">Therm1</TH>
    <TD class=3D"r data" noWrap>-0.7437</TD>
    <TD class=3D"r data">0.9296</TD>
    <TD class=3D"r data">89</TD>
    <TD class=3D"r data" noWrap>-0.80</TD>
    <TD class=3D"r data">0.4258</TD></TR>
  <TR>
    <TH class=3D"l rowheader" scope=3Drow>Group*Time</TH>
    <TH class=3D"l data">Morphine</TH>
    <TH class=3D"l data">Therm1</TH>
    <TH class=3D"l data">Saline</TH>
    <TH class=3D"l data">Therm2</TH>
    <TD class=3D"r data" noWrap>-0.6725</TD>
    <TD class=3D"r data">0.9296</TD>
    <TD class=3D"r data">89</TD>
    <TD class=3D"r data" noWrap>-0.72</TD>
    <TD class=3D"r data">0.4713</TD></TR>
  <TR>
    <TH class=3D"l rowheader" scope=3Drow>Group*Time</TH>
    <TH class=3D"l data">Morphine</TH>
    <TH class=3D"l data">Therm2</TH>
    <TH class=3D"l data">Opiorphi</TH>
    <TH class=3D"l data">Base</TH>
    <TD class=3D"r data">1.1916</TD>
    <TD class=3D"r data">0.7861</TD>
    <TD class=3D"r data">89</TD>
    <TD class=3D"r data">1.52</TD>
    <TD class=3D"r data">0.1331</TD></TR>
  <TR>
    <TH class=3D"l rowheader" scope=3Drow>Group*Time</TH>
    <TH class=3D"l data">Morphine</TH>
    <TH class=3D"l data">Therm2</TH>
    <TH class=3D"l data">Opiorphi</TH>
    <TH class=3D"l data">Elect1</TH>
    <TD class=3D"r data">0.6837</TD>
    <TD class=3D"r data">0.7747</TD>
    <TD class=3D"r data">89</TD>
    <TD class=3D"r data">0.88</TD>
    <TD class=3D"r data">0.3799</TD></TR>
  <TR>
    <TH class=3D"l rowheader" scope=3Drow>Group*Time</TH>
    <TH class=3D"l data">Morphine</TH>
    <TH class=3D"l data">Therm2</TH>
    <TH class=3D"l data">Opiorphi</TH>
    <TH class=3D"l data">Elect2</TH>
    <TD class=3D"r data" noWrap>-0.08572</TD>
    <TD class=3D"r data">0.7747</TD>
    <TD class=3D"r data">89</TD>
    <TD class=3D"r data" noWrap>-0.11</TD>
    <TD class=3D"r data">0.9122</TD></TR>
  <TR>
    <TH class=3D"l rowheader" scope=3Drow>Group*Time</TH>
    <TH class=3D"l data">Morphine</TH>
    <TH class=3D"l data">Therm2</TH>
    <TH class=3D"l data">Opiorphi</TH>
    <TH class=3D"l data">Therm1</TH>
    <TD class=3D"r data">0.3328</TD>
    <TD class=3D"r data">0.7747</TD>
    <TD class=3D"r data">89</TD>
    <TD class=3D"r data">0.43</TD>
    <TD class=3D"r data">0.6686</TD></TR>
  <TR>
    <TH class=3D"l rowheader" scope=3Drow>Group*Time</TH>
    <TH class=3D"l data">Morphine</TH>
    <TH class=3D"l data">Therm2</TH>
    <TH class=3D"l data">Opiorphi</TH>
    <TH class=3D"l data">Therm2</TH>
    <TD class=3D"r data">0.08422</TD>
    <TD class=3D"r data">0.7855</TD>
    <TD class=3D"r data">89</TD>
    <TD class=3D"r data">0.11</TD>
    <TD class=3D"r data">0.9149</TD></TR>
  <TR>
    <TH class=3D"l rowheader" scope=3Drow>Group*Time</TH>
    <TH class=3D"l data">Morphine</TH>
    <TH class=3D"l data">Therm2</TH>
    <TH class=3D"l data">Saline</TH>
    <TH class=3D"l data">Base</TH>
    <TD class=3D"r data">1.9819</TD>
    <TD class=3D"r data">0.9478</TD>
    <TD class=3D"r data">89</TD>
    <TD class=3D"r data">2.09</TD>
    <TD class=3D"r data">0.0394</TD></TR>
  <TR>
    <TH class=3D"l rowheader" scope=3Drow>Group*Time</TH>
    <TH class=3D"l data">Morphine</TH>
    <TH class=3D"l data">Therm2</TH>
    <TH class=3D"l data">Saline</TH>
    <TH class=3D"l data">Elect1</TH>
    <TD class=3D"r data" noWrap>-0.8479</TD>
    <TD class=3D"r data">0.9296</TD>
    <TD class=3D"r data">89</TD>
    <TD class=3D"r data" noWrap>-0.91</TD>
    <TD class=3D"r data">0.3641</TD></TR>
  <TR>
    <TH class=3D"l rowheader" scope=3Drow>Group*Time</TH>
    <TH class=3D"l data">Morphine</TH>
    <TH class=3D"l data">Therm2</TH>
    <TH class=3D"l data">Saline</TH>
    <TH class=3D"l data">Elect2</TH>
    <TD class=3D"r data" noWrap>-0.8086</TD>
    <TD class=3D"r data">0.9296</TD>
    <TD class=3D"r data">89</TD>
    <TD class=3D"r data" noWrap>-0.87</TD>
    <TD class=3D"r data">0.3867</TD></TR>
  <TR>
    <TH class=3D"l rowheader" scope=3Drow>Group*Time</TH>
    <TH class=3D"l data">Morphine</TH>
    <TH class=3D"l data">Therm2</TH>
    <TH class=3D"l data">Saline</TH>
    <TH class=3D"l data">Therm1</TH>
    <TD class=3D"r data" noWrap>-0.2079</TD>
    <TD class=3D"r data">0.9296</TD>
    <TD class=3D"r data">89</TD>
    <TD class=3D"r data" noWrap>-0.22</TD>
    <TD class=3D"r data">0.8236</TD></TR>
  <TR>
    <TH class=3D"l rowheader" scope=3Drow>Group*Time</TH>
    <TH class=3D"l data">Morphine</TH>
    <TH class=3D"l data">Therm2</TH>
    <TH class=3D"l data">Saline</TH>
    <TH class=3D"l data">Therm2</TH>
    <TD class=3D"r data" noWrap>-0.1366</TD>
    <TD class=3D"r data">0.9296</TD>
    <TD class=3D"r data">89</TD>
    <TD class=3D"r data" noWrap>-0.15</TD>
    <TD class=3D"r data">0.8835</TD></TR>
  <TR>
    <TH class=3D"l rowheader" scope=3Drow>Group*Time</TH>
    <TH class=3D"l data">Opiorphi</TH>
    <TH class=3D"l data">Base</TH>
    <TH class=3D"l data">Opiorphi</TH>
    <TH class=3D"l data">Elect1</TH>
    <TD class=3D"r data" noWrap>-0.5079</TD>
    <TD class=3D"r data">0.5422</TD>
    <TD class=3D"r data">89</TD>
    <TD class=3D"r data" noWrap>-0.94</TD>
    <TD class=3D"r data">0.3514</TD></TR>
  <TR>
    <TH class=3D"l rowheader" scope=3Drow>Group*Time</TH>
    <TH class=3D"l data">Opiorphi</TH>
    <TH class=3D"l data">Base</TH>
    <TH class=3D"l data">Opiorphi</TH>
    <TH class=3D"l data">Elect2</TH>
    <TD class=3D"r data" noWrap>-1.2773</TD>
    <TD class=3D"r data">0.5458</TD>
    <TD class=3D"r data">89</TD>
    <TD class=3D"r data" noWrap>-2.34</TD>
    <TD class=3D"r data">0.0215</TD></TR>
  <TR>
    <TH class=3D"l rowheader" scope=3Drow>Group*Time</TH>
    <TH class=3D"l data">Opiorphi</TH>
    <TH class=3D"l data">Base</TH>
    <TH class=3D"l data">Opiorphi</TH>
    <TH class=3D"l data">Therm1</TH>
    <TD class=3D"r data" noWrap>-0.8588</TD>
    <TD class=3D"r data">0.5142</TD>
    <TD class=3D"r data">89</TD>
    <TD class=3D"r data" noWrap>-1.67</TD>
    <TD class=3D"r data">0.0984</TD></TR>
  <TR>
    <TH class=3D"l rowheader" scope=3Drow>Group*Time</TH>
    <TH class=3D"l data">Opiorphi</TH>
    <TH class=3D"l data">Base</TH>
    <TH class=3D"l data">Opiorphi</TH>
    <TH class=3D"l data">Therm2</TH>
    <TD class=3D"r data" noWrap>-1.1074</TD>
    <TD class=3D"r data">0.5611</TD>
    <TD class=3D"r data">89</TD>
    <TD class=3D"r data" noWrap>-1.97</TD>
    <TD class=3D"r data">0.0515</TD></TR>
  <TR>
    <TH class=3D"l rowheader" scope=3Drow>Group*Time</TH>
    <TH class=3D"l data">Opiorphi</TH>
    <TH class=3D"l data">Base</TH>
    <TH class=3D"l data">Saline</TH>
    <TH class=3D"l data">Base</TH>
    <TD class=3D"r data">0.7904</TD>
    <TD class=3D"r data">0.8697</TD>
    <TD class=3D"r data">89</TD>
    <TD class=3D"r data">0.91</TD>
    <TD class=3D"r data">0.3659</TD></TR>
  <TR>
    <TH class=3D"l rowheader" scope=3Drow>Group*Time</TH>
    <TH class=3D"l data">Opiorphi</TH>
    <TH class=3D"l data">Base</TH>
    <TH class=3D"l data">Saline</TH>
    <TH class=3D"l data">Elect1</TH>
    <TD class=3D"r data" noWrap>-2.0395</TD>
    <TD class=3D"r data">0.8498</TD>
    <TD class=3D"r data">89</TD>
    <TD class=3D"r data" noWrap>-2.40</TD>
    <TD class=3D"r data">0.0185</TD></TR>
  <TR>
    <TH class=3D"l rowheader" scope=3Drow>Group*Time</TH>
    <TH class=3D"l data">Opiorphi</TH>
    <TH class=3D"l data">Base</TH>
    <TH class=3D"l data">Saline</TH>
    <TH class=3D"l data">Elect2</TH>
    <TD class=3D"r data" noWrap>-2.0002</TD>
    <TD class=3D"r data">0.8498</TD>
    <TD class=3D"r data">89</TD>
    <TD class=3D"r data" noWrap>-2.35</TD>
    <TD class=3D"r data">0.0208</TD></TR>
  <TR>
    <TH class=3D"l rowheader" scope=3Drow>Group*Time</TH>
    <TH class=3D"l data">Opiorphi</TH>
    <TH class=3D"l data">Base</TH>
    <TH class=3D"l data">Saline</TH>
    <TH class=3D"l data">Therm1</TH>
    <TD class=3D"r data" noWrap>-1.3995</TD>
    <TD class=3D"r data">0.8498</TD>
    <TD class=3D"r data">89</TD>
    <TD class=3D"r data" noWrap>-1.65</TD>
    <TD class=3D"r data">0.1031</TD></TR>
  <TR>
    <TH class=3D"l rowheader" scope=3Drow>Group*Time</TH>
    <TH class=3D"l data">Opiorphi</TH>
    <TH class=3D"l data">Base</TH>
    <TH class=3D"l data">Saline</TH>
    <TH class=3D"l data">Therm2</TH>
    <TD class=3D"r data" noWrap>-1.3282</TD>
    <TD class=3D"r data">0.8498</TD>
    <TD class=3D"r data">89</TD>
    <TD class=3D"r data" noWrap>-1.56</TD>
    <TD class=3D"r data">0.1216</TD></TR>
  <TR>
    <TH class=3D"l rowheader" scope=3Drow>Group*Time</TH>
    <TH class=3D"l data">Opiorphi</TH>
    <TH class=3D"l data">Elect1</TH>
    <TH class=3D"l data">Opiorphi</TH>
    <TH class=3D"l data">Elect2</TH>
    <TD class=3D"r data" noWrap>-0.7694</TD>
    <TD class=3D"r data">0.5256</TD>
    <TD class=3D"r data">89</TD>
    <TD class=3D"r data" noWrap>-1.46</TD>
    <TD class=3D"r data">0.1468</TD></TR>
  <TR>
    <TH class=3D"l rowheader" scope=3Drow>Group*Time</TH>
    <TH class=3D"l data">Opiorphi</TH>
    <TH class=3D"l data">Elect1</TH>
    <TH class=3D"l data">Opiorphi</TH>
    <TH class=3D"l data">Therm1</TH>
    <TD class=3D"r data" noWrap>-0.3509</TD>
    <TD class=3D"r data">0.4967</TD>
    <TD class=3D"r data">89</TD>
    <TD class=3D"r data" noWrap>-0.71</TD>
    <TD class=3D"r data">0.4818</TD></TR>
  <TR>
    <TH class=3D"l rowheader" scope=3Drow>Group*Time</TH>
    <TH class=3D"l data">Opiorphi</TH>
    <TH class=3D"l data">Elect1</TH>
    <TH class=3D"l data">Opiorphi</TH>
    <TH class=3D"l data">Therm2</TH>
    <TD class=3D"r data" noWrap>-0.5995</TD>
    <TD class=3D"r data">0.5134</TD>
    <TD class=3D"r data">89</TD>
    <TD class=3D"r data" noWrap>-1.17</TD>
    <TD class=3D"r data">0.2460</TD></TR>
  <TR>
    <TH class=3D"l rowheader" scope=3Drow>Group*Time</TH>
    <TH class=3D"l data">Opiorphi</TH>
    <TH class=3D"l data">Elect1</TH>
    <TH class=3D"l data">Saline</TH>
    <TH class=3D"l data">Base</TH>
    <TD class=3D"r data">1.2983</TD>
    <TD class=3D"r data">0.8595</TD>
    <TD class=3D"r data">89</TD>
    <TD class=3D"r data">1.51</TD>
    <TD class=3D"r data">0.1344</TD></TR>
  <TR>
    <TH class=3D"l rowheader" scope=3Drow>Group*Time</TH>
    <TH class=3D"l data">Opiorphi</TH>
    <TH class=3D"l data">Elect1</TH>
    <TH class=3D"l data">Saline</TH>
    <TH class=3D"l data">Elect1</TH>
    <TD class=3D"r data" noWrap>-1.5316</TD>
    <TD class=3D"r data">0.8393</TD>
    <TD class=3D"r data">89</TD>
    <TD class=3D"r data" noWrap>-1.82</TD>
    <TD class=3D"r data">0.0714</TD></TR>
  <TR>
    <TH class=3D"l rowheader" scope=3Drow>Group*Time</TH>
    <TH class=3D"l data">Opiorphi</TH>
    <TH class=3D"l data">Elect1</TH>
    <TH class=3D"l data">Saline</TH>
    <TH class=3D"l data">Elect2</TH>
    <TD class=3D"r data" noWrap>-1.4923</TD>
    <TD class=3D"r data">0.8393</TD>
    <TD class=3D"r data">89</TD>
    <TD class=3D"r data" noWrap>-1.78</TD>
    <TD class=3D"r data">0.0788</TD></TR>
  <TR>
    <TH class=3D"l rowheader" scope=3Drow>Group*Time</TH>
    <TH class=3D"l data">Opiorphi</TH>
    <TH class=3D"l data">Elect1</TH>
    <TH class=3D"l data">Saline</TH>
    <TH class=3D"l data">Therm1</TH>
    <TD class=3D"r data" noWrap>-0.8915</TD>
    <TD class=3D"r data">0.8393</TD>
    <TD class=3D"r data">89</TD>
    <TD class=3D"r data" noWrap>-1.06</TD>
    <TD class=3D"r data">0.2910</TD></TR>
  <TR>
    <TH class=3D"l rowheader" scope=3Drow>Group*Time</TH>
    <TH class=3D"l data">Opiorphi</TH>
    <TH class=3D"l data">Elect1</TH>
    <TH class=3D"l data">Saline</TH>
    <TH class=3D"l data">Therm2</TH>
    <TD class=3D"r data" noWrap>-0.8203</TD>
    <TD class=3D"r data">0.8393</TD>
    <TD class=3D"r data">89</TD>
    <TD class=3D"r data" noWrap>-0.98</TD>
    <TD class=3D"r data">0.3311</TD></TR>
  <TR>
    <TH class=3D"l rowheader" scope=3Drow>Group*Time</TH>
    <TH class=3D"l data">Opiorphi</TH>
    <TH class=3D"l data">Elect2</TH>
    <TH class=3D"l data">Opiorphi</TH>
    <TH class=3D"l data">Therm1</TH>
    <TD class=3D"r data">0.4185</TD>
    <TD class=3D"r data">0.5290</TD>
    <TD class=3D"r data">89</TD>
    <TD class=3D"r data">0.79</TD>
    <TD class=3D"r data">0.4309</TD></TR>
  <TR>
    <TH class=3D"l rowheader" scope=3Drow>Group*Time</TH>
    <TH class=3D"l data">Opiorphi</TH>
    <TH class=3D"l data">Elect2</TH>
    <TH class=3D"l data">Opiorphi</TH>
    <TH class=3D"l data">Therm2</TH>
    <TD class=3D"r data">0.1699</TD>
    <TD class=3D"r data">0.5134</TD>
    <TD class=3D"r data">89</TD>
    <TD class=3D"r data">0.33</TD>
    <TD class=3D"r data">0.7414</TD></TR>
  <TR>
    <TH class=3D"l rowheader" scope=3Drow>Group*Time</TH>
    <TH class=3D"l data">Opiorphi</TH>
    <TH class=3D"l data">Elect2</TH>
    <TH class=3D"l data">Saline</TH>
    <TH class=3D"l data">Base</TH>
    <TD class=3D"r data">2.0677</TD>
    <TD class=3D"r data">0.8595</TD>
    <TD class=3D"r data">89</TD>
    <TD class=3D"r data">2.41</TD>
    <TD class=3D"r data">0.0182</TD></TR>
  <TR>
    <TH class=3D"l rowheader" scope=3Drow>Group*Time</TH>
    <TH class=3D"l data">Opiorphi</TH>
    <TH class=3D"l data">Elect2</TH>
    <TH class=3D"l data">Saline</TH>
    <TH class=3D"l data">Elect1</TH>
    <TD class=3D"r data" noWrap>-0.7622</TD>
    <TD class=3D"r data">0.8393</TD>
    <TD class=3D"r data">89</TD>
    <TD class=3D"r data" noWrap>-0.91</TD>
    <TD class=3D"r data">0.3663</TD></TR>
  <TR>
    <TH class=3D"l rowheader" scope=3Drow>Group*Time</TH>
    <TH class=3D"l data">Opiorphi</TH>
    <TH class=3D"l data">Elect2</TH>
    <TH class=3D"l data">Saline</TH>
    <TH class=3D"l data">Elect2</TH>
    <TD class=3D"r data" noWrap>-0.7229</TD>
    <TD class=3D"r data">0.8393</TD>
    <TD class=3D"r data">89</TD>
    <TD class=3D"r data" noWrap>-0.86</TD>
    <TD class=3D"r data">0.3914</TD></TR>
  <TR>
    <TH class=3D"l rowheader" scope=3Drow>Group*Time</TH>
    <TH class=3D"l data">Opiorphi</TH>
    <TH class=3D"l data">Elect2</TH>
    <TH class=3D"l data">Saline</TH>
    <TH class=3D"l data">Therm1</TH>
    <TD class=3D"r data" noWrap>-0.1221</TD>
    <TD class=3D"r data">0.8393</TD>
    <TD class=3D"r data">89</TD>
    <TD class=3D"r data" noWrap>-0.15</TD>
    <TD class=3D"r data">0.8846</TD></TR>
  <TR>
    <TH class=3D"l rowheader" scope=3Drow>Group*Time</TH>
    <TH class=3D"l data">Opiorphi</TH>
    <TH class=3D"l data">Elect2</TH>
    <TH class=3D"l data">Saline</TH>
    <TH class=3D"l data">Therm2</TH>
    <TD class=3D"r data" noWrap>-0.05090</TD>
    <TD class=3D"r data">0.8393</TD>
    <TD class=3D"r data">89</TD>
    <TD class=3D"r data" noWrap>-0.06</TD>
    <TD class=3D"r data">0.9518</TD></TR>
  <TR>
    <TH class=3D"l rowheader" scope=3Drow>Group*Time</TH>
    <TH class=3D"l data">Opiorphi</TH>
    <TH class=3D"l data">Therm1</TH>
    <TH class=3D"l data">Opiorphi</TH>
    <TH class=3D"l data">Therm2</TH>
    <TD class=3D"r data" noWrap>-0.2486</TD>
    <TD class=3D"r data">0.5414</TD>
    <TD class=3D"r data">89</TD>
    <TD class=3D"r data" noWrap>-0.46</TD>
    <TD class=3D"r data">0.6472</TD></TR>
  <TR>
    <TH class=3D"l rowheader" scope=3Drow>Group*Time</TH>
    <TH class=3D"l data">Opiorphi</TH>
    <TH class=3D"l data">Therm1</TH>
    <TH class=3D"l data">Saline</TH>
    <TH class=3D"l data">Base</TH>
    <TD class=3D"r data">1.6491</TD>
    <TD class=3D"r data">0.8595</TD>
    <TD class=3D"r data">89</TD>
    <TD class=3D"r data">1.92</TD>
    <TD class=3D"r data">0.0582</TD></TR>
  <TR>
    <TH class=3D"l rowheader" scope=3Drow>Group*Time</TH>
    <TH class=3D"l data">Opiorphi</TH>
    <TH class=3D"l data">Therm1</TH>
    <TH class=3D"l data">Saline</TH>
    <TH class=3D"l data">Elect1</TH>
    <TD class=3D"r data" noWrap>-1.1807</TD>
    <TD class=3D"r data">0.8393</TD>
    <TD class=3D"r data">89</TD>
    <TD class=3D"r data" noWrap>-1.41</TD>
    <TD class=3D"r data">0.1630</TD></TR>
  <TR>
    <TH class=3D"l rowheader" scope=3Drow>Group*Time</TH>
    <TH class=3D"l data">Opiorphi</TH>
    <TH class=3D"l data">Therm1</TH>
    <TH class=3D"l data">Saline</TH>
    <TH class=3D"l data">Elect2</TH>
    <TD class=3D"r data" noWrap>-1.1414</TD>
    <TD class=3D"r data">0.8393</TD>
    <TD class=3D"r data">89</TD>
    <TD class=3D"r data" noWrap>-1.36</TD>
    <TD class=3D"r data">0.1773</TD></TR>
  <TR>
    <TH class=3D"l rowheader" scope=3Drow>Group*Time</TH>
    <TH class=3D"l data">Opiorphi</TH>
    <TH class=3D"l data">Therm1</TH>
    <TH class=3D"l data">Saline</TH>
    <TH class=3D"l data">Therm1</TH>
    <TD class=3D"r data" noWrap>-0.5407</TD>
    <TD class=3D"r data">0.8393</TD>
    <TD class=3D"r data">89</TD>
    <TD class=3D"r data" noWrap>-0.64</TD>
    <TD class=3D"r data">0.5211</TD></TR>
  <TR>
    <TH class=3D"l rowheader" scope=3Drow>Group*Time</TH>
    <TH class=3D"l data">Opiorphi</TH>
    <TH class=3D"l data">Therm1</TH>
    <TH class=3D"l data">Saline</TH>
    <TH class=3D"l data">Therm2</TH>
    <TD class=3D"r data" noWrap>-0.4694</TD>
    <TD class=3D"r data">0.8393</TD>
    <TD class=3D"r data">89</TD>
    <TD class=3D"r data" noWrap>-0.56</TD>
    <TD class=3D"r data">0.5774</TD></TR>
  <TR>
    <TH class=3D"l rowheader" scope=3Drow>Group*Time</TH>
    <TH class=3D"l data">Opiorphi</TH>
    <TH class=3D"l data">Therm2</TH>
    <TH class=3D"l data">Saline</TH>
    <TH class=3D"l data">Base</TH>
    <TD class=3D"r data">1.8977</TD>
    <TD class=3D"r data">0.8692</TD>
    <TD class=3D"r data">89</TD>
    <TD class=3D"r data">2.18</TD>
    <TD class=3D"r data">0.0316</TD></TR>
  <TR>
    <TH class=3D"l rowheader" scope=3Drow>Group*Time</TH>
    <TH class=3D"l data">Opiorphi</TH>
    <TH class=3D"l data">Therm2</TH>
    <TH class=3D"l data">Saline</TH>
    <TH class=3D"l data">Elect1</TH>
    <TD class=3D"r data" noWrap>-0.9322</TD>
    <TD class=3D"r data">0.8493</TD>
    <TD class=3D"r data">89</TD>
    <TD class=3D"r data" noWrap>-1.10</TD>
    <TD class=3D"r data">0.2754</TD></TR>
  <TR>
    <TH class=3D"l rowheader" scope=3Drow>Group*Time</TH>
    <TH class=3D"l data">Opiorphi</TH>
    <TH class=3D"l data">Therm2</TH>
    <TH class=3D"l data">Saline</TH>
    <TH class=3D"l data">Elect2</TH>
    <TD class=3D"r data" noWrap>-0.8929</TD>
    <TD class=3D"r data">0.8493</TD>
    <TD class=3D"r data">89</TD>
    <TD class=3D"r data" noWrap>-1.05</TD>
    <TD class=3D"r data">0.2960</TD></TR>
  <TR>
    <TH class=3D"l rowheader" scope=3Drow>Group*Time</TH>
    <TH class=3D"l data">Opiorphi</TH>
    <TH class=3D"l data">Therm2</TH>
    <TH class=3D"l data">Saline</TH>
    <TH class=3D"l data">Therm1</TH>
    <TD class=3D"r data" noWrap>-0.2921</TD>
    <TD class=3D"r data">0.8493</TD>
    <TD class=3D"r data">89</TD>
    <TD class=3D"r data" noWrap>-0.34</TD>
    <TD class=3D"r data">0.7317</TD></TR>
  <TR>
    <TH class=3D"l rowheader" scope=3Drow>Group*Time</TH>
    <TH class=3D"l data">Opiorphi</TH>
    <TH class=3D"l data">Therm2</TH>
    <TH class=3D"l data">Saline</TH>
    <TH class=3D"l data">Therm2</TH>
    <TD class=3D"r data" noWrap>-0.2208</TD>
    <TD class=3D"r data">0.8493</TD>
    <TD class=3D"r data">89</TD>
    <TD class=3D"r data" noWrap>-0.26</TD>
    <TD class=3D"r data">0.7955</TD></TR>
  <TR>
    <TH class=3D"l rowheader" scope=3Drow>Group*Time</TH>
    <TH class=3D"l data">Saline</TH>
    <TH class=3D"l data">Base</TH>
    <TH class=3D"l data">Saline</TH>
    <TH class=3D"l data">Elect1</TH>
    <TD class=3D"r data" noWrap>-2.8299</TD>
    <TD class=3D"r data">0.6411</TD>
    <TD class=3D"r data">89</TD>
    <TD class=3D"r data" noWrap>-4.41</TD>
    <TD class=3D"r data">&lt;.0001</TD></TR>
  <TR>
    <TH class=3D"l rowheader" scope=3Drow>Group*Time</TH>
    <TH class=3D"l data">Saline</TH>
    <TH class=3D"l data">Base</TH>
    <TH class=3D"l data">Saline</TH>
    <TH class=3D"l data">Elect2</TH>
    <TD class=3D"r data" noWrap>-2.7906</TD>
    <TD class=3D"r data">0.7054</TD>
    <TD class=3D"r data">89</TD>
    <TD class=3D"r data" noWrap>-3.96</TD>
    <TD class=3D"r data">0.0002</TD></TR>
  <TR>
    <TH class=3D"l rowheader" scope=3Drow>Group*Time</TH>
    <TH class=3D"l data">Saline</TH>
    <TH class=3D"l data">Base</TH>
    <TH class=3D"l data">Saline</TH>
    <TH class=3D"l data">Therm1</TH>
    <TD class=3D"r data" noWrap>-2.1898</TD>
    <TD class=3D"r data">0.8706</TD>
    <TD class=3D"r data">89</TD>
    <TD class=3D"r data" noWrap>-2.52</TD>
    <TD class=3D"r data">0.0137</TD></TR>
  <TR>
    <TH class=3D"l rowheader" scope=3Drow>Group*Time</TH>
    <TH class=3D"l data">Saline</TH>
    <TH class=3D"l data">Base</TH>
    <TH class=3D"l data">Saline</TH>
    <TH class=3D"l data">Therm2</TH>
    <TD class=3D"r data" noWrap>-2.1186</TD>
    <TD class=3D"r data">0.7598</TD>
    <TD class=3D"r data">89</TD>
    <TD class=3D"r data" noWrap>-2.79</TD>
    <TD class=3D"r data">0.0065</TD></TR>
  <TR>
    <TH class=3D"l rowheader" scope=3Drow>Group*Time</TH>
    <TH class=3D"l data">Saline</TH>
    <TH class=3D"l data">Elect1</TH>
    <TH class=3D"l data">Saline</TH>
    <TH class=3D"l data">Elect2</TH>
    <TD class=3D"r data">0.03931</TD>
    <TD class=3D"r data">0.6139</TD>
    <TD class=3D"r data">89</TD>
    <TD class=3D"r data">0.06</TD>
    <TD class=3D"r data">0.9491</TD></TR>
  <TR>
    <TH class=3D"l rowheader" scope=3Drow>Group*Time</TH>
    <TH class=3D"l data">Saline</TH>
    <TH class=3D"l data">Elect1</TH>
    <TH class=3D"l data">Saline</TH>
    <TH class=3D"l data">Therm1</TH>
    <TD class=3D"r data">0.6401</TD>
    <TD class=3D"r data">0.8507</TD>
    <TD class=3D"r data">89</TD>
    <TD class=3D"r data">0.75</TD>
    <TD class=3D"r data">0.4538</TD></TR>
  <TR>
    <TH class=3D"l rowheader" scope=3Drow>Group*Time</TH>
    <TH class=3D"l data">Saline</TH>
    <TH class=3D"l data">Elect1</TH>
    <TH class=3D"l data">Saline</TH>
    <TH class=3D"l data">Therm2</TH>
    <TD class=3D"r data">0.7113</TD>
    <TD class=3D"r data">0.8507</TD>
    <TD class=3D"r data">89</TD>
    <TD class=3D"r data">0.84</TD>
    <TD class=3D"r data">0.4053</TD></TR>
  <TR>
    <TH class=3D"l rowheader" scope=3Drow>Group*Time</TH>
    <TH class=3D"l data">Saline</TH>
    <TH class=3D"l data">Elect2</TH>
    <TH class=3D"l data">Saline</TH>
    <TH class=3D"l data">Therm1</TH>
    <TD class=3D"r data">0.6008</TD>
    <TD class=3D"r data">0.7370</TD>
    <TD class=3D"r data">89</TD>
    <TD class=3D"r data">0.82</TD>
    <TD class=3D"r data">0.4171</TD></TR>
  <TR>
    <TH class=3D"l rowheader" scope=3Drow>Group*Time</TH>
    <TH class=3D"l data">Saline</TH>
    <TH class=3D"l data">Elect2</TH>
    <TH class=3D"l data">Saline</TH>
    <TH class=3D"l data">Therm2</TH>
    <TD class=3D"r data">0.6720</TD>
    <TD class=3D"r data">0.8507</TD>
    <TD class=3D"r data">89</TD>
    <TD class=3D"r data">0.79</TD>
    <TD class=3D"r data">0.4317</TD></TR>
  <TR>
    <TH class=3D"l rowheader" scope=3Drow>Group*Time</TH>
    <TH class=3D"l data">Saline</TH>
    <TH class=3D"l data">Therm1</TH>
    <TH class=3D"l data">Saline</TH>
    <TH class=3D"l data">Therm2</TH>
    <TD class=3D"r data">0.07125</TD>
    <TD class=3D"r data">0.6139</TD>
    <TD class=3D"r data">89</TD>
    <TD class=3D"r data">0.12</TD>
    <TD class=3D"r =
data">0.9079</TD></TR></TBODY></TABLE></DIV></DIV><BR></DIV>
<DIV class=3Dbranch>
<P style=3D"PAGE-BREAK-AFTER: always"><BR></P>
<HR SIZE=3D3>
<A name=3DIDX14></A>
<TABLE class=3Dsystitleandfootercontainer cellSpacing=3D1 =
cellPadding=3D1 rules=3Dnone=20
width=3D"100%" summary=3D"Page Layout" border=3D0 frame=3Dvoid>
  <TBODY>
  <TR>
    <TD class=3D"l systemtitle">SE</TD></TR></TBODY></TABLE><BR>
<DIV class=3D"l proctitle">The Mixed Procedure</DIV>
<P>
<DIV>
<DIV align=3Dleft>
<TABLE class=3Dtable borderColor=3D#c1c1c1 cellSpacing=3D0 =
cellPadding=3D5 rules=3Dall=20
summary=3D"Procedure Mixed: Model Information" frame=3Dbox>
  <COLGROUP>
  <COL>
  <COL></COLGROUP>
  <THEAD>
  <TR>
    <TH class=3D"c b header" colSpan=3D2 scope=3Dcolgroup>Model=20
  Information</TH></TR></THEAD>
  <TBODY>
  <TR>
    <TH class=3D"l rowheader" scope=3Drow>Data Set</TH>
    <TD class=3D"l data">WORK.ONE</TD></TR>
  <TR>
    <TH class=3D"l rowheader" scope=3Drow>Dependent Variable</TH>
    <TD class=3D"l data">SE</TD></TR>
  <TR>
    <TH class=3D"l rowheader" scope=3Drow>Covariance Structures</TH>
    <TD class=3D"l data">Variance Components, Autoregressive</TD></TR>
  <TR>
    <TH class=3D"l rowheader" scope=3Drow>Subject Effects</TH>
    <TD class=3D"l data">Rat, Rat</TD></TR>
  <TR>
    <TH class=3D"l rowheader" scope=3Drow>Group Effects</TH>
    <TD class=3D"l data">Group, Group</TD></TR>
  <TR>
    <TH class=3D"l rowheader" scope=3Drow>Estimation Method</TH>
    <TD class=3D"l data">REML</TD></TR>
  <TR>
    <TH class=3D"l rowheader" scope=3Drow>Residual Variance Method</TH>
    <TD class=3D"l data">None</TD></TR>
  <TR>
    <TH class=3D"l rowheader" scope=3Drow>Fixed Effects SE Method</TH>
    <TD class=3D"l data">Model-Based</TD></TR>
  <TR>
    <TH class=3D"l rowheader" scope=3Drow>Degrees of Freedom Method</TH>
    <TD class=3D"l =
data">Containment</TD></TR></TBODY></TABLE></DIV></DIV><BR><A=20
name=3DIDX15></A>
<DIV>
<DIV align=3Dleft>
<TABLE class=3Dtable borderColor=3D#c1c1c1 cellSpacing=3D0 =
cellPadding=3D5 rules=3Dall=20
summary=3D"Procedure Mixed: Class Level Information" frame=3Dbox>
  <COLGROUP>
  <COL></COLGROUP>
  <COLGROUP>
  <COL>
  <COL></COLGROUP>
  <THEAD>
  <TR>
    <TH class=3D"c b header" colSpan=3D3 scope=3Dcolgroup>Class Level=20
  Information</TH></TR>
  <TR>
    <TH class=3D"l b header" scope=3Dcol>Class</TH>
    <TH class=3D"r b header" scope=3Dcol>Levels</TH>
    <TH class=3D"l b header" scope=3Dcol>Values</TH></TR></THEAD>
  <TBODY>
  <TR>
    <TH class=3D"l rowheader" scope=3Drow>Rat</TH>
    <TD class=3D"r data">26</TD>
    <TD class=3D"l data">1 2 3 4 5 6 7 8 9 10 11 12 13 14 15 16 18 19 20 =
21 22=20
      23 24 25 26 27</TD></TR>
  <TR>
    <TH class=3D"l rowheader" scope=3Drow>Group</TH>
    <TD class=3D"r data">3</TD>
    <TD class=3D"l data">Morphine Opiorphi Saline</TD></TR>
  <TR>
    <TH class=3D"l rowheader" scope=3Drow>Time</TH>
    <TD class=3D"r data">5</TD>
    <TD class=3D"l data">Base Elect1 Elect2 Therm1=20
Therm2</TD></TR></TBODY></TABLE></DIV></DIV><BR><A name=3DIDX16></A>
<DIV>
<DIV align=3Dleft>
<TABLE class=3Dtable borderColor=3D#c1c1c1 cellSpacing=3D0 =
cellPadding=3D5 rules=3Dall=20
summary=3D"Procedure Mixed: Dimensions" frame=3Dbox>
  <COLGROUP>
  <COL>
  <COL></COLGROUP>
  <THEAD>
  <TR>
    <TH class=3D"c b header" colSpan=3D2 =
scope=3Dcolgroup>Dimensions</TH></TR></THEAD>
  <TBODY>
  <TR>
    <TH class=3D"l rowheader" scope=3Drow>Covariance Parameters</TH>
    <TD class=3D"r data">9</TD></TR>
  <TR>
    <TH class=3D"l rowheader" scope=3Drow>Columns in X</TH>
    <TD class=3D"r data">24</TD></TR>
  <TR>
    <TH class=3D"l rowheader" scope=3Drow>Columns in Z per Subject</TH>
    <TD class=3D"r data">3</TD></TR>
  <TR>
    <TH class=3D"l rowheader" scope=3Drow>Subjects</TH>
    <TD class=3D"r data">26</TD></TR>
  <TR>
    <TH class=3D"l rowheader" scope=3Drow>Max Obs per Subject</TH>
    <TD class=3D"r data">5</TD></TR></TBODY></TABLE></DIV></DIV><BR><A =
name=3DIDX17></A>
<DIV>
<DIV align=3Dleft>
<TABLE class=3Dtable borderColor=3D#c1c1c1 cellSpacing=3D0 =
cellPadding=3D5 rules=3Dall=20
summary=3D"Procedure Mixed: Number of Observations" frame=3Dbox>
  <COLGROUP>
  <COL>
  <COL></COLGROUP>
  <THEAD>
  <TR>
    <TH class=3D"c b header" colSpan=3D2 scope=3Dcolgroup>Number of=20
  Observations</TH></TR></THEAD>
  <TBODY>
  <TR>
    <TH class=3D"l rowheader" scope=3Drow>Number of Observations =
Read</TH>
    <TD class=3D"r data">130</TD></TR>
  <TR>
    <TH class=3D"l rowheader" scope=3Drow>Number of Observations =
Used</TH>
    <TD class=3D"r data">129</TD></TR>
  <TR>
    <TH class=3D"l rowheader" scope=3Drow>Number of Observations Not =
Used</TH>
    <TD class=3D"r data">1</TD></TR></TBODY></TABLE></DIV></DIV><BR><A =
name=3DIDX18></A>
<DIV>
<DIV align=3Dleft>
<TABLE class=3Dtable borderColor=3D#c1c1c1 cellSpacing=3D0 =
cellPadding=3D5 rules=3Dall=20
summary=3D"Procedure Mixed: Iteration History" frame=3Dbox>
  <COLGROUP>
  <COL>
  <COL>
  <COL>
  <COL></COLGROUP>
  <THEAD>
  <TR>
    <TH class=3D"c b header" colSpan=3D4 scope=3Dcolgroup>Iteration =
History</TH></TR>
  <TR>
    <TH class=3D"r b header" scope=3Dcol>Iteration</TH>
    <TH class=3D"r b header" scope=3Dcol>Evaluations</TH>
    <TH class=3D"r b header" =
scope=3Dcol>-2&nbsp;Res&nbsp;Log&nbsp;Like</TH>
    <TH class=3D"r b header" scope=3Dcol>Criterion</TH></TR></THEAD>
  <TBODY>
  <TR>
    <TH class=3D"r rowheader" scope=3Drow>0</TH>
    <TD class=3D"r data">1</TD>
    <TD class=3D"r data">359.71720038</TD>
    <TD class=3D"r data">&nbsp;</TD></TR>
  <TR>
    <TH class=3D"r rowheader" scope=3Drow>1</TH>
    <TD class=3D"r data">2</TD>
    <TD class=3D"r data">326.36101644</TD>
    <TD class=3D"r data">0.00189290</TD></TR>
  <TR>
    <TH class=3D"r rowheader" scope=3Drow>2</TH>
    <TD class=3D"r data">1</TD>
    <TD class=3D"r data">326.24166876</TD>
    <TD class=3D"r data">0.00003405</TD></TR>
  <TR>
    <TH class=3D"r rowheader" scope=3Drow>3</TH>
    <TD class=3D"r data">1</TD>
    <TD class=3D"r data">326.23965476</TD>
    <TD class=3D"r data">0.00000001</TD></TR>
  <TR>
    <TH class=3D"r rowheader" scope=3Drow>4</TH>
    <TD class=3D"r data">1</TD>
    <TD class=3D"r data">326.23965389</TD>
    <TD class=3D"r =
data">0.00000000</TD></TR></TBODY></TABLE></DIV></DIV><BR><A=20
name=3DIDX19></A>
<DIV>
<DIV align=3Dleft>
<TABLE class=3Dtable borderColor=3D#c1c1c1 cellSpacing=3D0 =
cellPadding=3D5 rules=3Dall=20
summary=3D"Procedure Mixed: Convergence Status" frame=3Dbox>
  <COLGROUP>
  <COL></COLGROUP>
  <TBODY>
  <TR>
    <TD class=3D"c data">Convergence criteria=20
met.</TD></TR></TBODY></TABLE></DIV></DIV><BR><A name=3DIDX20></A>
<DIV>
<DIV align=3Dleft>
<TABLE class=3Dtable borderColor=3D#c1c1c1 cellSpacing=3D0 =
cellPadding=3D5 rules=3Dall=20
summary=3D"Procedure Mixed: Estimated V Matrix for Rat 1" frame=3Dbox>
  <COLGROUP>
  <COL></COLGROUP>
  <COLGROUP>
  <COL>
  <COL>
  <COL>
  <COL>
  <COL></COLGROUP>
  <THEAD>
  <TR>
    <TH class=3D"c b header" colSpan=3D6 scope=3Dcolgroup>Estimated V =
Matrix for Rat=20
      1</TH></TR>
  <TR>
    <TH class=3D"r b header" scope=3Dcol>Row</TH>
    <TH class=3D"r b header" scope=3Dcol>Col1</TH>
    <TH class=3D"r b header" scope=3Dcol>Col2</TH>
    <TH class=3D"r b header" scope=3Dcol>Col3</TH>
    <TH class=3D"r b header" scope=3Dcol>Col4</TH>
    <TH class=3D"r b header" scope=3Dcol>Col5</TH></TR></THEAD>
  <TBODY>
  <TR>
    <TH class=3D"r rowheader" scope=3Drow>1</TH>
    <TD class=3D"r data">1.0478</TD>
    <TD class=3D"r data">0.2502</TD>
    <TD class=3D"r data">0.6360</TD>
    <TD class=3D"r data">0.4494</TD>
    <TD class=3D"r data">0.5396</TD></TR>
  <TR>
    <TH class=3D"r rowheader" scope=3Drow>2</TH>
    <TD class=3D"r data">0.2502</TD>
    <TD class=3D"r data">1.0478</TD>
    <TD class=3D"r data">0.2502</TD>
    <TD class=3D"r data">0.6360</TD>
    <TD class=3D"r data">0.4494</TD></TR>
  <TR>
    <TH class=3D"r rowheader" scope=3Drow>3</TH>
    <TD class=3D"r data">0.6360</TD>
    <TD class=3D"r data">0.2502</TD>
    <TD class=3D"r data">1.0478</TD>
    <TD class=3D"r data">0.2502</TD>
    <TD class=3D"r data">0.6360</TD></TR>
  <TR>
    <TH class=3D"r rowheader" scope=3Drow>4</TH>
    <TD class=3D"r data">0.4494</TD>
    <TD class=3D"r data">0.6360</TD>
    <TD class=3D"r data">0.2502</TD>
    <TD class=3D"r data">1.0478</TD>
    <TD class=3D"r data">0.2502</TD></TR>
  <TR>
    <TH class=3D"r rowheader" scope=3Drow>5</TH>
    <TD class=3D"r data">0.5396</TD>
    <TD class=3D"r data">0.4494</TD>
    <TD class=3D"r data">0.6360</TD>
    <TD class=3D"r data">0.2502</TD>
    <TD class=3D"r =
data">1.0478</TD></TR></TBODY></TABLE></DIV></DIV><BR><A=20
name=3DIDX21></A>
<DIV>
<DIV align=3Dleft>
<TABLE class=3Dtable borderColor=3D#c1c1c1 cellSpacing=3D0 =
cellPadding=3D5 rules=3Dall=20
summary=3D"Procedure Mixed: Estimated V Correlation Matrix for Rat 1" =
frame=3Dbox>
  <COLGROUP>
  <COL></COLGROUP>
  <COLGROUP>
  <COL>
  <COL>
  <COL>
  <COL>
  <COL></COLGROUP>
  <THEAD>
  <TR>
    <TH class=3D"c b header" colSpan=3D6 scope=3Dcolgroup>Estimated V =
Correlation=20
      Matrix for Rat 1</TH></TR>
  <TR>
    <TH class=3D"r b header" scope=3Dcol>Row</TH>
    <TH class=3D"r b header" scope=3Dcol>Col1</TH>
    <TH class=3D"r b header" scope=3Dcol>Col2</TH>
    <TH class=3D"r b header" scope=3Dcol>Col3</TH>
    <TH class=3D"r b header" scope=3Dcol>Col4</TH>
    <TH class=3D"r b header" scope=3Dcol>Col5</TH></TR></THEAD>
  <TBODY>
  <TR>
    <TH class=3D"r rowheader" scope=3Drow>1</TH>
    <TD class=3D"r data">1.0000</TD>
    <TD class=3D"r data">0.2388</TD>
    <TD class=3D"r data">0.6070</TD>
    <TD class=3D"r data">0.4289</TD>
    <TD class=3D"r data">0.5150</TD></TR>
  <TR>
    <TH class=3D"r rowheader" scope=3Drow>2</TH>
    <TD class=3D"r data">0.2388</TD>
    <TD class=3D"r data">1.0000</TD>
    <TD class=3D"r data">0.2388</TD>
    <TD class=3D"r data">0.6070</TD>
    <TD class=3D"r data">0.4289</TD></TR>
  <TR>
    <TH class=3D"r rowheader" scope=3Drow>3</TH>
    <TD class=3D"r data">0.6070</TD>
    <TD class=3D"r data">0.2388</TD>
    <TD class=3D"r data">1.0000</TD>
    <TD class=3D"r data">0.2388</TD>
    <TD class=3D"r data">0.6070</TD></TR>
  <TR>
    <TH class=3D"r rowheader" scope=3Drow>4</TH>
    <TD class=3D"r data">0.4289</TD>
    <TD class=3D"r data">0.6070</TD>
    <TD class=3D"r data">0.2388</TD>
    <TD class=3D"r data">1.0000</TD>
    <TD class=3D"r data">0.2388</TD></TR>
  <TR>
    <TH class=3D"r rowheader" scope=3Drow>5</TH>
    <TD class=3D"r data">0.5150</TD>
    <TD class=3D"r data">0.4289</TD>
    <TD class=3D"r data">0.6070</TD>
    <TD class=3D"r data">0.2388</TD>
    <TD class=3D"r =
data">1.0000</TD></TR></TBODY></TABLE></DIV></DIV><BR><A=20
name=3DIDX22></A>
<DIV>
<DIV align=3Dleft>
<TABLE class=3Dtable borderColor=3D#c1c1c1 cellSpacing=3D0 =
cellPadding=3D5 rules=3Dall=20
summary=3D"Procedure Mixed: Covariance Parameter Estimates" frame=3Dbox>
  <COLGROUP>
  <COL>
  <COL>
  <COL></COLGROUP>
  <COLGROUP>
  <COL></COLGROUP>
  <THEAD>
  <TR>
    <TH class=3D"c b header" colSpan=3D4 scope=3Dcolgroup>Covariance =
Parameter=20
      Estimates</TH></TR>
  <TR>
    <TH class=3D"l b header" scope=3Dcol>Cov Parm</TH>
    <TH class=3D"l b header" scope=3Dcol>Subject</TH>
    <TH class=3D"l b header" scope=3Dcol>Group</TH>
    <TH class=3D"r b header" scope=3Dcol>Estimate</TH></TR></THEAD>
  <TBODY>
  <TR>
    <TH class=3D"l rowheader" scope=3Drow>Intercept</TH>
    <TH class=3D"l data">Rat</TH>
    <TH class=3D"l data">Group Morphine</TH>
    <TD class=3D"r data">0.7684</TD></TR>
  <TR>
    <TH class=3D"l rowheader" scope=3Drow>Intercept</TH>
    <TH class=3D"l data">Rat</TH>
    <TH class=3D"l data">Group Opiorphi</TH>
    <TD class=3D"r data">0.1114</TD></TR>
  <TR>
    <TH class=3D"l rowheader" scope=3Drow>Intercept</TH>
    <TH class=3D"l data">Rat</TH>
    <TH class=3D"l data">Group Saline</TH>
    <TD class=3D"r data">0.5102</TD></TR>
  <TR>
    <TH class=3D"l rowheader" scope=3Drow>Variance</TH>
    <TH class=3D"l data">Rat</TH>
    <TH class=3D"l data">Group Morphine</TH>
    <TD class=3D"r data">0.5620</TD></TR>
  <TR>
    <TH class=3D"l rowheader" scope=3Drow>AR(1)</TH>
    <TH class=3D"l data">Rat</TH>
    <TH class=3D"l data">Group Morphine</TH>
    <TD class=3D"r data">0.01597</TD></TR>
  <TR>
    <TH class=3D"l rowheader" scope=3Drow>Variance</TH>
    <TH class=3D"l data">Rat</TH>
    <TH class=3D"l data">Group Opiorphi</TH>
    <TD class=3D"r data">0.6823</TD></TR>
  <TR>
    <TH class=3D"l rowheader" scope=3Drow>AR(1)</TH>
    <TH class=3D"l data">Rat</TH>
    <TH class=3D"l data">Group Opiorphi</TH>
    <TD class=3D"r data">0.08188</TD></TR>
  <TR>
    <TH class=3D"l rowheader" scope=3Drow>Variance</TH>
    <TH class=3D"l data">Rat</TH>
    <TH class=3D"l data">Group Saline</TH>
    <TD class=3D"r data">0.5376</TD></TR>
  <TR>
    <TH class=3D"l rowheader" scope=3Drow>AR(1)</TH>
    <TH class=3D"l data">Rat</TH>
    <TH class=3D"l data">Group Saline</TH>
    <TD class=3D"r data" =
noWrap>-0.4837</TD></TR></TBODY></TABLE></DIV></DIV><BR><A=20
name=3DIDX23></A>
<DIV>
<DIV align=3Dleft>
<TABLE class=3Dtable borderColor=3D#c1c1c1 cellSpacing=3D0 =
cellPadding=3D5 rules=3Dall=20
summary=3D"Procedure Mixed: Fit Statistics" frame=3Dbox>
  <COLGROUP>
  <COL>
  <COL></COLGROUP>
  <THEAD>
  <TR>
    <TH class=3D"c b header" colSpan=3D2 scope=3Dcolgroup>Fit=20
  Statistics</TH></TR></THEAD>
  <TBODY>
  <TR>
    <TH class=3D"l rowheader" scope=3Drow>-2 Res Log Likelihood</TH>
    <TD class=3D"r data">326.2</TD></TR>
  <TR>
    <TH class=3D"l rowheader" scope=3Drow>AIC (Smaller is Better)</TH>
    <TD class=3D"r data">344.2</TD></TR>
  <TR>
    <TH class=3D"l rowheader" scope=3Drow>AICC (Smaller is Better)</TH>
    <TD class=3D"r data">346.0</TD></TR>
  <TR>
    <TH class=3D"l rowheader" scope=3Drow>BIC (Smaller is Better)</TH>
    <TD class=3D"r =
data">355.6</TD></TR></TBODY></TABLE></DIV></DIV><BR><A=20
name=3DIDX24></A>
<DIV>
<DIV align=3Dleft>
<TABLE class=3Dtable borderColor=3D#c1c1c1 cellSpacing=3D0 =
cellPadding=3D5 rules=3Dall=20
summary=3D"Procedure Mixed: Solution for Fixed Effects" frame=3Dbox>
  <COLGROUP>
  <COL>
  <COL>
  <COL></COLGROUP>
  <COLGROUP>
  <COL>
  <COL>
  <COL>
  <COL>
  <COL></COLGROUP>
  <THEAD>
  <TR>
    <TH class=3D"c b header" colSpan=3D8 scope=3Dcolgroup>Solution for =
Fixed=20
    Effects</TH></TR>
  <TR>
    <TH class=3D"l b header" scope=3Dcol>Effect</TH>
    <TH class=3D"l b header" scope=3Dcol>Group</TH>
    <TH class=3D"l b header" scope=3Dcol>Time</TH>
    <TH class=3D"r b header" scope=3Dcol>Estimate</TH>
    <TH class=3D"r b header" scope=3Dcol>Standard<BR>Error</TH>
    <TH class=3D"r b header" scope=3Dcol>DF</TH>
    <TH class=3D"r b header" scope=3Dcol>t&nbsp;Value</TH>
    <TH class=3D"r b header" scope=3Dcol>Pr &gt; |t|</TH></TR></THEAD>
  <TBODY>
  <TR>
    <TH class=3D"l rowheader" scope=3Drow>Intercept</TH>
    <TH class=3D"l data">&nbsp;</TH>
    <TH class=3D"l data">&nbsp;</TH>
    <TD class=3D"r data">25.6755</TD>
    <TD class=3D"r data">0.3619</TD>
    <TD class=3D"r data">23</TD>
    <TD class=3D"r data">70.95</TD>
    <TD class=3D"r data">&lt;.0001</TD></TR>
  <TR>
    <TH class=3D"l rowheader" scope=3Drow>Group</TH>
    <TH class=3D"l data">Morphine</TH>
    <TH class=3D"l data">&nbsp;</TH>
    <TD class=3D"r data">0.03849</TD>
    <TD class=3D"r data">0.5452</TD>
    <TD class=3D"r data">23</TD>
    <TD class=3D"r data">0.07</TD>
    <TD class=3D"r data">0.9443</TD></TR>
  <TR>
    <TH class=3D"l rowheader" scope=3Drow>Group</TH>
    <TH class=3D"l data">Opiorphi</TH>
    <TH class=3D"l data">&nbsp;</TH>
    <TD class=3D"r data">0.1903</TD>
    <TD class=3D"r data">0.4673</TD>
    <TD class=3D"r data">23</TD>
    <TD class=3D"r data">0.41</TD>
    <TD class=3D"r data">0.6876</TD></TR>
  <TR>
    <TH class=3D"l rowheader" scope=3Drow>Group</TH>
    <TH class=3D"l data">Saline</TH>
    <TH class=3D"l data">&nbsp;</TH>
    <TD class=3D"r data">0</TD>
    <TD class=3D"r data">.</TD>
    <TD class=3D"r data">.</TD>
    <TD class=3D"r data">.</TD>
    <TD class=3D"r data">.</TD></TR>
  <TR>
    <TH class=3D"l rowheader" scope=3Drow>Time</TH>
    <TH class=3D"l data">&nbsp;</TH>
    <TH class=3D"l data">Base</TH>
    <TD class=3D"r data" noWrap>-0.4790</TD>
    <TD class=3D"r data">0.3868</TD>
    <TD class=3D"r data">91</TD>
    <TD class=3D"r data" noWrap>-1.24</TD>
    <TD class=3D"r data">0.2188</TD></TR>
  <TR>
    <TH class=3D"l rowheader" scope=3Drow>Time</TH>
    <TH class=3D"l data">&nbsp;</TH>
    <TH class=3D"l data">Elect1</TH>
    <TD class=3D"r data">0.6645</TD>
    <TD class=3D"r data">0.4465</TD>
    <TD class=3D"r data">91</TD>
    <TD class=3D"r data">1.49</TD>
    <TD class=3D"r data">0.1402</TD></TR>
  <TR>
    <TH class=3D"l rowheader" scope=3Drow>Time</TH>
    <TH class=3D"l data">&nbsp;</TH>
    <TH class=3D"l data">Elect2</TH>
    <TD class=3D"r data">0.6172</TD>
    <TD class=3D"r data">0.4465</TD>
    <TD class=3D"r data">91</TD>
    <TD class=3D"r data">1.38</TD>
    <TD class=3D"r data">0.1703</TD></TR>
  <TR>
    <TH class=3D"l rowheader" scope=3Drow>Time</TH>
    <TH class=3D"l data">&nbsp;</TH>
    <TH class=3D"l data">Therm1</TH>
    <TD class=3D"r data" noWrap>-0.03362</TD>
    <TD class=3D"r data">0.3208</TD>
    <TD class=3D"r data">91</TD>
    <TD class=3D"r data" noWrap>-0.10</TD>
    <TD class=3D"r data">0.9168</TD></TR>
  <TR>
    <TH class=3D"l rowheader" scope=3Drow>Time</TH>
    <TH class=3D"l data">&nbsp;</TH>
    <TH class=3D"l data">Therm2</TH>
    <TD class=3D"r data">0</TD>
    <TD class=3D"r data">.</TD>
    <TD class=3D"r data">.</TD>
    <TD class=3D"r data">.</TD>
    <TD class=3D"r data">.</TD></TR>
  <TR>
    <TH class=3D"l rowheader" scope=3Drow>Group*Time</TH>
    <TH class=3D"l data">Morphine</TH>
    <TH class=3D"l data">Base</TH>
    <TD class=3D"r data" noWrap>-0.4746</TD>
    <TD class=3D"r data">0.5386</TD>
    <TD class=3D"r data">91</TD>
    <TD class=3D"r data" noWrap>-0.88</TD>
    <TD class=3D"r data">0.3806</TD></TR>
  <TR>
    <TH class=3D"l rowheader" scope=3Drow>Group*Time</TH>
    <TH class=3D"l data">Morphine</TH>
    <TH class=3D"l data">Elect1</TH>
    <TD class=3D"r data" noWrap>-1.3152</TD>
    <TD class=3D"r data">0.5811</TD>
    <TD class=3D"r data">91</TD>
    <TD class=3D"r data" noWrap>-2.26</TD>
    <TD class=3D"r data">0.0260</TD></TR>
  <TR>
    <TH class=3D"l rowheader" scope=3Drow>Group*Time</TH>
    <TH class=3D"l data">Morphine</TH>
    <TH class=3D"l data">Elect2</TH>
    <TD class=3D"r data" noWrap>-0.2330</TD>
    <TD class=3D"r data">0.5811</TD>
    <TD class=3D"r data">91</TD>
    <TD class=3D"r data" noWrap>-0.40</TD>
    <TD class=3D"r data">0.6894</TD></TR>
  <TR>
    <TH class=3D"l rowheader" scope=3Drow>Group*Time</TH>
    <TH class=3D"l data">Morphine</TH>
    <TH class=3D"l data">Therm1</TH>
    <TD class=3D"r data" noWrap>-0.5336</TD>
    <TD class=3D"r data">0.4934</TD>
    <TD class=3D"r data">91</TD>
    <TD class=3D"r data" noWrap>-1.08</TD>
    <TD class=3D"r data">0.2823</TD></TR>
  <TR>
    <TH class=3D"l rowheader" scope=3Drow>Group*Time</TH>
    <TH class=3D"l data">Morphine</TH>
    <TH class=3D"l data">Therm2</TH>
    <TD class=3D"r data">0</TD>
    <TD class=3D"r data">.</TD>
    <TD class=3D"r data">.</TD>
    <TD class=3D"r data">.</TD>
    <TD class=3D"r data">.</TD></TR>
  <TR>
    <TH class=3D"l rowheader" scope=3Drow>Group*Time</TH>
    <TH class=3D"l data">Opiorphi</TH>
    <TH class=3D"l data">Base</TH>
    <TD class=3D"r data" noWrap>-0.07369</TD>
    <TD class=3D"r data">0.5422</TD>
    <TD class=3D"r data">91</TD>
    <TD class=3D"r data" noWrap>-0.14</TD>
    <TD class=3D"r data">0.8922</TD></TR>
  <TR>
    <TH class=3D"l rowheader" scope=3Drow>Group*Time</TH>
    <TH class=3D"l data">Opiorphi</TH>
    <TH class=3D"l data">Elect1</TH>
    <TD class=3D"r data" noWrap>-0.9345</TD>
    <TD class=3D"r data">0.5768</TD>
    <TD class=3D"r data">91</TD>
    <TD class=3D"r data" noWrap>-1.62</TD>
    <TD class=3D"r data">0.1087</TD></TR>
  <TR>
    <TH class=3D"l rowheader" scope=3Drow>Group*Time</TH>
    <TH class=3D"l data">Opiorphi</TH>
    <TH class=3D"l data">Elect2</TH>
    <TD class=3D"r data" noWrap>-0.7127</TD>
    <TD class=3D"r data">0.5768</TD>
    <TD class=3D"r data">91</TD>
    <TD class=3D"r data" noWrap>-1.24</TD>
    <TD class=3D"r data">0.2198</TD></TR>
  <TR>
    <TH class=3D"l rowheader" scope=3Drow>Group*Time</TH>
    <TH class=3D"l data">Opiorphi</TH>
    <TH class=3D"l data">Therm1</TH>
    <TD class=3D"r data">0.05886</TD>
    <TD class=3D"r data">0.4965</TD>
    <TD class=3D"r data">91</TD>
    <TD class=3D"r data">0.12</TD>
    <TD class=3D"r data">0.9059</TD></TR>
  <TR>
    <TH class=3D"l rowheader" scope=3Drow>Group*Time</TH>
    <TH class=3D"l data">Opiorphi</TH>
    <TH class=3D"l data">Therm2</TH>
    <TD class=3D"r data">0</TD>
    <TD class=3D"r data">.</TD>
    <TD class=3D"r data">.</TD>
    <TD class=3D"r data">.</TD>
    <TD class=3D"r data">.</TD></TR>
  <TR>
    <TH class=3D"l rowheader" scope=3Drow>Group*Time</TH>
    <TH class=3D"l data">Saline</TH>
    <TH class=3D"l data">Base</TH>
    <TD class=3D"r data">0</TD>
    <TD class=3D"r data">.</TD>
    <TD class=3D"r data">.</TD>
    <TD class=3D"r data">.</TD>
    <TD class=3D"r data">.</TD></TR>
  <TR>
    <TH class=3D"l rowheader" scope=3Drow>Group*Time</TH>
    <TH class=3D"l data">Saline</TH>
    <TH class=3D"l data">Elect1</TH>
    <TD class=3D"r data">0</TD>
    <TD class=3D"r data">.</TD>
    <TD class=3D"r data">.</TD>
    <TD class=3D"r data">.</TD>
    <TD class=3D"r data">.</TD></TR>
  <TR>
    <TH class=3D"l rowheader" scope=3Drow>Group*Time</TH>
    <TH class=3D"l data">Saline</TH>
    <TH class=3D"l data">Elect2</TH>
    <TD class=3D"r data">0</TD>
    <TD class=3D"r data">.</TD>
    <TD class=3D"r data">.</TD>
    <TD class=3D"r data">.</TD>
    <TD class=3D"r data">.</TD></TR>
  <TR>
    <TH class=3D"l rowheader" scope=3Drow>Group*Time</TH>
    <TH class=3D"l data">Saline</TH>
    <TH class=3D"l data">Therm1</TH>
    <TD class=3D"r data">0</TD>
    <TD class=3D"r data">.</TD>
    <TD class=3D"r data">.</TD>
    <TD class=3D"r data">.</TD>
    <TD class=3D"r data">.</TD></TR>
  <TR>
    <TH class=3D"l rowheader" scope=3Drow>Group*Time</TH>
    <TH class=3D"l data">Saline</TH>
    <TH class=3D"l data">Therm2</TH>
    <TD class=3D"r data">0</TD>
    <TD class=3D"r data">.</TD>
    <TD class=3D"r data">.</TD>
    <TD class=3D"r data">.</TD>
    <TD class=3D"r data">.</TD></TR></TBODY></TABLE></DIV></DIV><BR><A =
name=3DIDX25></A>
<DIV>
<DIV align=3Dleft>
<TABLE class=3Dtable borderColor=3D#c1c1c1 cellSpacing=3D0 =
cellPadding=3D5 rules=3Dall=20
summary=3D"Procedure Mixed: Type 3 Tests of Fixed Effects" frame=3Dbox>
  <COLGROUP>
  <COL></COLGROUP>
  <COLGROUP>
  <COL>
  <COL>
  <COL>
  <COL></COLGROUP>
  <THEAD>
  <TR>
    <TH class=3D"c b header" colSpan=3D5 scope=3Dcolgroup>Type 3 Tests =
of Fixed=20
      Effects</TH></TR>
  <TR>
    <TH class=3D"l b header" scope=3Dcol>Effect</TH>
    <TH class=3D"r b header" scope=3Dcol>Num DF</TH>
    <TH class=3D"r b header" scope=3Dcol>Den DF</TH>
    <TH class=3D"r b header" scope=3Dcol>F Value</TH>
    <TH class=3D"r b header" =
scope=3Dcol>Pr&nbsp;&gt;&nbsp;F</TH></TR></THEAD>
  <TBODY>
  <TR>
    <TH class=3D"l rowheader" scope=3Drow>Group</TH>
    <TD class=3D"r data">2</TD>
    <TD class=3D"r data">23</TD>
    <TD class=3D"r data">0.63</TD>
    <TD class=3D"r data">0.5403</TD></TR>
  <TR>
    <TH class=3D"l rowheader" scope=3Drow>Time</TH>
    <TD class=3D"r data">4</TD>
    <TD class=3D"r data">91</TD>
    <TD class=3D"r data">5.73</TD>
    <TD class=3D"r data">0.0004</TD></TR>
  <TR>
    <TH class=3D"l rowheader" scope=3Drow>Group*Time</TH>
    <TD class=3D"r data">8</TD>
    <TD class=3D"r data">91</TD>
    <TD class=3D"r data">1.41</TD>
    <TD class=3D"r =
data">0.2026</TD></TR></TBODY></TABLE></DIV></DIV><BR><A=20
name=3DIDX26></A>
<DIV>
<DIV align=3Dleft>
<TABLE class=3Dtable borderColor=3D#c1c1c1 cellSpacing=3D0 =
cellPadding=3D5 rules=3Dall=20
summary=3D"Procedure Mixed: Least Squares Means" frame=3Dbox>
  <COLGROUP>
  <COL>
  <COL>
  <COL></COLGROUP>
  <COLGROUP>
  <COL>
  <COL>
  <COL>
  <COL>
  <COL></COLGROUP>
  <THEAD>
  <TR>
    <TH class=3D"c b header" colSpan=3D8 scope=3Dcolgroup>Least Squares =
Means</TH></TR>
  <TR>
    <TH class=3D"l b header" scope=3Dcol>Effect</TH>
    <TH class=3D"l b header" scope=3Dcol>Group</TH>
    <TH class=3D"l b header" scope=3Dcol>Time</TH>
    <TH class=3D"r b header" scope=3Dcol>Estimate</TH>
    <TH class=3D"r b header" scope=3Dcol>Standard<BR>Error</TH>
    <TH class=3D"r b header" scope=3Dcol>DF</TH>
    <TH class=3D"r b header" scope=3Dcol>t&nbsp;Value</TH>
    <TH class=3D"r b header" scope=3Dcol>Pr &gt; |t|</TH></TR></THEAD>
  <TBODY>
  <TR>
    <TH class=3D"l rowheader" scope=3Drow>Group</TH>
    <TH class=3D"l data">Morphine</TH>
    <TH class=3D"l data">&nbsp;</TH>
    <TD class=3D"r data">25.3565</TD>
    <TD class=3D"r data">0.3324</TD>
    <TD class=3D"r data">23</TD>
    <TD class=3D"r data">76.29</TD>
    <TD class=3D"r data">&lt;.0001</TD></TR>
  <TR>
    <TH class=3D"l rowheader" scope=3Drow>Group</TH>
    <TH class=3D"l data">Opiorphi</TH>
    <TH class=3D"l data">&nbsp;</TH>
    <TD class=3D"r data">25.6872</TD>
    <TD class=3D"r data">0.1644</TD>
    <TD class=3D"r data">23</TD>
    <TD class=3D"r data">156.29</TD>
    <TD class=3D"r data">&lt;.0001</TD></TR>
  <TR>
    <TH class=3D"l rowheader" scope=3Drow>Group</TH>
    <TH class=3D"l data">Saline</TH>
    <TH class=3D"l data">&nbsp;</TH>
    <TD class=3D"r data">25.8293</TD>
    <TD class=3D"r data">0.2639</TD>
    <TD class=3D"r data">23</TD>
    <TD class=3D"r data">97.86</TD>
    <TD class=3D"r data">&lt;.0001</TD></TR>
  <TR>
    <TH class=3D"l rowheader" scope=3Drow>Time</TH>
    <TH class=3D"l data">&nbsp;</TH>
    <TH class=3D"l data">Base</TH>
    <TD class=3D"r data">25.0900</TD>
    <TD class=3D"r data">0.2046</TD>
    <TD class=3D"r data">91</TD>
    <TD class=3D"r data">122.65</TD>
    <TD class=3D"r data">&lt;.0001</TD></TR>
  <TR>
    <TH class=3D"l rowheader" scope=3Drow>Time</TH>
    <TH class=3D"l data">&nbsp;</TH>
    <TH class=3D"l data">Elect1</TH>
    <TD class=3D"r data">25.6663</TD>
    <TD class=3D"r data">0.2046</TD>
    <TD class=3D"r data">91</TD>
    <TD class=3D"r data">125.46</TD>
    <TD class=3D"r data">&lt;.0001</TD></TR>
  <TR>
    <TH class=3D"l rowheader" scope=3Drow>Time</TH>
    <TH class=3D"l data">&nbsp;</TH>
    <TH class=3D"l data">Elect2</TH>
    <TD class=3D"r data">26.0537</TD>
    <TD class=3D"r data">0.2046</TD>
    <TD class=3D"r data">91</TD>
    <TD class=3D"r data">127.36</TD>
    <TD class=3D"r data">&lt;.0001</TD></TR>
  <TR>
    <TH class=3D"l rowheader" scope=3Drow>Time</TH>
    <TH class=3D"l data">&nbsp;</TH>
    <TH class=3D"l data">Therm1</TH>
    <TD class=3D"r data">25.5599</TD>
    <TD class=3D"r data">0.2046</TD>
    <TD class=3D"r data">91</TD>
    <TD class=3D"r data">124.94</TD>
    <TD class=3D"r data">&lt;.0001</TD></TR>
  <TR>
    <TH class=3D"l rowheader" scope=3Drow>Time</TH>
    <TH class=3D"l data">&nbsp;</TH>
    <TH class=3D"l data">Therm2</TH>
    <TD class=3D"r data">25.7517</TD>
    <TD class=3D"r data">0.2067</TD>
    <TD class=3D"r data">91</TD>
    <TD class=3D"r data">124.56</TD>
    <TD class=3D"r data">&lt;.0001</TD></TR>
  <TR>
    <TH class=3D"l rowheader" scope=3Drow>Group*Time</TH>
    <TH class=3D"l data">Morphine</TH>
    <TH class=3D"l data">Base</TH>
    <TD class=3D"r data">24.7604</TD>
    <TD class=3D"r data">0.4078</TD>
    <TD class=3D"r data">91</TD>
    <TD class=3D"r data">60.72</TD>
    <TD class=3D"r data">&lt;.0001</TD></TR>
  <TR>
    <TH class=3D"l rowheader" scope=3Drow>Group*Time</TH>
    <TH class=3D"l data">Morphine</TH>
    <TH class=3D"l data">Elect1</TH>
    <TD class=3D"r data">25.0632</TD>
    <TD class=3D"r data">0.4078</TD>
    <TD class=3D"r data">91</TD>
    <TD class=3D"r data">61.46</TD>
    <TD class=3D"r data">&lt;.0001</TD></TR>
  <TR>
    <TH class=3D"l rowheader" scope=3Drow>Group*Time</TH>
    <TH class=3D"l data">Morphine</TH>
    <TH class=3D"l data">Elect2</TH>
    <TD class=3D"r data">26.0981</TD>
    <TD class=3D"r data">0.4078</TD>
    <TD class=3D"r data">91</TD>
    <TD class=3D"r data">64.00</TD>
    <TD class=3D"r data">&lt;.0001</TD></TR>
  <TR>
    <TH class=3D"l rowheader" scope=3Drow>Group*Time</TH>
    <TH class=3D"l data">Morphine</TH>
    <TH class=3D"l data">Therm1</TH>
    <TD class=3D"r data">25.1467</TD>
    <TD class=3D"r data">0.4078</TD>
    <TD class=3D"r data">91</TD>
    <TD class=3D"r data">61.66</TD>
    <TD class=3D"r data">&lt;.0001</TD></TR>
  <TR>
    <TH class=3D"l rowheader" scope=3Drow>Group*Time</TH>
    <TH class=3D"l data">Morphine</TH>
    <TH class=3D"l data">Therm2</TH>
    <TD class=3D"r data">25.7140</TD>
    <TD class=3D"r data">0.4078</TD>
    <TD class=3D"r data">91</TD>
    <TD class=3D"r data">63.05</TD>
    <TD class=3D"r data">&lt;.0001</TD></TR>
  <TR>
    <TH class=3D"l rowheader" scope=3Drow>Group*Time</TH>
    <TH class=3D"l data">Opiorphi</TH>
    <TH class=3D"l data">Base</TH>
    <TD class=3D"r data">25.3131</TD>
    <TD class=3D"r data">0.2817</TD>
    <TD class=3D"r data">91</TD>
    <TD class=3D"r data">89.85</TD>
    <TD class=3D"r data">&lt;.0001</TD></TR>
  <TR>
    <TH class=3D"l rowheader" scope=3Drow>Group*Time</TH>
    <TH class=3D"l data">Opiorphi</TH>
    <TH class=3D"l data">Elect1</TH>
    <TD class=3D"r data">25.5958</TD>
    <TD class=3D"r data">0.2817</TD>
    <TD class=3D"r data">91</TD>
    <TD class=3D"r data">90.85</TD>
    <TD class=3D"r data">&lt;.0001</TD></TR>
  <TR>
    <TH class=3D"l rowheader" scope=3Drow>Group*Time</TH>
    <TH class=3D"l data">Opiorphi</TH>
    <TH class=3D"l data">Elect2</TH>
    <TD class=3D"r data">25.7702</TD>
    <TD class=3D"r data">0.2817</TD>
    <TD class=3D"r data">91</TD>
    <TD class=3D"r data">91.47</TD>
    <TD class=3D"r data">&lt;.0001</TD></TR>
  <TR>
    <TH class=3D"l rowheader" scope=3Drow>Group*Time</TH>
    <TH class=3D"l data">Opiorphi</TH>
    <TH class=3D"l data">Therm1</TH>
    <TD class=3D"r data">25.8910</TD>
    <TD class=3D"r data">0.2817</TD>
    <TD class=3D"r data">91</TD>
    <TD class=3D"r data">91.90</TD>
    <TD class=3D"r data">&lt;.0001</TD></TR>
  <TR>
    <TH class=3D"l rowheader" scope=3Drow>Group*Time</TH>
    <TH class=3D"l data">Opiorphi</TH>
    <TH class=3D"l data">Therm2</TH>
    <TD class=3D"r data">25.8658</TD>
    <TD class=3D"r data">0.2956</TD>
    <TD class=3D"r data">91</TD>
    <TD class=3D"r data">87.50</TD>
    <TD class=3D"r data">&lt;.0001</TD></TR>
  <TR>
    <TH class=3D"l rowheader" scope=3Drow>Group*Time</TH>
    <TH class=3D"l data">Saline</TH>
    <TH class=3D"l data">Base</TH>
    <TD class=3D"r data">25.1965</TD>
    <TD class=3D"r data">0.3619</TD>
    <TD class=3D"r data">91</TD>
    <TD class=3D"r data">69.62</TD>
    <TD class=3D"r data">&lt;.0001</TD></TR>
  <TR>
    <TH class=3D"l rowheader" scope=3Drow>Group*Time</TH>
    <TH class=3D"l data">Saline</TH>
    <TH class=3D"l data">Elect1</TH>
    <TD class=3D"r data">26.3400</TD>
    <TD class=3D"r data">0.3619</TD>
    <TD class=3D"r data">91</TD>
    <TD class=3D"r data">72.78</TD>
    <TD class=3D"r data">&lt;.0001</TD></TR>
  <TR>
    <TH class=3D"l rowheader" scope=3Drow>Group*Time</TH>
    <TH class=3D"l data">Saline</TH>
    <TH class=3D"l data">Elect2</TH>
    <TD class=3D"r data">26.2927</TD>
    <TD class=3D"r data">0.3619</TD>
    <TD class=3D"r data">91</TD>
    <TD class=3D"r data">72.65</TD>
    <TD class=3D"r data">&lt;.0001</TD></TR>
  <TR>
    <TH class=3D"l rowheader" scope=3Drow>Group*Time</TH>
    <TH class=3D"l data">Saline</TH>
    <TH class=3D"l data">Therm1</TH>
    <TD class=3D"r data">25.6419</TD>
    <TD class=3D"r data">0.3619</TD>
    <TD class=3D"r data">91</TD>
    <TD class=3D"r data">70.85</TD>
    <TD class=3D"r data">&lt;.0001</TD></TR>
  <TR>
    <TH class=3D"l rowheader" scope=3Drow>Group*Time</TH>
    <TH class=3D"l data">Saline</TH>
    <TH class=3D"l data">Therm2</TH>
    <TD class=3D"r data">25.6755</TD>
    <TD class=3D"r data">0.3619</TD>
    <TD class=3D"r data">91</TD>
    <TD class=3D"r data">70.95</TD>
    <TD class=3D"r =
data">&lt;.0001</TD></TR></TBODY></TABLE></DIV></DIV><BR><A=20
name=3DIDX27></A>
<DIV>
<DIV align=3Dleft>
<TABLE class=3Dtable borderColor=3D#c1c1c1 cellSpacing=3D0 =
cellPadding=3D5 rules=3Dall=20
summary=3D"Procedure Mixed: Differences of Least Squares Means" =
frame=3Dbox>
  <COLGROUP>
  <COL>
  <COL>
  <COL>
  <COL>
  <COL></COLGROUP>
  <COLGROUP>
  <COL>
  <COL>
  <COL>
  <COL>
  <COL></COLGROUP>
  <THEAD>
  <TR>
    <TH class=3D"c b header" colSpan=3D10 scope=3Dcolgroup>Differences =
of Least=20
      Squares Means</TH></TR>
  <TR>
    <TH class=3D"l b header" scope=3Dcol>Effect</TH>
    <TH class=3D"l b header" scope=3Dcol>Group</TH>
    <TH class=3D"l b header" scope=3Dcol>Time</TH>
    <TH class=3D"l b header" scope=3Dcol>_Group</TH>
    <TH class=3D"l b header" scope=3Dcol>_Time</TH>
    <TH class=3D"r b header" scope=3Dcol>Estimate</TH>
    <TH class=3D"r b header" scope=3Dcol>Standard<BR>Error</TH>
    <TH class=3D"r b header" scope=3Dcol>DF</TH>
    <TH class=3D"r b header" scope=3Dcol>t&nbsp;Value</TH>
    <TH class=3D"r b header" scope=3Dcol>Pr &gt; |t|</TH></TR></THEAD>
  <TBODY>
  <TR>
    <TH class=3D"l rowheader" scope=3Drow>Group</TH>
    <TH class=3D"l data">Morphine</TH>
    <TH class=3D"l data">&nbsp;</TH>
    <TH class=3D"l data">Opiorphi</TH>
    <TH class=3D"l data">&nbsp;</TH>
    <TD class=3D"r data" noWrap>-0.3307</TD>
    <TD class=3D"r data">0.3708</TD>
    <TD class=3D"r data">23</TD>
    <TD class=3D"r data" noWrap>-0.89</TD>
    <TD class=3D"r data">0.3817</TD></TR>
  <TR>
    <TH class=3D"l rowheader" scope=3Drow>Group</TH>
    <TH class=3D"l data">Morphine</TH>
    <TH class=3D"l data">&nbsp;</TH>
    <TH class=3D"l data">Saline</TH>
    <TH class=3D"l data">&nbsp;</TH>
    <TD class=3D"r data" noWrap>-0.4728</TD>
    <TD class=3D"r data">0.4244</TD>
    <TD class=3D"r data">23</TD>
    <TD class=3D"r data" noWrap>-1.11</TD>
    <TD class=3D"r data">0.2768</TD></TR>
  <TR>
    <TH class=3D"l rowheader" scope=3Drow>Group</TH>
    <TH class=3D"l data">Opiorphi</TH>
    <TH class=3D"l data">&nbsp;</TH>
    <TH class=3D"l data">Saline</TH>
    <TH class=3D"l data">&nbsp;</TH>
    <TD class=3D"r data" noWrap>-0.1421</TD>
    <TD class=3D"r data">0.3109</TD>
    <TD class=3D"r data">23</TD>
    <TD class=3D"r data" noWrap>-0.46</TD>
    <TD class=3D"r data">0.6519</TD></TR>
  <TR>
    <TH class=3D"l rowheader" scope=3Drow>Time</TH>
    <TH class=3D"l data">&nbsp;</TH>
    <TH class=3D"l data">Base</TH>
    <TH class=3D"l data">&nbsp;</TH>
    <TH class=3D"l data">Elect1</TH>
    <TD class=3D"r data" noWrap>-0.5763</TD>
    <TD class=3D"r data">0.2052</TD>
    <TD class=3D"r data">91</TD>
    <TD class=3D"r data" noWrap>-2.81</TD>
    <TD class=3D"r data">0.0061</TD></TR>
  <TR>
    <TH class=3D"l rowheader" scope=3Drow>Time</TH>
    <TH class=3D"l data">&nbsp;</TH>
    <TH class=3D"l data">Base</TH>
    <TH class=3D"l data">&nbsp;</TH>
    <TH class=3D"l data">Elect2</TH>
    <TD class=3D"r data" noWrap>-0.9637</TD>
    <TD class=3D"r data">0.2119</TD>
    <TD class=3D"r data">91</TD>
    <TD class=3D"r data" noWrap>-4.55</TD>
    <TD class=3D"r data">&lt;.0001</TD></TR>
  <TR>
    <TH class=3D"l rowheader" scope=3Drow>Time</TH>
    <TH class=3D"l data">&nbsp;</TH>
    <TH class=3D"l data">Base</TH>
    <TH class=3D"l data">&nbsp;</TH>
    <TH class=3D"l data">Therm1</TH>
    <TD class=3D"r data" noWrap>-0.4698</TD>
    <TD class=3D"r data">0.2268</TD>
    <TD class=3D"r data">91</TD>
    <TD class=3D"r data" noWrap>-2.07</TD>
    <TD class=3D"r data">0.0411</TD></TR>
  <TR>
    <TH class=3D"l rowheader" scope=3Drow>Time</TH>
    <TH class=3D"l data">&nbsp;</TH>
    <TH class=3D"l data">Base</TH>
    <TH class=3D"l data">&nbsp;</TH>
    <TH class=3D"l data">Therm2</TH>
    <TD class=3D"r data" noWrap>-0.6617</TD>
    <TD class=3D"r data">0.2197</TD>
    <TD class=3D"r data">91</TD>
    <TD class=3D"r data" noWrap>-3.01</TD>
    <TD class=3D"r data">0.0034</TD></TR>
  <TR>
    <TH class=3D"l rowheader" scope=3Drow>Time</TH>
    <TH class=3D"l data">&nbsp;</TH>
    <TH class=3D"l data">Elect1</TH>
    <TH class=3D"l data">&nbsp;</TH>
    <TH class=3D"l data">Elect2</TH>
    <TD class=3D"r data" noWrap>-0.3873</TD>
    <TD class=3D"r data">0.2052</TD>
    <TD class=3D"r data">91</TD>
    <TD class=3D"r data" noWrap>-1.89</TD>
    <TD class=3D"r data">0.0623</TD></TR>
  <TR>
    <TH class=3D"l rowheader" scope=3Drow>Time</TH>
    <TH class=3D"l data">&nbsp;</TH>
    <TH class=3D"l data">Elect1</TH>
    <TH class=3D"l data">&nbsp;</TH>
    <TH class=3D"l data">Therm1</TH>
    <TD class=3D"r data">0.1065</TD>
    <TD class=3D"r data">0.2268</TD>
    <TD class=3D"r data">91</TD>
    <TD class=3D"r data">0.47</TD>
    <TD class=3D"r data">0.6399</TD></TR>
  <TR>
    <TH class=3D"l rowheader" scope=3Drow>Time</TH>
    <TH class=3D"l data">&nbsp;</TH>
    <TH class=3D"l data">Elect1</TH>
    <TH class=3D"l data">&nbsp;</TH>
    <TH class=3D"l data">Therm2</TH>
    <TD class=3D"r data" noWrap>-0.08541</TD>
    <TD class=3D"r data">0.2288</TD>
    <TD class=3D"r data">91</TD>
    <TD class=3D"r data" noWrap>-0.37</TD>
    <TD class=3D"r data">0.7098</TD></TR>
  <TR>
    <TH class=3D"l rowheader" scope=3Drow>Time</TH>
    <TH class=3D"l data">&nbsp;</TH>
    <TH class=3D"l data">Elect2</TH>
    <TH class=3D"l data">&nbsp;</TH>
    <TH class=3D"l data">Therm1</TH>
    <TD class=3D"r data">0.4938</TD>
    <TD class=3D"r data">0.2177</TD>
    <TD class=3D"r data">91</TD>
    <TD class=3D"r data">2.27</TD>
    <TD class=3D"r data">0.0257</TD></TR>
  <TR>
    <TH class=3D"l rowheader" scope=3Drow>Time</TH>
    <TH class=3D"l data">&nbsp;</TH>
    <TH class=3D"l data">Elect2</TH>
    <TH class=3D"l data">&nbsp;</TH>
    <TH class=3D"l data">Therm2</TH>
    <TD class=3D"r data">0.3019</TD>
    <TD class=3D"r data">0.2288</TD>
    <TD class=3D"r data">91</TD>
    <TD class=3D"r data">1.32</TD>
    <TD class=3D"r data">0.1902</TD></TR>
  <TR>
    <TH class=3D"l rowheader" scope=3Drow>Time</TH>
    <TH class=3D"l data">&nbsp;</TH>
    <TH class=3D"l data">Therm1</TH>
    <TH class=3D"l data">&nbsp;</TH>
    <TH class=3D"l data">Therm2</TH>
    <TD class=3D"r data" noWrap>-0.1919</TD>
    <TD class=3D"r data">0.2074</TD>
    <TD class=3D"r data">91</TD>
    <TD class=3D"r data" noWrap>-0.93</TD>
    <TD class=3D"r data">0.3573</TD></TR>
  <TR>
    <TH class=3D"l rowheader" scope=3Drow>Group*Time</TH>
    <TH class=3D"l data">Morphine</TH>
    <TH class=3D"l data">Base</TH>
    <TH class=3D"l data">Morphine</TH>
    <TH class=3D"l data">Elect1</TH>
    <TD class=3D"r data" noWrap>-0.3028</TD>
    <TD class=3D"r data">0.3748</TD>
    <TD class=3D"r data">91</TD>
    <TD class=3D"r data" noWrap>-0.81</TD>
    <TD class=3D"r data">0.4212</TD></TR>
  <TR>
    <TH class=3D"l rowheader" scope=3Drow>Group*Time</TH>
    <TH class=3D"l data">Morphine</TH>
    <TH class=3D"l data">Base</TH>
    <TH class=3D"l data">Morphine</TH>
    <TH class=3D"l data">Elect2</TH>
    <TD class=3D"r data" noWrap>-1.3377</TD>
    <TD class=3D"r data">0.3748</TD>
    <TD class=3D"r data">91</TD>
    <TD class=3D"r data" noWrap>-3.57</TD>
    <TD class=3D"r data">0.0006</TD></TR>
  <TR>
    <TH class=3D"l rowheader" scope=3Drow>Group*Time</TH>
    <TH class=3D"l data">Morphine</TH>
    <TH class=3D"l data">Base</TH>
    <TH class=3D"l data">Morphine</TH>
    <TH class=3D"l data">Therm1</TH>
    <TD class=3D"r data" noWrap>-0.3863</TD>
    <TD class=3D"r data">0.3718</TD>
    <TD class=3D"r data">91</TD>
    <TD class=3D"r data" noWrap>-1.04</TD>
    <TD class=3D"r data">0.3016</TD></TR>
  <TR>
    <TH class=3D"l rowheader" scope=3Drow>Group*Time</TH>
    <TH class=3D"l data">Morphine</TH>
    <TH class=3D"l data">Base</TH>
    <TH class=3D"l data">Morphine</TH>
    <TH class=3D"l data">Therm2</TH>
    <TD class=3D"r data" noWrap>-0.9535</TD>
    <TD class=3D"r data">0.3748</TD>
    <TD class=3D"r data">91</TD>
    <TD class=3D"r data" noWrap>-2.54</TD>
    <TD class=3D"r data">0.0127</TD></TR>
  <TR>
    <TH class=3D"l rowheader" scope=3Drow>Group*Time</TH>
    <TH class=3D"l data">Morphine</TH>
    <TH class=3D"l data">Base</TH>
    <TH class=3D"l data">Opiorphi</TH>
    <TH class=3D"l data">Base</TH>
    <TD class=3D"r data" noWrap>-0.5527</TD>
    <TD class=3D"r data">0.4957</TD>
    <TD class=3D"r data">91</TD>
    <TD class=3D"r data" noWrap>-1.12</TD>
    <TD class=3D"r data">0.2678</TD></TR>
  <TR>
    <TH class=3D"l rowheader" scope=3Drow>Group*Time</TH>
    <TH class=3D"l data">Morphine</TH>
    <TH class=3D"l data">Base</TH>
    <TH class=3D"l data">Opiorphi</TH>
    <TH class=3D"l data">Elect1</TH>
    <TD class=3D"r data" noWrap>-0.8353</TD>
    <TD class=3D"r data">0.4957</TD>
    <TD class=3D"r data">91</TD>
    <TD class=3D"r data" noWrap>-1.69</TD>
    <TD class=3D"r data">0.0954</TD></TR>
  <TR>
    <TH class=3D"l rowheader" scope=3Drow>Group*Time</TH>
    <TH class=3D"l data">Morphine</TH>
    <TH class=3D"l data">Base</TH>
    <TH class=3D"l data">Opiorphi</TH>
    <TH class=3D"l data">Elect2</TH>
    <TD class=3D"r data" noWrap>-1.0098</TD>
    <TD class=3D"r data">0.4957</TD>
    <TD class=3D"r data">91</TD>
    <TD class=3D"r data" noWrap>-2.04</TD>
    <TD class=3D"r data">0.0445</TD></TR>
  <TR>
    <TH class=3D"l rowheader" scope=3Drow>Group*Time</TH>
    <TH class=3D"l data">Morphine</TH>
    <TH class=3D"l data">Base</TH>
    <TH class=3D"l data">Opiorphi</TH>
    <TH class=3D"l data">Therm1</TH>
    <TD class=3D"r data" noWrap>-1.1306</TD>
    <TD class=3D"r data">0.4957</TD>
    <TD class=3D"r data">91</TD>
    <TD class=3D"r data" noWrap>-2.28</TD>
    <TD class=3D"r data">0.0249</TD></TR>
  <TR>
    <TH class=3D"l rowheader" scope=3Drow>Group*Time</TH>
    <TH class=3D"l data">Morphine</TH>
    <TH class=3D"l data">Base</TH>
    <TH class=3D"l data">Opiorphi</TH>
    <TH class=3D"l data">Therm2</TH>
    <TD class=3D"r data" noWrap>-1.1053</TD>
    <TD class=3D"r data">0.5037</TD>
    <TD class=3D"r data">91</TD>
    <TD class=3D"r data" noWrap>-2.19</TD>
    <TD class=3D"r data">0.0307</TD></TR>
  <TR>
    <TH class=3D"l rowheader" scope=3Drow>Group*Time</TH>
    <TH class=3D"l data">Morphine</TH>
    <TH class=3D"l data">Base</TH>
    <TH class=3D"l data">Saline</TH>
    <TH class=3D"l data">Base</TH>
    <TD class=3D"r data" noWrap>-0.4361</TD>
    <TD class=3D"r data">0.5452</TD>
    <TD class=3D"r data">91</TD>
    <TD class=3D"r data" noWrap>-0.80</TD>
    <TD class=3D"r data">0.4259</TD></TR>
  <TR>
    <TH class=3D"l rowheader" scope=3Drow>Group*Time</TH>
    <TH class=3D"l data">Morphine</TH>
    <TH class=3D"l data">Base</TH>
    <TH class=3D"l data">Saline</TH>
    <TH class=3D"l data">Elect1</TH>
    <TD class=3D"r data" noWrap>-1.5795</TD>
    <TD class=3D"r data">0.5452</TD>
    <TD class=3D"r data">91</TD>
    <TD class=3D"r data" noWrap>-2.90</TD>
    <TD class=3D"r data">0.0047</TD></TR>
  <TR>
    <TH class=3D"l rowheader" scope=3Drow>Group*Time</TH>
    <TH class=3D"l data">Morphine</TH>
    <TH class=3D"l data">Base</TH>
    <TH class=3D"l data">Saline</TH>
    <TH class=3D"l data">Elect2</TH>
    <TD class=3D"r data" noWrap>-1.5322</TD>
    <TD class=3D"r data">0.5452</TD>
    <TD class=3D"r data">91</TD>
    <TD class=3D"r data" noWrap>-2.81</TD>
    <TD class=3D"r data">0.0061</TD></TR>
  <TR>
    <TH class=3D"l rowheader" scope=3Drow>Group*Time</TH>
    <TH class=3D"l data">Morphine</TH>
    <TH class=3D"l data">Base</TH>
    <TH class=3D"l data">Saline</TH>
    <TH class=3D"l data">Therm1</TH>
    <TD class=3D"r data" noWrap>-0.8814</TD>
    <TD class=3D"r data">0.5452</TD>
    <TD class=3D"r data">91</TD>
    <TD class=3D"r data" noWrap>-1.62</TD>
    <TD class=3D"r data">0.1094</TD></TR>
  <TR>
    <TH class=3D"l rowheader" scope=3Drow>Group*Time</TH>
    <TH class=3D"l data">Morphine</TH>
    <TH class=3D"l data">Base</TH>
    <TH class=3D"l data">Saline</TH>
    <TH class=3D"l data">Therm2</TH>
    <TD class=3D"r data" noWrap>-0.9150</TD>
    <TD class=3D"r data">0.5452</TD>
    <TD class=3D"r data">91</TD>
    <TD class=3D"r data" noWrap>-1.68</TD>
    <TD class=3D"r data">0.0967</TD></TR>
  <TR>
    <TH class=3D"l rowheader" scope=3Drow>Group*Time</TH>
    <TH class=3D"l data">Morphine</TH>
    <TH class=3D"l data">Elect1</TH>
    <TH class=3D"l data">Morphine</TH>
    <TH class=3D"l data">Elect2</TH>
    <TD class=3D"r data" noWrap>-1.0349</TD>
    <TD class=3D"r data">0.3748</TD>
    <TD class=3D"r data">91</TD>
    <TD class=3D"r data" noWrap>-2.76</TD>
    <TD class=3D"r data">0.0070</TD></TR>
  <TR>
    <TH class=3D"l rowheader" scope=3Drow>Group*Time</TH>
    <TH class=3D"l data">Morphine</TH>
    <TH class=3D"l data">Elect1</TH>
    <TH class=3D"l data">Morphine</TH>
    <TH class=3D"l data">Therm1</TH>
    <TD class=3D"r data" noWrap>-0.08349</TD>
    <TD class=3D"r data">0.3718</TD>
    <TD class=3D"r data">91</TD>
    <TD class=3D"r data" noWrap>-0.22</TD>
    <TD class=3D"r data">0.8228</TD></TR>
  <TR>
    <TH class=3D"l rowheader" scope=3Drow>Group*Time</TH>
    <TH class=3D"l data">Morphine</TH>
    <TH class=3D"l data">Elect1</TH>
    <TH class=3D"l data">Morphine</TH>
    <TH class=3D"l data">Therm2</TH>
    <TD class=3D"r data" noWrap>-0.6507</TD>
    <TD class=3D"r data">0.3718</TD>
    <TD class=3D"r data">91</TD>
    <TD class=3D"r data" noWrap>-1.75</TD>
    <TD class=3D"r data">0.0835</TD></TR>
  <TR>
    <TH class=3D"l rowheader" scope=3Drow>Group*Time</TH>
    <TH class=3D"l data">Morphine</TH>
    <TH class=3D"l data">Elect1</TH>
    <TH class=3D"l data">Opiorphi</TH>
    <TH class=3D"l data">Base</TH>
    <TD class=3D"r data" noWrap>-0.2499</TD>
    <TD class=3D"r data">0.4957</TD>
    <TD class=3D"r data">91</TD>
    <TD class=3D"r data" noWrap>-0.50</TD>
    <TD class=3D"r data">0.6154</TD></TR>
  <TR>
    <TH class=3D"l rowheader" scope=3Drow>Group*Time</TH>
    <TH class=3D"l data">Morphine</TH>
    <TH class=3D"l data">Elect1</TH>
    <TH class=3D"l data">Opiorphi</TH>
    <TH class=3D"l data">Elect1</TH>
    <TD class=3D"r data" noWrap>-0.5325</TD>
    <TD class=3D"r data">0.4957</TD>
    <TD class=3D"r data">91</TD>
    <TD class=3D"r data" noWrap>-1.07</TD>
    <TD class=3D"r data">0.2855</TD></TR>
  <TR>
    <TH class=3D"l rowheader" scope=3Drow>Group*Time</TH>
    <TH class=3D"l data">Morphine</TH>
    <TH class=3D"l data">Elect1</TH>
    <TH class=3D"l data">Opiorphi</TH>
    <TH class=3D"l data">Elect2</TH>
    <TD class=3D"r data" noWrap>-0.7070</TD>
    <TD class=3D"r data">0.4957</TD>
    <TD class=3D"r data">91</TD>
    <TD class=3D"r data" noWrap>-1.43</TD>
    <TD class=3D"r data">0.1572</TD></TR>
  <TR>
    <TH class=3D"l rowheader" scope=3Drow>Group*Time</TH>
    <TH class=3D"l data">Morphine</TH>
    <TH class=3D"l data">Elect1</TH>
    <TH class=3D"l data">Opiorphi</TH>
    <TH class=3D"l data">Therm1</TH>
    <TD class=3D"r data" noWrap>-0.8278</TD>
    <TD class=3D"r data">0.4957</TD>
    <TD class=3D"r data">91</TD>
    <TD class=3D"r data" noWrap>-1.67</TD>
    <TD class=3D"r data">0.0983</TD></TR>
  <TR>
    <TH class=3D"l rowheader" scope=3Drow>Group*Time</TH>
    <TH class=3D"l data">Morphine</TH>
    <TH class=3D"l data">Elect1</TH>
    <TH class=3D"l data">Opiorphi</TH>
    <TH class=3D"l data">Therm2</TH>
    <TD class=3D"r data" noWrap>-0.8025</TD>
    <TD class=3D"r data">0.5037</TD>
    <TD class=3D"r data">91</TD>
    <TD class=3D"r data" noWrap>-1.59</TD>
    <TD class=3D"r data">0.1146</TD></TR>
  <TR>
    <TH class=3D"l rowheader" scope=3Drow>Group*Time</TH>
    <TH class=3D"l data">Morphine</TH>
    <TH class=3D"l data">Elect1</TH>
    <TH class=3D"l data">Saline</TH>
    <TH class=3D"l data">Base</TH>
    <TD class=3D"r data" noWrap>-0.1333</TD>
    <TD class=3D"r data">0.5452</TD>
    <TD class=3D"r data">91</TD>
    <TD class=3D"r data" noWrap>-0.24</TD>
    <TD class=3D"r data">0.8075</TD></TR>
  <TR>
    <TH class=3D"l rowheader" scope=3Drow>Group*Time</TH>
    <TH class=3D"l data">Morphine</TH>
    <TH class=3D"l data">Elect1</TH>
    <TH class=3D"l data">Saline</TH>
    <TH class=3D"l data">Elect1</TH>
    <TD class=3D"r data" noWrap>-1.2767</TD>
    <TD class=3D"r data">0.5452</TD>
    <TD class=3D"r data">91</TD>
    <TD class=3D"r data" noWrap>-2.34</TD>
    <TD class=3D"r data">0.0214</TD></TR>
  <TR>
    <TH class=3D"l rowheader" scope=3Drow>Group*Time</TH>
    <TH class=3D"l data">Morphine</TH>
    <TH class=3D"l data">Elect1</TH>
    <TH class=3D"l data">Saline</TH>
    <TH class=3D"l data">Elect2</TH>
    <TD class=3D"r data" noWrap>-1.2294</TD>
    <TD class=3D"r data">0.5452</TD>
    <TD class=3D"r data">91</TD>
    <TD class=3D"r data" noWrap>-2.25</TD>
    <TD class=3D"r data">0.0265</TD></TR>
  <TR>
    <TH class=3D"l rowheader" scope=3Drow>Group*Time</TH>
    <TH class=3D"l data">Morphine</TH>
    <TH class=3D"l data">Elect1</TH>
    <TH class=3D"l data">Saline</TH>
    <TH class=3D"l data">Therm1</TH>
    <TD class=3D"r data" noWrap>-0.5786</TD>
    <TD class=3D"r data">0.5452</TD>
    <TD class=3D"r data">91</TD>
    <TD class=3D"r data" noWrap>-1.06</TD>
    <TD class=3D"r data">0.2914</TD></TR>
  <TR>
    <TH class=3D"l rowheader" scope=3Drow>Group*Time</TH>
    <TH class=3D"l data">Morphine</TH>
    <TH class=3D"l data">Elect1</TH>
    <TH class=3D"l data">Saline</TH>
    <TH class=3D"l data">Therm2</TH>
    <TD class=3D"r data" noWrap>-0.6122</TD>
    <TD class=3D"r data">0.5452</TD>
    <TD class=3D"r data">91</TD>
    <TD class=3D"r data" noWrap>-1.12</TD>
    <TD class=3D"r data">0.2644</TD></TR>
  <TR>
    <TH class=3D"l rowheader" scope=3Drow>Group*Time</TH>
    <TH class=3D"l data">Morphine</TH>
    <TH class=3D"l data">Elect2</TH>
    <TH class=3D"l data">Morphine</TH>
    <TH class=3D"l data">Therm1</TH>
    <TD class=3D"r data">0.9514</TD>
    <TD class=3D"r data">0.3748</TD>
    <TD class=3D"r data">91</TD>
    <TD class=3D"r data">2.54</TD>
    <TD class=3D"r data">0.0128</TD></TR>
  <TR>
    <TH class=3D"l rowheader" scope=3Drow>Group*Time</TH>
    <TH class=3D"l data">Morphine</TH>
    <TH class=3D"l data">Elect2</TH>
    <TH class=3D"l data">Morphine</TH>
    <TH class=3D"l data">Therm2</TH>
    <TD class=3D"r data">0.3842</TD>
    <TD class=3D"r data">0.3718</TD>
    <TD class=3D"r data">91</TD>
    <TD class=3D"r data">1.03</TD>
    <TD class=3D"r data">0.3043</TD></TR>
  <TR>
    <TH class=3D"l rowheader" scope=3Drow>Group*Time</TH>
    <TH class=3D"l data">Morphine</TH>
    <TH class=3D"l data">Elect2</TH>
    <TH class=3D"l data">Opiorphi</TH>
    <TH class=3D"l data">Base</TH>
    <TD class=3D"r data">0.7850</TD>
    <TD class=3D"r data">0.4957</TD>
    <TD class=3D"r data">91</TD>
    <TD class=3D"r data">1.58</TD>
    <TD class=3D"r data">0.1167</TD></TR>
  <TR>
    <TH class=3D"l rowheader" scope=3Drow>Group*Time</TH>
    <TH class=3D"l data">Morphine</TH>
    <TH class=3D"l data">Elect2</TH>
    <TH class=3D"l data">Opiorphi</TH>
    <TH class=3D"l data">Elect1</TH>
    <TD class=3D"r data">0.5024</TD>
    <TD class=3D"r data">0.4957</TD>
    <TD class=3D"r data">91</TD>
    <TD class=3D"r data">1.01</TD>
    <TD class=3D"r data">0.3135</TD></TR>
  <TR>
    <TH class=3D"l rowheader" scope=3Drow>Group*Time</TH>
    <TH class=3D"l data">Morphine</TH>
    <TH class=3D"l data">Elect2</TH>
    <TH class=3D"l data">Opiorphi</TH>
    <TH class=3D"l data">Elect2</TH>
    <TD class=3D"r data">0.3279</TD>
    <TD class=3D"r data">0.4957</TD>
    <TD class=3D"r data">91</TD>
    <TD class=3D"r data">0.66</TD>
    <TD class=3D"r data">0.5099</TD></TR>
  <TR>
    <TH class=3D"l rowheader" scope=3Drow>Group*Time</TH>
    <TH class=3D"l data">Morphine</TH>
    <TH class=3D"l data">Elect2</TH>
    <TH class=3D"l data">Opiorphi</TH>
    <TH class=3D"l data">Therm1</TH>
    <TD class=3D"r data">0.2071</TD>
    <TD class=3D"r data">0.4957</TD>
    <TD class=3D"r data">91</TD>
    <TD class=3D"r data">0.42</TD>
    <TD class=3D"r data">0.6770</TD></TR>
  <TR>
    <TH class=3D"l rowheader" scope=3Drow>Group*Time</TH>
    <TH class=3D"l data">Morphine</TH>
    <TH class=3D"l data">Elect2</TH>
    <TH class=3D"l data">Opiorphi</TH>
    <TH class=3D"l data">Therm2</TH>
    <TD class=3D"r data">0.2324</TD>
    <TD class=3D"r data">0.5037</TD>
    <TD class=3D"r data">91</TD>
    <TD class=3D"r data">0.46</TD>
    <TD class=3D"r data">0.6457</TD></TR>
  <TR>
    <TH class=3D"l rowheader" scope=3Drow>Group*Time</TH>
    <TH class=3D"l data">Morphine</TH>
    <TH class=3D"l data">Elect2</TH>
    <TH class=3D"l data">Saline</TH>
    <TH class=3D"l data">Base</TH>
    <TD class=3D"r data">0.9016</TD>
    <TD class=3D"r data">0.5452</TD>
    <TD class=3D"r data">91</TD>
    <TD class=3D"r data">1.65</TD>
    <TD class=3D"r data">0.1016</TD></TR>
  <TR>
    <TH class=3D"l rowheader" scope=3Drow>Group*Time</TH>
    <TH class=3D"l data">Morphine</TH>
    <TH class=3D"l data">Elect2</TH>
    <TH class=3D"l data">Saline</TH>
    <TH class=3D"l data">Elect1</TH>
    <TD class=3D"r data" noWrap>-0.2418</TD>
    <TD class=3D"r data">0.5452</TD>
    <TD class=3D"r data">91</TD>
    <TD class=3D"r data" noWrap>-0.44</TD>
    <TD class=3D"r data">0.6584</TD></TR>
  <TR>
    <TH class=3D"l rowheader" scope=3Drow>Group*Time</TH>
    <TH class=3D"l data">Morphine</TH>
    <TH class=3D"l data">Elect2</TH>
    <TH class=3D"l data">Saline</TH>
    <TH class=3D"l data">Elect2</TH>
    <TD class=3D"r data" noWrap>-0.1945</TD>
    <TD class=3D"r data">0.5452</TD>
    <TD class=3D"r data">91</TD>
    <TD class=3D"r data" noWrap>-0.36</TD>
    <TD class=3D"r data">0.7221</TD></TR>
  <TR>
    <TH class=3D"l rowheader" scope=3Drow>Group*Time</TH>
    <TH class=3D"l data">Morphine</TH>
    <TH class=3D"l data">Elect2</TH>
    <TH class=3D"l data">Saline</TH>
    <TH class=3D"l data">Therm1</TH>
    <TD class=3D"r data">0.4563</TD>
    <TD class=3D"r data">0.5452</TD>
    <TD class=3D"r data">91</TD>
    <TD class=3D"r data">0.84</TD>
    <TD class=3D"r data">0.4049</TD></TR>
  <TR>
    <TH class=3D"l rowheader" scope=3Drow>Group*Time</TH>
    <TH class=3D"l data">Morphine</TH>
    <TH class=3D"l data">Elect2</TH>
    <TH class=3D"l data">Saline</TH>
    <TH class=3D"l data">Therm2</TH>
    <TD class=3D"r data">0.4227</TD>
    <TD class=3D"r data">0.5452</TD>
    <TD class=3D"r data">91</TD>
    <TD class=3D"r data">0.78</TD>
    <TD class=3D"r data">0.4402</TD></TR>
  <TR>
    <TH class=3D"l rowheader" scope=3Drow>Group*Time</TH>
    <TH class=3D"l data">Morphine</TH>
    <TH class=3D"l data">Therm1</TH>
    <TH class=3D"l data">Morphine</TH>
    <TH class=3D"l data">Therm2</TH>
    <TD class=3D"r data" noWrap>-0.5672</TD>
    <TD class=3D"r data">0.3748</TD>
    <TD class=3D"r data">91</TD>
    <TD class=3D"r data" noWrap>-1.51</TD>
    <TD class=3D"r data">0.1336</TD></TR>
  <TR>
    <TH class=3D"l rowheader" scope=3Drow>Group*Time</TH>
    <TH class=3D"l data">Morphine</TH>
    <TH class=3D"l data">Therm1</TH>
    <TH class=3D"l data">Opiorphi</TH>
    <TH class=3D"l data">Base</TH>
    <TD class=3D"r data" noWrap>-0.1664</TD>
    <TD class=3D"r data">0.4957</TD>
    <TD class=3D"r data">91</TD>
    <TD class=3D"r data" noWrap>-0.34</TD>
    <TD class=3D"r data">0.7379</TD></TR>
  <TR>
    <TH class=3D"l rowheader" scope=3Drow>Group*Time</TH>
    <TH class=3D"l data">Morphine</TH>
    <TH class=3D"l data">Therm1</TH>
    <TH class=3D"l data">Opiorphi</TH>
    <TH class=3D"l data">Elect1</TH>
    <TD class=3D"r data" noWrap>-0.4490</TD>
    <TD class=3D"r data">0.4957</TD>
    <TD class=3D"r data">91</TD>
    <TD class=3D"r data" noWrap>-0.91</TD>
    <TD class=3D"r data">0.3674</TD></TR>
  <TR>
    <TH class=3D"l rowheader" scope=3Drow>Group*Time</TH>
    <TH class=3D"l data">Morphine</TH>
    <TH class=3D"l data">Therm1</TH>
    <TH class=3D"l data">Opiorphi</TH>
    <TH class=3D"l data">Elect2</TH>
    <TD class=3D"r data" noWrap>-0.6235</TD>
    <TD class=3D"r data">0.4957</TD>
    <TD class=3D"r data">91</TD>
    <TD class=3D"r data" noWrap>-1.26</TD>
    <TD class=3D"r data">0.2116</TD></TR>
  <TR>
    <TH class=3D"l rowheader" scope=3Drow>Group*Time</TH>
    <TH class=3D"l data">Morphine</TH>
    <TH class=3D"l data">Therm1</TH>
    <TH class=3D"l data">Opiorphi</TH>
    <TH class=3D"l data">Therm1</TH>
    <TD class=3D"r data" noWrap>-0.7443</TD>
    <TD class=3D"r data">0.4957</TD>
    <TD class=3D"r data">91</TD>
    <TD class=3D"r data" noWrap>-1.50</TD>
    <TD class=3D"r data">0.1367</TD></TR>
  <TR>
    <TH class=3D"l rowheader" scope=3Drow>Group*Time</TH>
    <TH class=3D"l data">Morphine</TH>
    <TH class=3D"l data">Therm1</TH>
    <TH class=3D"l data">Opiorphi</TH>
    <TH class=3D"l data">Therm2</TH>
    <TD class=3D"r data" noWrap>-0.7190</TD>
    <TD class=3D"r data">0.5037</TD>
    <TD class=3D"r data">91</TD>
    <TD class=3D"r data" noWrap>-1.43</TD>
    <TD class=3D"r data">0.1568</TD></TR>
  <TR>
    <TH class=3D"l rowheader" scope=3Drow>Group*Time</TH>
    <TH class=3D"l data">Morphine</TH>
    <TH class=3D"l data">Therm1</TH>
    <TH class=3D"l data">Saline</TH>
    <TH class=3D"l data">Base</TH>
    <TD class=3D"r data" noWrap>-0.04977</TD>
    <TD class=3D"r data">0.5452</TD>
    <TD class=3D"r data">91</TD>
    <TD class=3D"r data" noWrap>-0.09</TD>
    <TD class=3D"r data">0.9275</TD></TR>
  <TR>
    <TH class=3D"l rowheader" scope=3Drow>Group*Time</TH>
    <TH class=3D"l data">Morphine</TH>
    <TH class=3D"l data">Therm1</TH>
    <TH class=3D"l data">Saline</TH>
    <TH class=3D"l data">Elect1</TH>
    <TD class=3D"r data" noWrap>-1.1932</TD>
    <TD class=3D"r data">0.5452</TD>
    <TD class=3D"r data">91</TD>
    <TD class=3D"r data" noWrap>-2.19</TD>
    <TD class=3D"r data">0.0312</TD></TR>
  <TR>
    <TH class=3D"l rowheader" scope=3Drow>Group*Time</TH>
    <TH class=3D"l data">Morphine</TH>
    <TH class=3D"l data">Therm1</TH>
    <TH class=3D"l data">Saline</TH>
    <TH class=3D"l data">Elect2</TH>
    <TD class=3D"r data" noWrap>-1.1459</TD>
    <TD class=3D"r data">0.5452</TD>
    <TD class=3D"r data">91</TD>
    <TD class=3D"r data" noWrap>-2.10</TD>
    <TD class=3D"r data">0.0383</TD></TR>
  <TR>
    <TH class=3D"l rowheader" scope=3Drow>Group*Time</TH>
    <TH class=3D"l data">Morphine</TH>
    <TH class=3D"l data">Therm1</TH>
    <TH class=3D"l data">Saline</TH>
    <TH class=3D"l data">Therm1</TH>
    <TD class=3D"r data" noWrap>-0.4951</TD>
    <TD class=3D"r data">0.5452</TD>
    <TD class=3D"r data">91</TD>
    <TD class=3D"r data" noWrap>-0.91</TD>
    <TD class=3D"r data">0.3662</TD></TR>
  <TR>
    <TH class=3D"l rowheader" scope=3Drow>Group*Time</TH>
    <TH class=3D"l data">Morphine</TH>
    <TH class=3D"l data">Therm1</TH>
    <TH class=3D"l data">Saline</TH>
    <TH class=3D"l data">Therm2</TH>
    <TD class=3D"r data" noWrap>-0.5287</TD>
    <TD class=3D"r data">0.5452</TD>
    <TD class=3D"r data">91</TD>
    <TD class=3D"r data" noWrap>-0.97</TD>
    <TD class=3D"r data">0.3347</TD></TR>
  <TR>
    <TH class=3D"l rowheader" scope=3Drow>Group*Time</TH>
    <TH class=3D"l data">Morphine</TH>
    <TH class=3D"l data">Therm2</TH>
    <TH class=3D"l data">Opiorphi</TH>
    <TH class=3D"l data">Base</TH>
    <TD class=3D"r data">0.4008</TD>
    <TD class=3D"r data">0.4957</TD>
    <TD class=3D"r data">91</TD>
    <TD class=3D"r data">0.81</TD>
    <TD class=3D"r data">0.4208</TD></TR>
  <TR>
    <TH class=3D"l rowheader" scope=3Drow>Group*Time</TH>
    <TH class=3D"l data">Morphine</TH>
    <TH class=3D"l data">Therm2</TH>
    <TH class=3D"l data">Opiorphi</TH>
    <TH class=3D"l data">Elect1</TH>
    <TD class=3D"r data">0.1182</TD>
    <TD class=3D"r data">0.4957</TD>
    <TD class=3D"r data">91</TD>
    <TD class=3D"r data">0.24</TD>
    <TD class=3D"r data">0.8120</TD></TR>
  <TR>
    <TH class=3D"l rowheader" scope=3Drow>Group*Time</TH>
    <TH class=3D"l data">Morphine</TH>
    <TH class=3D"l data">Therm2</TH>
    <TH class=3D"l data">Opiorphi</TH>
    <TH class=3D"l data">Elect2</TH>
    <TD class=3D"r data" noWrap>-0.05625</TD>
    <TD class=3D"r data">0.4957</TD>
    <TD class=3D"r data">91</TD>
    <TD class=3D"r data" noWrap>-0.11</TD>
    <TD class=3D"r data">0.9099</TD></TR>
  <TR>
    <TH class=3D"l rowheader" scope=3Drow>Group*Time</TH>
    <TH class=3D"l data">Morphine</TH>
    <TH class=3D"l data">Therm2</TH>
    <TH class=3D"l data">Opiorphi</TH>
    <TH class=3D"l data">Therm1</TH>
    <TD class=3D"r data" noWrap>-0.1770</TD>
    <TD class=3D"r data">0.4957</TD>
    <TD class=3D"r data">91</TD>
    <TD class=3D"r data" noWrap>-0.36</TD>
    <TD class=3D"r data">0.7218</TD></TR>
  <TR>
    <TH class=3D"l rowheader" scope=3Drow>Group*Time</TH>
    <TH class=3D"l data">Morphine</TH>
    <TH class=3D"l data">Therm2</TH>
    <TH class=3D"l data">Opiorphi</TH>
    <TH class=3D"l data">Therm2</TH>
    <TD class=3D"r data" noWrap>-0.1518</TD>
    <TD class=3D"r data">0.5037</TD>
    <TD class=3D"r data">91</TD>
    <TD class=3D"r data" noWrap>-0.30</TD>
    <TD class=3D"r data">0.7638</TD></TR>
  <TR>
    <TH class=3D"l rowheader" scope=3Drow>Group*Time</TH>
    <TH class=3D"l data">Morphine</TH>
    <TH class=3D"l data">Therm2</TH>
    <TH class=3D"l data">Saline</TH>
    <TH class=3D"l data">Base</TH>
    <TD class=3D"r data">0.5175</TD>
    <TD class=3D"r data">0.5452</TD>
    <TD class=3D"r data">91</TD>
    <TD class=3D"r data">0.95</TD>
    <TD class=3D"r data">0.3451</TD></TR>
  <TR>
    <TH class=3D"l rowheader" scope=3Drow>Group*Time</TH>
    <TH class=3D"l data">Morphine</TH>
    <TH class=3D"l data">Therm2</TH>
    <TH class=3D"l data">Saline</TH>
    <TH class=3D"l data">Elect1</TH>
    <TD class=3D"r data" noWrap>-0.6260</TD>
    <TD class=3D"r data">0.5452</TD>
    <TD class=3D"r data">91</TD>
    <TD class=3D"r data" noWrap>-1.15</TD>
    <TD class=3D"r data">0.2539</TD></TR>
  <TR>
    <TH class=3D"l rowheader" scope=3Drow>Group*Time</TH>
    <TH class=3D"l data">Morphine</TH>
    <TH class=3D"l data">Therm2</TH>
    <TH class=3D"l data">Saline</TH>
    <TH class=3D"l data">Elect2</TH>
    <TD class=3D"r data" noWrap>-0.5787</TD>
    <TD class=3D"r data">0.5452</TD>
    <TD class=3D"r data">91</TD>
    <TD class=3D"r data" noWrap>-1.06</TD>
    <TD class=3D"r data">0.2913</TD></TR>
  <TR>
    <TH class=3D"l rowheader" scope=3Drow>Group*Time</TH>
    <TH class=3D"l data">Morphine</TH>
    <TH class=3D"l data">Therm2</TH>
    <TH class=3D"l data">Saline</TH>
    <TH class=3D"l data">Therm1</TH>
    <TD class=3D"r data">0.07211</TD>
    <TD class=3D"r data">0.5452</TD>
    <TD class=3D"r data">91</TD>
    <TD class=3D"r data">0.13</TD>
    <TD class=3D"r data">0.8951</TD></TR>
  <TR>
    <TH class=3D"l rowheader" scope=3Drow>Group*Time</TH>
    <TH class=3D"l data">Morphine</TH>
    <TH class=3D"l data">Therm2</TH>
    <TH class=3D"l data">Saline</TH>
    <TH class=3D"l data">Therm2</TH>
    <TD class=3D"r data">0.03849</TD>
    <TD class=3D"r data">0.5452</TD>
    <TD class=3D"r data">91</TD>
    <TD class=3D"r data">0.07</TD>
    <TD class=3D"r data">0.9439</TD></TR>
  <TR>
    <TH class=3D"l rowheader" scope=3Drow>Group*Time</TH>
    <TH class=3D"l data">Opiorphi</TH>
    <TH class=3D"l data">Base</TH>
    <TH class=3D"l data">Opiorphi</TH>
    <TH class=3D"l data">Elect1</TH>
    <TD class=3D"r data" noWrap>-0.2826</TD>
    <TD class=3D"r data">0.3682</TD>
    <TD class=3D"r data">91</TD>
    <TD class=3D"r data" noWrap>-0.77</TD>
    <TD class=3D"r data">0.4447</TD></TR>
  <TR>
    <TH class=3D"l rowheader" scope=3Drow>Group*Time</TH>
    <TH class=3D"l data">Opiorphi</TH>
    <TH class=3D"l data">Base</TH>
    <TH class=3D"l data">Opiorphi</TH>
    <TH class=3D"l data">Elect2</TH>
    <TD class=3D"r data" noWrap>-0.4571</TD>
    <TD class=3D"r data">0.3694</TD>
    <TD class=3D"r data">91</TD>
    <TD class=3D"r data" noWrap>-1.24</TD>
    <TD class=3D"r data">0.2191</TD></TR>
  <TR>
    <TH class=3D"l rowheader" scope=3Drow>Group*Time</TH>
    <TH class=3D"l data">Opiorphi</TH>
    <TH class=3D"l data">Base</TH>
    <TH class=3D"l data">Opiorphi</TH>
    <TH class=3D"l data">Therm1</TH>
    <TD class=3D"r data" noWrap>-0.5779</TD>
    <TD class=3D"r data">0.3540</TD>
    <TD class=3D"r data">91</TD>
    <TD class=3D"r data" noWrap>-1.63</TD>
    <TD class=3D"r data">0.1060</TD></TR>
  <TR>
    <TH class=3D"l rowheader" scope=3Drow>Group*Time</TH>
    <TH class=3D"l data">Opiorphi</TH>
    <TH class=3D"l data">Base</TH>
    <TH class=3D"l data">Opiorphi</TH>
    <TH class=3D"l data">Therm2</TH>
    <TD class=3D"r data" noWrap>-0.5526</TD>
    <TD class=3D"r data">0.3800</TD>
    <TD class=3D"r data">91</TD>
    <TD class=3D"r data" noWrap>-1.45</TD>
    <TD class=3D"r data">0.1493</TD></TR>
  <TR>
    <TH class=3D"l rowheader" scope=3Drow>Group*Time</TH>
    <TH class=3D"l data">Opiorphi</TH>
    <TH class=3D"l data">Base</TH>
    <TH class=3D"l data">Saline</TH>
    <TH class=3D"l data">Base</TH>
    <TD class=3D"r data">0.1166</TD>
    <TD class=3D"r data">0.4586</TD>
    <TD class=3D"r data">91</TD>
    <TD class=3D"r data">0.25</TD>
    <TD class=3D"r data">0.7999</TD></TR>
  <TR>
    <TH class=3D"l rowheader" scope=3Drow>Group*Time</TH>
    <TH class=3D"l data">Opiorphi</TH>
    <TH class=3D"l data">Base</TH>
    <TH class=3D"l data">Saline</TH>
    <TH class=3D"l data">Elect1</TH>
    <TD class=3D"r data" noWrap>-1.0269</TD>
    <TD class=3D"r data">0.4586</TD>
    <TD class=3D"r data">91</TD>
    <TD class=3D"r data" noWrap>-2.24</TD>
    <TD class=3D"r data">0.0276</TD></TR>
  <TR>
    <TH class=3D"l rowheader" scope=3Drow>Group*Time</TH>
    <TH class=3D"l data">Opiorphi</TH>
    <TH class=3D"l data">Base</TH>
    <TH class=3D"l data">Saline</TH>
    <TH class=3D"l data">Elect2</TH>
    <TD class=3D"r data" noWrap>-0.9795</TD>
    <TD class=3D"r data">0.4586</TD>
    <TD class=3D"r data">91</TD>
    <TD class=3D"r data" noWrap>-2.14</TD>
    <TD class=3D"r data">0.0354</TD></TR>
  <TR>
    <TH class=3D"l rowheader" scope=3Drow>Group*Time</TH>
    <TH class=3D"l data">Opiorphi</TH>
    <TH class=3D"l data">Base</TH>
    <TH class=3D"l data">Saline</TH>
    <TH class=3D"l data">Therm1</TH>
    <TD class=3D"r data" noWrap>-0.3287</TD>
    <TD class=3D"r data">0.4586</TD>
    <TD class=3D"r data">91</TD>
    <TD class=3D"r data" noWrap>-0.72</TD>
    <TD class=3D"r data">0.4754</TD></TR>
  <TR>
    <TH class=3D"l rowheader" scope=3Drow>Group*Time</TH>
    <TH class=3D"l data">Opiorphi</TH>
    <TH class=3D"l data">Base</TH>
    <TH class=3D"l data">Saline</TH>
    <TH class=3D"l data">Therm2</TH>
    <TD class=3D"r data" noWrap>-0.3623</TD>
    <TD class=3D"r data">0.4586</TD>
    <TD class=3D"r data">91</TD>
    <TD class=3D"r data" noWrap>-0.79</TD>
    <TD class=3D"r data">0.4315</TD></TR>
  <TR>
    <TH class=3D"l rowheader" scope=3Drow>Group*Time</TH>
    <TH class=3D"l data">Opiorphi</TH>
    <TH class=3D"l data">Elect1</TH>
    <TH class=3D"l data">Opiorphi</TH>
    <TH class=3D"l data">Elect2</TH>
    <TD class=3D"r data" noWrap>-0.1745</TD>
    <TD class=3D"r data">0.3682</TD>
    <TD class=3D"r data">91</TD>
    <TD class=3D"r data" noWrap>-0.47</TD>
    <TD class=3D"r data">0.6367</TD></TR>
  <TR>
    <TH class=3D"l rowheader" scope=3Drow>Group*Time</TH>
    <TH class=3D"l data">Opiorphi</TH>
    <TH class=3D"l data">Elect1</TH>
    <TH class=3D"l data">Opiorphi</TH>
    <TH class=3D"l data">Therm1</TH>
    <TD class=3D"r data" noWrap>-0.2953</TD>
    <TD class=3D"r data">0.3540</TD>
    <TD class=3D"r data">91</TD>
    <TD class=3D"r data" noWrap>-0.83</TD>
    <TD class=3D"r data">0.4064</TD></TR>
  <TR>
    <TH class=3D"l rowheader" scope=3Drow>Group*Time</TH>
    <TH class=3D"l data">Opiorphi</TH>
    <TH class=3D"l data">Elect1</TH>
    <TH class=3D"l data">Opiorphi</TH>
    <TH class=3D"l data">Therm2</TH>
    <TD class=3D"r data" noWrap>-0.2700</TD>
    <TD class=3D"r data">0.3651</TD>
    <TD class=3D"r data">91</TD>
    <TD class=3D"r data" noWrap>-0.74</TD>
    <TD class=3D"r data">0.4615</TD></TR>
  <TR>
    <TH class=3D"l rowheader" scope=3Drow>Group*Time</TH>
    <TH class=3D"l data">Opiorphi</TH>
    <TH class=3D"l data">Elect1</TH>
    <TH class=3D"l data">Saline</TH>
    <TH class=3D"l data">Base</TH>
    <TD class=3D"r data">0.3992</TD>
    <TD class=3D"r data">0.4586</TD>
    <TD class=3D"r data">91</TD>
    <TD class=3D"r data">0.87</TD>
    <TD class=3D"r data">0.3863</TD></TR>
  <TR>
    <TH class=3D"l rowheader" scope=3Drow>Group*Time</TH>
    <TH class=3D"l data">Opiorphi</TH>
    <TH class=3D"l data">Elect1</TH>
    <TH class=3D"l data">Saline</TH>
    <TH class=3D"l data">Elect1</TH>
    <TD class=3D"r data" noWrap>-0.7442</TD>
    <TD class=3D"r data">0.4586</TD>
    <TD class=3D"r data">91</TD>
    <TD class=3D"r data" noWrap>-1.62</TD>
    <TD class=3D"r data">0.1081</TD></TR>
  <TR>
    <TH class=3D"l rowheader" scope=3Drow>Group*Time</TH>
    <TH class=3D"l data">Opiorphi</TH>
    <TH class=3D"l data">Elect1</TH>
    <TH class=3D"l data">Saline</TH>
    <TH class=3D"l data">Elect2</TH>
    <TD class=3D"r data" noWrap>-0.6969</TD>
    <TD class=3D"r data">0.4586</TD>
    <TD class=3D"r data">91</TD>
    <TD class=3D"r data" noWrap>-1.52</TD>
    <TD class=3D"r data">0.1321</TD></TR>
  <TR>
    <TH class=3D"l rowheader" scope=3Drow>Group*Time</TH>
    <TH class=3D"l data">Opiorphi</TH>
    <TH class=3D"l data">Elect1</TH>
    <TH class=3D"l data">Saline</TH>
    <TH class=3D"l data">Therm1</TH>
    <TD class=3D"r data" noWrap>-0.04609</TD>
    <TD class=3D"r data">0.4586</TD>
    <TD class=3D"r data">91</TD>
    <TD class=3D"r data" noWrap>-0.10</TD>
    <TD class=3D"r data">0.9202</TD></TR>
  <TR>
    <TH class=3D"l rowheader" scope=3Drow>Group*Time</TH>
    <TH class=3D"l data">Opiorphi</TH>
    <TH class=3D"l data">Elect1</TH>
    <TH class=3D"l data">Saline</TH>
    <TH class=3D"l data">Therm2</TH>
    <TD class=3D"r data" noWrap>-0.07972</TD>
    <TD class=3D"r data">0.4586</TD>
    <TD class=3D"r data">91</TD>
    <TD class=3D"r data" noWrap>-0.17</TD>
    <TD class=3D"r data">0.8624</TD></TR>
  <TR>
    <TH class=3D"l rowheader" scope=3Drow>Group*Time</TH>
    <TH class=3D"l data">Opiorphi</TH>
    <TH class=3D"l data">Elect2</TH>
    <TH class=3D"l data">Opiorphi</TH>
    <TH class=3D"l data">Therm1</TH>
    <TD class=3D"r data" noWrap>-0.1208</TD>
    <TD class=3D"r data">0.3693</TD>
    <TD class=3D"r data">91</TD>
    <TD class=3D"r data" noWrap>-0.33</TD>
    <TD class=3D"r data">0.7444</TD></TR>
  <TR>
    <TH class=3D"l rowheader" scope=3Drow>Group*Time</TH>
    <TH class=3D"l data">Opiorphi</TH>
    <TH class=3D"l data">Elect2</TH>
    <TH class=3D"l data">Opiorphi</TH>
    <TH class=3D"l data">Therm2</TH>
    <TD class=3D"r data" noWrap>-0.09555</TD>
    <TD class=3D"r data">0.3651</TD>
    <TD class=3D"r data">91</TD>
    <TD class=3D"r data" noWrap>-0.26</TD>
    <TD class=3D"r data">0.7941</TD></TR>
  <TR>
    <TH class=3D"l rowheader" scope=3Drow>Group*Time</TH>
    <TH class=3D"l data">Opiorphi</TH>
    <TH class=3D"l data">Elect2</TH>
    <TH class=3D"l data">Saline</TH>
    <TH class=3D"l data">Base</TH>
    <TD class=3D"r data">0.5737</TD>
    <TD class=3D"r data">0.4586</TD>
    <TD class=3D"r data">91</TD>
    <TD class=3D"r data">1.25</TD>
    <TD class=3D"r data">0.2142</TD></TR>
  <TR>
    <TH class=3D"l rowheader" scope=3Drow>Group*Time</TH>
    <TH class=3D"l data">Opiorphi</TH>
    <TH class=3D"l data">Elect2</TH>
    <TH class=3D"l data">Saline</TH>
    <TH class=3D"l data">Elect1</TH>
    <TD class=3D"r data" noWrap>-0.5698</TD>
    <TD class=3D"r data">0.4586</TD>
    <TD class=3D"r data">91</TD>
    <TD class=3D"r data" noWrap>-1.24</TD>
    <TD class=3D"r data">0.2173</TD></TR>
  <TR>
    <TH class=3D"l rowheader" scope=3Drow>Group*Time</TH>
    <TH class=3D"l data">Opiorphi</TH>
    <TH class=3D"l data">Elect2</TH>
    <TH class=3D"l data">Saline</TH>
    <TH class=3D"l data">Elect2</TH>
    <TD class=3D"r data" noWrap>-0.5224</TD>
    <TD class=3D"r data">0.4586</TD>
    <TD class=3D"r data">91</TD>
    <TD class=3D"r data" noWrap>-1.14</TD>
    <TD class=3D"r data">0.2576</TD></TR>
  <TR>
    <TH class=3D"l rowheader" scope=3Drow>Group*Time</TH>
    <TH class=3D"l data">Opiorphi</TH>
    <TH class=3D"l data">Elect2</TH>
    <TH class=3D"l data">Saline</TH>
    <TH class=3D"l data">Therm1</TH>
    <TD class=3D"r data">0.1284</TD>
    <TD class=3D"r data">0.4586</TD>
    <TD class=3D"r data">91</TD>
    <TD class=3D"r data">0.28</TD>
    <TD class=3D"r data">0.7802</TD></TR>
  <TR>
    <TH class=3D"l rowheader" scope=3Drow>Group*Time</TH>
    <TH class=3D"l data">Opiorphi</TH>
    <TH class=3D"l data">Elect2</TH>
    <TH class=3D"l data">Saline</TH>
    <TH class=3D"l data">Therm2</TH>
    <TD class=3D"r data">0.09475</TD>
    <TD class=3D"r data">0.4586</TD>
    <TD class=3D"r data">91</TD>
    <TD class=3D"r data">0.21</TD>
    <TD class=3D"r data">0.8368</TD></TR>
  <TR>
    <TH class=3D"l rowheader" scope=3Drow>Group*Time</TH>
    <TH class=3D"l data">Opiorphi</TH>
    <TH class=3D"l data">Therm1</TH>
    <TH class=3D"l data">Opiorphi</TH>
    <TH class=3D"l data">Therm2</TH>
    <TD class=3D"r data">0.02524</TD>
    <TD class=3D"r data">0.3789</TD>
    <TD class=3D"r data">91</TD>
    <TD class=3D"r data">0.07</TD>
    <TD class=3D"r data">0.9470</TD></TR>
  <TR>
    <TH class=3D"l rowheader" scope=3Drow>Group*Time</TH>
    <TH class=3D"l data">Opiorphi</TH>
    <TH class=3D"l data">Therm1</TH>
    <TH class=3D"l data">Saline</TH>
    <TH class=3D"l data">Base</TH>
    <TD class=3D"r data">0.6945</TD>
    <TD class=3D"r data">0.4586</TD>
    <TD class=3D"r data">91</TD>
    <TD class=3D"r data">1.51</TD>
    <TD class=3D"r data">0.1334</TD></TR>
  <TR>
    <TH class=3D"l rowheader" scope=3Drow>Group*Time</TH>
    <TH class=3D"l data">Opiorphi</TH>
    <TH class=3D"l data">Therm1</TH>
    <TH class=3D"l data">Saline</TH>
    <TH class=3D"l data">Elect1</TH>
    <TD class=3D"r data" noWrap>-0.4490</TD>
    <TD class=3D"r data">0.4586</TD>
    <TD class=3D"r data">91</TD>
    <TD class=3D"r data" noWrap>-0.98</TD>
    <TD class=3D"r data">0.3302</TD></TR>
  <TR>
    <TH class=3D"l rowheader" scope=3Drow>Group*Time</TH>
    <TH class=3D"l data">Opiorphi</TH>
    <TH class=3D"l data">Therm1</TH>
    <TH class=3D"l data">Saline</TH>
    <TH class=3D"l data">Elect2</TH>
    <TD class=3D"r data" noWrap>-0.4017</TD>
    <TD class=3D"r data">0.4586</TD>
    <TD class=3D"r data">91</TD>
    <TD class=3D"r data" noWrap>-0.88</TD>
    <TD class=3D"r data">0.3835</TD></TR>
  <TR>
    <TH class=3D"l rowheader" scope=3Drow>Group*Time</TH>
    <TH class=3D"l data">Opiorphi</TH>
    <TH class=3D"l data">Therm1</TH>
    <TH class=3D"l data">Saline</TH>
    <TH class=3D"l data">Therm1</TH>
    <TD class=3D"r data">0.2492</TD>
    <TD class=3D"r data">0.4586</TD>
    <TD class=3D"r data">91</TD>
    <TD class=3D"r data">0.54</TD>
    <TD class=3D"r data">0.5883</TD></TR>
  <TR>
    <TH class=3D"l rowheader" scope=3Drow>Group*Time</TH>
    <TH class=3D"l data">Opiorphi</TH>
    <TH class=3D"l data">Therm1</TH>
    <TH class=3D"l data">Saline</TH>
    <TH class=3D"l data">Therm2</TH>
    <TD class=3D"r data">0.2155</TD>
    <TD class=3D"r data">0.4586</TD>
    <TD class=3D"r data">91</TD>
    <TD class=3D"r data">0.47</TD>
    <TD class=3D"r data">0.6395</TD></TR>
  <TR>
    <TH class=3D"l rowheader" scope=3Drow>Group*Time</TH>
    <TH class=3D"l data">Opiorphi</TH>
    <TH class=3D"l data">Therm2</TH>
    <TH class=3D"l data">Saline</TH>
    <TH class=3D"l data">Base</TH>
    <TD class=3D"r data">0.6693</TD>
    <TD class=3D"r data">0.4673</TD>
    <TD class=3D"r data">91</TD>
    <TD class=3D"r data">1.43</TD>
    <TD class=3D"r data">0.1555</TD></TR>
  <TR>
    <TH class=3D"l rowheader" scope=3Drow>Group*Time</TH>
    <TH class=3D"l data">Opiorphi</TH>
    <TH class=3D"l data">Therm2</TH>
    <TH class=3D"l data">Saline</TH>
    <TH class=3D"l data">Elect1</TH>
    <TD class=3D"r data" noWrap>-0.4742</TD>
    <TD class=3D"r data">0.4673</TD>
    <TD class=3D"r data">91</TD>
    <TD class=3D"r data" noWrap>-1.01</TD>
    <TD class=3D"r data">0.3129</TD></TR>
  <TR>
    <TH class=3D"l rowheader" scope=3Drow>Group*Time</TH>
    <TH class=3D"l data">Opiorphi</TH>
    <TH class=3D"l data">Therm2</TH>
    <TH class=3D"l data">Saline</TH>
    <TH class=3D"l data">Elect2</TH>
    <TD class=3D"r data" noWrap>-0.4269</TD>
    <TD class=3D"r data">0.4673</TD>
    <TD class=3D"r data">91</TD>
    <TD class=3D"r data" noWrap>-0.91</TD>
    <TD class=3D"r data">0.3634</TD></TR>
  <TR>
    <TH class=3D"l rowheader" scope=3Drow>Group*Time</TH>
    <TH class=3D"l data">Opiorphi</TH>
    <TH class=3D"l data">Therm2</TH>
    <TH class=3D"l data">Saline</TH>
    <TH class=3D"l data">Therm1</TH>
    <TD class=3D"r data">0.2239</TD>
    <TD class=3D"r data">0.4673</TD>
    <TD class=3D"r data">91</TD>
    <TD class=3D"r data">0.48</TD>
    <TD class=3D"r data">0.6330</TD></TR>
  <TR>
    <TH class=3D"l rowheader" scope=3Drow>Group*Time</TH>
    <TH class=3D"l data">Opiorphi</TH>
    <TH class=3D"l data">Therm2</TH>
    <TH class=3D"l data">Saline</TH>
    <TH class=3D"l data">Therm2</TH>
    <TD class=3D"r data">0.1903</TD>
    <TD class=3D"r data">0.4673</TD>
    <TD class=3D"r data">91</TD>
    <TD class=3D"r data">0.41</TD>
    <TD class=3D"r data">0.6848</TD></TR>
  <TR>
    <TH class=3D"l rowheader" scope=3Drow>Group*Time</TH>
    <TH class=3D"l data">Saline</TH>
    <TH class=3D"l data">Base</TH>
    <TH class=3D"l data">Saline</TH>
    <TH class=3D"l data">Elect1</TH>
    <TD class=3D"r data" noWrap>-1.1435</TD>
    <TD class=3D"r data">0.3208</TD>
    <TD class=3D"r data">91</TD>
    <TD class=3D"r data" noWrap>-3.56</TD>
    <TD class=3D"r data">0.0006</TD></TR>
  <TR>
    <TH class=3D"l rowheader" scope=3Drow>Group*Time</TH>
    <TH class=3D"l data">Saline</TH>
    <TH class=3D"l data">Base</TH>
    <TH class=3D"l data">Saline</TH>
    <TH class=3D"l data">Elect2</TH>
    <TD class=3D"r data" noWrap>-1.0962</TD>
    <TD class=3D"r data">0.3564</TD>
    <TD class=3D"r data">91</TD>
    <TD class=3D"r data" noWrap>-3.08</TD>
    <TD class=3D"r data">0.0028</TD></TR>
  <TR>
    <TH class=3D"l rowheader" scope=3Drow>Group*Time</TH>
    <TH class=3D"l data">Saline</TH>
    <TH class=3D"l data">Base</TH>
    <TH class=3D"l data">Saline</TH>
    <TH class=3D"l data">Therm1</TH>
    <TD class=3D"r data" noWrap>-0.4453</TD>
    <TD class=3D"r data">0.4465</TD>
    <TD class=3D"r data">91</TD>
    <TD class=3D"r data" noWrap>-1.00</TD>
    <TD class=3D"r data">0.3213</TD></TR>
  <TR>
    <TH class=3D"l rowheader" scope=3Drow>Group*Time</TH>
    <TH class=3D"l data">Saline</TH>
    <TH class=3D"l data">Base</TH>
    <TH class=3D"l data">Saline</TH>
    <TH class=3D"l data">Therm2</TH>
    <TD class=3D"r data" noWrap>-0.4790</TD>
    <TD class=3D"r data">0.3868</TD>
    <TD class=3D"r data">91</TD>
    <TD class=3D"r data" noWrap>-1.24</TD>
    <TD class=3D"r data">0.2188</TD></TR>
  <TR>
    <TH class=3D"l rowheader" scope=3Drow>Group*Time</TH>
    <TH class=3D"l data">Saline</TH>
    <TH class=3D"l data">Elect1</TH>
    <TH class=3D"l data">Saline</TH>
    <TH class=3D"l data">Elect2</TH>
    <TD class=3D"r data">0.04732</TD>
    <TD class=3D"r data">0.3208</TD>
    <TD class=3D"r data">91</TD>
    <TD class=3D"r data">0.15</TD>
    <TD class=3D"r data">0.8831</TD></TR>
  <TR>
    <TH class=3D"l rowheader" scope=3Drow>Group*Time</TH>
    <TH class=3D"l data">Saline</TH>
    <TH class=3D"l data">Elect1</TH>
    <TH class=3D"l data">Saline</TH>
    <TH class=3D"l data">Therm1</TH>
    <TD class=3D"r data">0.6981</TD>
    <TD class=3D"r data">0.4465</TD>
    <TD class=3D"r data">91</TD>
    <TD class=3D"r data">1.56</TD>
    <TD class=3D"r data">0.1214</TD></TR>
  <TR>
    <TH class=3D"l rowheader" scope=3Drow>Group*Time</TH>
    <TH class=3D"l data">Saline</TH>
    <TH class=3D"l data">Elect1</TH>
    <TH class=3D"l data">Saline</TH>
    <TH class=3D"l data">Therm2</TH>
    <TD class=3D"r data">0.6645</TD>
    <TD class=3D"r data">0.4465</TD>
    <TD class=3D"r data">91</TD>
    <TD class=3D"r data">1.49</TD>
    <TD class=3D"r data">0.1402</TD></TR>
  <TR>
    <TH class=3D"l rowheader" scope=3Drow>Group*Time</TH>
    <TH class=3D"l data">Saline</TH>
    <TH class=3D"l data">Elect2</TH>
    <TH class=3D"l data">Saline</TH>
    <TH class=3D"l data">Therm1</TH>
    <TD class=3D"r data">0.6508</TD>
    <TD class=3D"r data">0.3868</TD>
    <TD class=3D"r data">91</TD>
    <TD class=3D"r data">1.68</TD>
    <TD class=3D"r data">0.0959</TD></TR>
  <TR>
    <TH class=3D"l rowheader" scope=3Drow>Group*Time</TH>
    <TH class=3D"l data">Saline</TH>
    <TH class=3D"l data">Elect2</TH>
    <TH class=3D"l data">Saline</TH>
    <TH class=3D"l data">Therm2</TH>
    <TD class=3D"r data">0.6172</TD>
    <TD class=3D"r data">0.4465</TD>
    <TD class=3D"r data">91</TD>
    <TD class=3D"r data">1.38</TD>
    <TD class=3D"r data">0.1703</TD></TR>
  <TR>
    <TH class=3D"l rowheader" scope=3Drow>Group*Time</TH>
    <TH class=3D"l data">Saline</TH>
    <TH class=3D"l data">Therm1</TH>
    <TH class=3D"l data">Saline</TH>
    <TH class=3D"l data">Therm2</TH>
    <TD class=3D"r data" noWrap>-0.03362</TD>
    <TD class=3D"r data">0.3208</TD>
    <TD class=3D"r data">91</TD>
    <TD class=3D"r data" noWrap>-0.10</TD>
    <TD class=3D"r =
data">0.9168</TD></TR></TBODY></TABLE></DIV></DIV><BR></DIV>
<DIV class=3Dbranch>
<P style=3D"PAGE-BREAK-AFTER: always"><BR></P>
<HR SIZE=3D3>
<A name=3DIDX28></A>
<TABLE class=3Dsystitleandfootercontainer cellSpacing=3D1 =
cellPadding=3D1 rules=3Dnone=20
width=3D"100%" summary=3D"Page Layout" border=3D0 frame=3Dvoid>
  <TBODY>
  <TR>
    <TD class=3D"l systemtitle">Ptot</TD></TR></TBODY></TABLE><BR>
<DIV class=3D"l proctitle">The Mixed Procedure</DIV>
<P>
<DIV>
<DIV align=3Dleft>
<TABLE class=3Dtable borderColor=3D#c1c1c1 cellSpacing=3D0 =
cellPadding=3D5 rules=3Dall=20
summary=3D"Procedure Mixed: Model Information" frame=3Dbox>
  <COLGROUP>
  <COL>
  <COL></COLGROUP>
  <THEAD>
  <TR>
    <TH class=3D"c b header" colSpan=3D2 scope=3Dcolgroup>Model=20
  Information</TH></TR></THEAD>
  <TBODY>
  <TR>
    <TH class=3D"l rowheader" scope=3Drow>Data Set</TH>
    <TD class=3D"l data">WORK.ONE</TD></TR>
  <TR>
    <TH class=3D"l rowheader" scope=3Drow>Dependent Variable</TH>
    <TD class=3D"l data">Ptot</TD></TR>
  <TR>
    <TH class=3D"l rowheader" scope=3Drow>Covariance Structures</TH>
    <TD class=3D"l data">Variance Components, Autoregressive</TD></TR>
  <TR>
    <TH class=3D"l rowheader" scope=3Drow>Subject Effects</TH>
    <TD class=3D"l data">Rat, Rat</TD></TR>
  <TR>
    <TH class=3D"l rowheader" scope=3Drow>Group Effects</TH>
    <TD class=3D"l data">Group, Group</TD></TR>
  <TR>
    <TH class=3D"l rowheader" scope=3Drow>Estimation Method</TH>
    <TD class=3D"l data">REML</TD></TR>
  <TR>
    <TH class=3D"l rowheader" scope=3Drow>Residual Variance Method</TH>
    <TD class=3D"l data">None</TD></TR>
  <TR>
    <TH class=3D"l rowheader" scope=3Drow>Fixed Effects SE Method</TH>
    <TD class=3D"l data">Model-Based</TD></TR>
  <TR>
    <TH class=3D"l rowheader" scope=3Drow>Degrees of Freedom Method</TH>
    <TD class=3D"l =
data">Containment</TD></TR></TBODY></TABLE></DIV></DIV><BR><A=20
name=3DIDX29></A>
<DIV>
<DIV align=3Dleft>
<TABLE class=3Dtable borderColor=3D#c1c1c1 cellSpacing=3D0 =
cellPadding=3D5 rules=3Dall=20
summary=3D"Procedure Mixed: Class Level Information" frame=3Dbox>
  <COLGROUP>
  <COL></COLGROUP>
  <COLGROUP>
  <COL>
  <COL></COLGROUP>
  <THEAD>
  <TR>
    <TH class=3D"c b header" colSpan=3D3 scope=3Dcolgroup>Class Level=20
  Information</TH></TR>
  <TR>
    <TH class=3D"l b header" scope=3Dcol>Class</TH>
    <TH class=3D"r b header" scope=3Dcol>Levels</TH>
    <TH class=3D"l b header" scope=3Dcol>Values</TH></TR></THEAD>
  <TBODY>
  <TR>
    <TH class=3D"l rowheader" scope=3Drow>Rat</TH>
    <TD class=3D"r data">26</TD>
    <TD class=3D"l data">1 2 3 4 5 6 7 8 9 10 11 12 13 14 15 16 18 19 20 =
21 22=20
      23 24 25 26 27</TD></TR>
  <TR>
    <TH class=3D"l rowheader" scope=3Drow>Group</TH>
    <TD class=3D"r data">3</TD>
    <TD class=3D"l data">Morphine Opiorphi Saline</TD></TR>
  <TR>
    <TH class=3D"l rowheader" scope=3Drow>Time</TH>
    <TD class=3D"r data">5</TD>
    <TD class=3D"l data">Base Elect1 Elect2 Therm1=20
Therm2</TD></TR></TBODY></TABLE></DIV></DIV><BR><A name=3DIDX30></A>
<DIV>
<DIV align=3Dleft>
<TABLE class=3Dtable borderColor=3D#c1c1c1 cellSpacing=3D0 =
cellPadding=3D5 rules=3Dall=20
summary=3D"Procedure Mixed: Dimensions" frame=3Dbox>
  <COLGROUP>
  <COL>
  <COL></COLGROUP>
  <THEAD>
  <TR>
    <TH class=3D"c b header" colSpan=3D2 =
scope=3Dcolgroup>Dimensions</TH></TR></THEAD>
  <TBODY>
  <TR>
    <TH class=3D"l rowheader" scope=3Drow>Covariance Parameters</TH>
    <TD class=3D"r data">9</TD></TR>
  <TR>
    <TH class=3D"l rowheader" scope=3Drow>Columns in X</TH>
    <TD class=3D"r data">24</TD></TR>
  <TR>
    <TH class=3D"l rowheader" scope=3Drow>Columns in Z per Subject</TH>
    <TD class=3D"r data">3</TD></TR>
  <TR>
    <TH class=3D"l rowheader" scope=3Drow>Subjects</TH>
    <TD class=3D"r data">26</TD></TR>
  <TR>
    <TH class=3D"l rowheader" scope=3Drow>Max Obs per Subject</TH>
    <TD class=3D"r data">5</TD></TR></TBODY></TABLE></DIV></DIV><BR><A =
name=3DIDX31></A>
<DIV>
<DIV align=3Dleft>
<TABLE class=3Dtable borderColor=3D#c1c1c1 cellSpacing=3D0 =
cellPadding=3D5 rules=3Dall=20
summary=3D"Procedure Mixed: Number of Observations" frame=3Dbox>
  <COLGROUP>
  <COL>
  <COL></COLGROUP>
  <THEAD>
  <TR>
    <TH class=3D"c b header" colSpan=3D2 scope=3Dcolgroup>Number of=20
  Observations</TH></TR></THEAD>
  <TBODY>
  <TR>
    <TH class=3D"l rowheader" scope=3Drow>Number of Observations =
Read</TH>
    <TD class=3D"r data">130</TD></TR>
  <TR>
    <TH class=3D"l rowheader" scope=3Drow>Number of Observations =
Used</TH>
    <TD class=3D"r data">129</TD></TR>
  <TR>
    <TH class=3D"l rowheader" scope=3Drow>Number of Observations Not =
Used</TH>
    <TD class=3D"r data">1</TD></TR></TBODY></TABLE></DIV></DIV><BR><A =
name=3DIDX32></A>
<DIV>
<DIV align=3Dleft>
<TABLE class=3Dtable borderColor=3D#c1c1c1 cellSpacing=3D0 =
cellPadding=3D5 rules=3Dall=20
summary=3D"Procedure Mixed: Iteration History" frame=3Dbox>
  <COLGROUP>
  <COL>
  <COL>
  <COL>
  <COL></COLGROUP>
  <THEAD>
  <TR>
    <TH class=3D"c b header" colSpan=3D4 scope=3Dcolgroup>Iteration =
History</TH></TR>
  <TR>
    <TH class=3D"r b header" scope=3Dcol>Iteration</TH>
    <TH class=3D"r b header" scope=3Dcol>Evaluations</TH>
    <TH class=3D"r b header" =
scope=3Dcol>-2&nbsp;Res&nbsp;Log&nbsp;Like</TH>
    <TH class=3D"r b header" scope=3Dcol>Criterion</TH></TR></THEAD>
  <TBODY>
  <TR>
    <TH class=3D"r rowheader" scope=3Drow>0</TH>
    <TD class=3D"r data">1</TD>
    <TD class=3D"r data">970.24372379</TD>
    <TD class=3D"r data">&nbsp;</TD></TR>
  <TR>
    <TH class=3D"r rowheader" scope=3Drow>1</TH>
    <TD class=3D"r data">4</TD>
    <TD class=3D"r data">691.27365176</TD>
    <TD class=3D"r data">.</TD></TR>
  <TR>
    <TH class=3D"r rowheader" scope=3Drow>2</TH>
    <TD class=3D"r data">1</TD>
    <TD class=3D"r data">653.47392421</TD>
    <TD class=3D"r data">0.05332942</TD></TR>
  <TR>
    <TH class=3D"r rowheader" scope=3Drow>3</TH>
    <TD class=3D"r data">1</TD>
    <TD class=3D"r data">638.62344634</TD>
    <TD class=3D"r data">0.01787298</TD></TR>
  <TR>
    <TH class=3D"r rowheader" scope=3Drow>4</TH>
    <TD class=3D"r data">1</TD>
    <TD class=3D"r data">633.99677146</TD>
    <TD class=3D"r data">0.00523084</TD></TR>
  <TR>
    <TH class=3D"r rowheader" scope=3Drow>5</TH>
    <TD class=3D"r data">1</TD>
    <TD class=3D"r data">632.49838826</TD>
    <TD class=3D"r data">0.00711594</TD></TR>
  <TR>
    <TH class=3D"r rowheader" scope=3Drow>6</TH>
    <TD class=3D"r data">1</TD>
    <TD class=3D"r data">632.29376899</TD>
    <TD class=3D"r data">0.00778882</TD></TR>
  <TR>
    <TH class=3D"r rowheader" scope=3Drow>7</TH>
    <TD class=3D"r data">1</TD>
    <TD class=3D"r data">630.32652092</TD>
    <TD class=3D"r data">0.00128940</TD></TR>
  <TR>
    <TH class=3D"r rowheader" scope=3Drow>8</TH>
    <TD class=3D"r data">1</TD>
    <TD class=3D"r data">630.02302210</TD>
    <TD class=3D"r data">0.00005312</TD></TR>
  <TR>
    <TH class=3D"r rowheader" scope=3Drow>9</TH>
    <TD class=3D"r data">1</TD>
    <TD class=3D"r data">630.01157469</TD>
    <TD class=3D"r data">0.00000008</TD></TR>
  <TR>
    <TH class=3D"r rowheader" scope=3Drow>10</TH>
    <TD class=3D"r data">1</TD>
    <TD class=3D"r data">630.01155724</TD>
    <TD class=3D"r =
data">0.00000000</TD></TR></TBODY></TABLE></DIV></DIV><BR><A=20
name=3DIDX33></A>
<DIV>
<DIV align=3Dleft>
<TABLE class=3Dtable borderColor=3D#c1c1c1 cellSpacing=3D0 =
cellPadding=3D5 rules=3Dall=20
summary=3D"Procedure Mixed: Convergence Status" frame=3Dbox>
  <COLGROUP>
  <COL></COLGROUP>
  <TBODY>
  <TR>
    <TD class=3D"c data">Convergence criteria=20
met.</TD></TR></TBODY></TABLE></DIV></DIV><BR><A name=3DIDX34></A>
<DIV>
<DIV align=3Dleft>
<TABLE class=3Dtable borderColor=3D#c1c1c1 cellSpacing=3D0 =
cellPadding=3D5 rules=3Dall=20
summary=3D"Procedure Mixed: Estimated V Matrix for Rat 1" frame=3Dbox>
  <COLGROUP>
  <COL></COLGROUP>
  <COLGROUP>
  <COL>
  <COL>
  <COL>
  <COL>
  <COL></COLGROUP>
  <THEAD>
  <TR>
    <TH class=3D"c b header" colSpan=3D6 scope=3Dcolgroup>Estimated V =
Matrix for Rat=20
      1</TH></TR>
  <TR>
    <TH class=3D"r b header" scope=3Dcol>Row</TH>
    <TH class=3D"r b header" scope=3Dcol>Col1</TH>
    <TH class=3D"r b header" scope=3Dcol>Col2</TH>
    <TH class=3D"r b header" scope=3Dcol>Col3</TH>
    <TH class=3D"r b header" scope=3Dcol>Col4</TH>
    <TH class=3D"r b header" scope=3Dcol>Col5</TH></TR></THEAD>
  <TBODY>
  <TR>
    <TH class=3D"r rowheader" scope=3Drow>1</TH>
    <TD class=3D"r data">4.5243</TD>
    <TD class=3D"r data">3.2550</TD>
    <TD class=3D"r data">2.6801</TD>
    <TD class=3D"r data">2.4197</TD>
    <TD class=3D"r data">2.3018</TD></TR>
  <TR>
    <TH class=3D"r rowheader" scope=3Drow>2</TH>
    <TD class=3D"r data">3.2550</TD>
    <TD class=3D"r data">4.5243</TD>
    <TD class=3D"r data">3.2550</TD>
    <TD class=3D"r data">2.6801</TD>
    <TD class=3D"r data">2.4197</TD></TR>
  <TR>
    <TH class=3D"r rowheader" scope=3Drow>3</TH>
    <TD class=3D"r data">2.6801</TD>
    <TD class=3D"r data">3.2550</TD>
    <TD class=3D"r data">4.5243</TD>
    <TD class=3D"r data">3.2550</TD>
    <TD class=3D"r data">2.6801</TD></TR>
  <TR>
    <TH class=3D"r rowheader" scope=3Drow>4</TH>
    <TD class=3D"r data">2.4197</TD>
    <TD class=3D"r data">2.6801</TD>
    <TD class=3D"r data">3.2550</TD>
    <TD class=3D"r data">4.5243</TD>
    <TD class=3D"r data">3.2550</TD></TR>
  <TR>
    <TH class=3D"r rowheader" scope=3Drow>5</TH>
    <TD class=3D"r data">2.3018</TD>
    <TD class=3D"r data">2.4197</TD>
    <TD class=3D"r data">2.6801</TD>
    <TD class=3D"r data">3.2550</TD>
    <TD class=3D"r =
data">4.5243</TD></TR></TBODY></TABLE></DIV></DIV><BR><A=20
name=3DIDX35></A>
<DIV>
<DIV align=3Dleft>
<TABLE class=3Dtable borderColor=3D#c1c1c1 cellSpacing=3D0 =
cellPadding=3D5 rules=3Dall=20
summary=3D"Procedure Mixed: Estimated V Correlation Matrix for Rat 1" =
frame=3Dbox>
  <COLGROUP>
  <COL></COLGROUP>
  <COLGROUP>
  <COL>
  <COL>
  <COL>
  <COL>
  <COL></COLGROUP>
  <THEAD>
  <TR>
    <TH class=3D"c b header" colSpan=3D6 scope=3Dcolgroup>Estimated V =
Correlation=20
      Matrix for Rat 1</TH></TR>
  <TR>
    <TH class=3D"r b header" scope=3Dcol>Row</TH>
    <TH class=3D"r b header" scope=3Dcol>Col1</TH>
    <TH class=3D"r b header" scope=3Dcol>Col2</TH>
    <TH class=3D"r b header" scope=3Dcol>Col3</TH>
    <TH class=3D"r b header" scope=3Dcol>Col4</TH>
    <TH class=3D"r b header" scope=3Dcol>Col5</TH></TR></THEAD>
  <TBODY>
  <TR>
    <TH class=3D"r rowheader" scope=3Drow>1</TH>
    <TD class=3D"r data">1.0000</TD>
    <TD class=3D"r data">0.7195</TD>
    <TD class=3D"r data">0.5924</TD>
    <TD class=3D"r data">0.5348</TD>
    <TD class=3D"r data">0.5088</TD></TR>
  <TR>
    <TH class=3D"r rowheader" scope=3Drow>2</TH>
    <TD class=3D"r data">0.7195</TD>
    <TD class=3D"r data">1.0000</TD>
    <TD class=3D"r data">0.7195</TD>
    <TD class=3D"r data">0.5924</TD>
    <TD class=3D"r data">0.5348</TD></TR>
  <TR>
    <TH class=3D"r rowheader" scope=3Drow>3</TH>
    <TD class=3D"r data">0.5924</TD>
    <TD class=3D"r data">0.7195</TD>
    <TD class=3D"r data">1.0000</TD>
    <TD class=3D"r data">0.7195</TD>
    <TD class=3D"r data">0.5924</TD></TR>
  <TR>
    <TH class=3D"r rowheader" scope=3Drow>4</TH>
    <TD class=3D"r data">0.5348</TD>
    <TD class=3D"r data">0.5924</TD>
    <TD class=3D"r data">0.7195</TD>
    <TD class=3D"r data">1.0000</TD>
    <TD class=3D"r data">0.7195</TD></TR>
  <TR>
    <TH class=3D"r rowheader" scope=3Drow>5</TH>
    <TD class=3D"r data">0.5088</TD>
    <TD class=3D"r data">0.5348</TD>
    <TD class=3D"r data">0.5924</TD>
    <TD class=3D"r data">0.7195</TD>
    <TD class=3D"r =
data">1.0000</TD></TR></TBODY></TABLE></DIV></DIV><BR><A=20
name=3DIDX36></A>
<DIV>
<DIV align=3Dleft>
<TABLE class=3Dtable borderColor=3D#c1c1c1 cellSpacing=3D0 =
cellPadding=3D5 rules=3Dall=20
summary=3D"Procedure Mixed: Covariance Parameter Estimates" frame=3Dbox>
  <COLGROUP>
  <COL>
  <COL>
  <COL></COLGROUP>
  <COLGROUP>
  <COL></COLGROUP>
  <THEAD>
  <TR>
    <TH class=3D"c b header" colSpan=3D4 scope=3Dcolgroup>Covariance =
Parameter=20
      Estimates</TH></TR>
  <TR>
    <TH class=3D"l b header" scope=3Dcol>Cov Parm</TH>
    <TH class=3D"l b header" scope=3Dcol>Subject</TH>
    <TH class=3D"l b header" scope=3Dcol>Group</TH>
    <TH class=3D"r b header" scope=3Dcol>Estimate</TH></TR></THEAD>
  <TBODY>
  <TR>
    <TH class=3D"l rowheader" scope=3Drow>Intercept</TH>
    <TH class=3D"l data">Rat</TH>
    <TH class=3D"l data">Group Morphine</TH>
    <TD class=3D"r data">579.20</TD></TR>
  <TR>
    <TH class=3D"l rowheader" scope=3Drow>Intercept</TH>
    <TH class=3D"l data">Rat</TH>
    <TH class=3D"l data">Group Opiorphi</TH>
    <TD class=3D"r data">1.3558</TD></TR>
  <TR>
    <TH class=3D"l rowheader" scope=3Drow>Intercept</TH>
    <TH class=3D"l data">Rat</TH>
    <TH class=3D"l data">Group Saline</TH>
    <TD class=3D"r data">2.2042</TD></TR>
  <TR>
    <TH class=3D"l rowheader" scope=3Drow>Variance</TH>
    <TH class=3D"l data">Rat</TH>
    <TH class=3D"l data">Group Morphine</TH>
    <TD class=3D"r data">125.68</TD></TR>
  <TR>
    <TH class=3D"l rowheader" scope=3Drow>AR(1)</TH>
    <TH class=3D"l data">Rat</TH>
    <TH class=3D"l data">Group Morphine</TH>
    <TD class=3D"r data">0.2147</TD></TR>
  <TR>
    <TH class=3D"l rowheader" scope=3Drow>Variance</TH>
    <TH class=3D"l data">Rat</TH>
    <TH class=3D"l data">Group Opiorphi</TH>
    <TD class=3D"r data">3.0102</TD></TR>
  <TR>
    <TH class=3D"l rowheader" scope=3Drow>AR(1)</TH>
    <TH class=3D"l data">Rat</TH>
    <TH class=3D"l data">Group Opiorphi</TH>
    <TD class=3D"r data">0.2407</TD></TR>
  <TR>
    <TH class=3D"l rowheader" scope=3Drow>Variance</TH>
    <TH class=3D"l data">Rat</TH>
    <TH class=3D"l data">Group Saline</TH>
    <TD class=3D"r data">2.3202</TD></TR>
  <TR>
    <TH class=3D"l rowheader" scope=3Drow>AR(1)</TH>
    <TH class=3D"l data">Rat</TH>
    <TH class=3D"l data">Group Saline</TH>
    <TD class=3D"r =
data">0.4529</TD></TR></TBODY></TABLE></DIV></DIV><BR><A=20
name=3DIDX37></A>
<DIV>
<DIV align=3Dleft>
<TABLE class=3Dtable borderColor=3D#c1c1c1 cellSpacing=3D0 =
cellPadding=3D5 rules=3Dall=20
summary=3D"Procedure Mixed: Fit Statistics" frame=3Dbox>
  <COLGROUP>
  <COL>
  <COL></COLGROUP>
  <THEAD>
  <TR>
    <TH class=3D"c b header" colSpan=3D2 scope=3Dcolgroup>Fit=20
  Statistics</TH></TR></THEAD>
  <TBODY>
  <TR>
    <TH class=3D"l rowheader" scope=3Drow>-2 Res Log Likelihood</TH>
    <TD class=3D"r data">630.0</TD></TR>
  <TR>
    <TH class=3D"l rowheader" scope=3Drow>AIC (Smaller is Better)</TH>
    <TD class=3D"r data">648.0</TD></TR>
  <TR>
    <TH class=3D"l rowheader" scope=3Drow>AICC (Smaller is Better)</TH>
    <TD class=3D"r data">649.7</TD></TR>
  <TR>
    <TH class=3D"l rowheader" scope=3Drow>BIC (Smaller is Better)</TH>
    <TD class=3D"r =
data">659.3</TD></TR></TBODY></TABLE></DIV></DIV><BR><A=20
name=3DIDX38></A>
<DIV>
<DIV align=3Dleft>
<TABLE class=3Dtable borderColor=3D#c1c1c1 cellSpacing=3D0 =
cellPadding=3D5 rules=3Dall=20
summary=3D"Procedure Mixed: Solution for Fixed Effects" frame=3Dbox>
  <COLGROUP>
  <COL>
  <COL>
  <COL></COLGROUP>
  <COLGROUP>
  <COL>
  <COL>
  <COL>
  <COL>
  <COL></COLGROUP>
  <THEAD>
  <TR>
    <TH class=3D"c b header" colSpan=3D8 scope=3Dcolgroup>Solution for =
Fixed=20
    Effects</TH></TR>
  <TR>
    <TH class=3D"l b header" scope=3Dcol>Effect</TH>
    <TH class=3D"l b header" scope=3Dcol>Group</TH>
    <TH class=3D"l b header" scope=3Dcol>Time</TH>
    <TH class=3D"r b header" scope=3Dcol>Estimate</TH>
    <TH class=3D"r b header" scope=3Dcol>Standard<BR>Error</TH>
    <TH class=3D"r b header" scope=3Dcol>DF</TH>
    <TH class=3D"r b header" scope=3Dcol>t&nbsp;Value</TH>
    <TH class=3D"r b header" scope=3Dcol>Pr &gt; |t|</TH></TR></THEAD>
  <TBODY>
  <TR>
    <TH class=3D"l rowheader" scope=3Drow>Intercept</TH>
    <TH class=3D"l data">&nbsp;</TH>
    <TH class=3D"l data">&nbsp;</TH>
    <TD class=3D"r data">6.3092</TD>
    <TD class=3D"r data">0.7520</TD>
    <TD class=3D"r data">23</TD>
    <TD class=3D"r data">8.39</TD>
    <TD class=3D"r data">&lt;.0001</TD></TR>
  <TR>
    <TH class=3D"l rowheader" scope=3Drow>Group</TH>
    <TH class=3D"l data">Morphine</TH>
    <TH class=3D"l data">&nbsp;</TH>
    <TD class=3D"r data">18.5598</TD>
    <TD class=3D"r data">9.4167</TD>
    <TD class=3D"r data">23</TD>
    <TD class=3D"r data">1.97</TD>
    <TD class=3D"r data">0.0609</TD></TR>
  <TR>
    <TH class=3D"l rowheader" scope=3Drow>Group</TH>
    <TH class=3D"l data">Opiorphi</TH>
    <TH class=3D"l data">&nbsp;</TH>
    <TD class=3D"r data">0.3183</TD>
    <TD class=3D"r data">1.0168</TD>
    <TD class=3D"r data">23</TD>
    <TD class=3D"r data">0.31</TD>
    <TD class=3D"r data">0.7571</TD></TR>
  <TR>
    <TH class=3D"l rowheader" scope=3Drow>Group</TH>
    <TH class=3D"l data">Saline</TH>
    <TH class=3D"l data">&nbsp;</TH>
    <TD class=3D"r data">0</TD>
    <TD class=3D"r data">.</TD>
    <TD class=3D"r data">.</TD>
    <TD class=3D"r data">.</TD>
    <TD class=3D"r data">.</TD></TR>
  <TR>
    <TH class=3D"l rowheader" scope=3Drow>Time</TH>
    <TH class=3D"l data">&nbsp;</TH>
    <TH class=3D"l data">Base</TH>
    <TD class=3D"r data">0.3428</TD>
    <TD class=3D"r data">0.7254</TD>
    <TD class=3D"r data">91</TD>
    <TD class=3D"r data">0.47</TD>
    <TD class=3D"r data">0.6376</TD></TR>
  <TR>
    <TH class=3D"l rowheader" scope=3Drow>Time</TH>
    <TH class=3D"l data">&nbsp;</TH>
    <TH class=3D"l data">Elect1</TH>
    <TD class=3D"r data" noWrap>-0.3478</TD>
    <TD class=3D"r data">0.5633</TD>
    <TD class=3D"r data">91</TD>
    <TD class=3D"r data" noWrap>-0.62</TD>
    <TD class=3D"r data">0.5385</TD></TR>
  <TR>
    <TH class=3D"l rowheader" scope=3Drow>Time</TH>
    <TH class=3D"l data">&nbsp;</TH>
    <TH class=3D"l data">Elect2</TH>
    <TD class=3D"r data" noWrap>-0.5167</TD>
    <TD class=3D"r data">0.5633</TD>
    <TD class=3D"r data">91</TD>
    <TD class=3D"r data" noWrap>-0.92</TD>
    <TD class=3D"r data">0.3614</TD></TR>
  <TR>
    <TH class=3D"l rowheader" scope=3Drow>Time</TH>
    <TH class=3D"l data">&nbsp;</TH>
    <TH class=3D"l data">Therm1</TH>
    <TD class=3D"r data" noWrap>-0.4497</TD>
    <TD class=3D"r data">0.6790</TD>
    <TD class=3D"r data">91</TD>
    <TD class=3D"r data" noWrap>-0.66</TD>
    <TD class=3D"r data">0.5095</TD></TR>
  <TR>
    <TH class=3D"l rowheader" scope=3Drow>Time</TH>
    <TH class=3D"l data">&nbsp;</TH>
    <TH class=3D"l data">Therm2</TH>
    <TD class=3D"r data">0</TD>
    <TD class=3D"r data">.</TD>
    <TD class=3D"r data">.</TD>
    <TD class=3D"r data">.</TD>
    <TD class=3D"r data">.</TD></TR>
  <TR>
    <TH class=3D"l rowheader" scope=3Drow>Group*Time</TH>
    <TH class=3D"l data">Morphine</TH>
    <TH class=3D"l data">Base</TH>
    <TD class=3D"r data" noWrap>-1.4251</TD>
    <TD class=3D"r data">5.6245</TD>
    <TD class=3D"r data">91</TD>
    <TD class=3D"r data" noWrap>-0.25</TD>
    <TD class=3D"r data">0.8006</TD></TR>
  <TR>
    <TH class=3D"l rowheader" scope=3Drow>Group*Time</TH>
    <TH class=3D"l data">Morphine</TH>
    <TH class=3D"l data">Elect1</TH>
    <TD class=3D"r data" noWrap>-2.7032</TD>
    <TD class=3D"r data">4.9993</TD>
    <TD class=3D"r data">91</TD>
    <TD class=3D"r data" noWrap>-0.54</TD>
    <TD class=3D"r data">0.5900</TD></TR>
  <TR>
    <TH class=3D"l rowheader" scope=3Drow>Group*Time</TH>
    <TH class=3D"l data">Morphine</TH>
    <TH class=3D"l data">Elect2</TH>
    <TD class=3D"r data" noWrap>-8.4393</TD>
    <TD class=3D"r data">4.9993</TD>
    <TD class=3D"r data">91</TD>
    <TD class=3D"r data" noWrap>-1.69</TD>
    <TD class=3D"r data">0.0948</TD></TR>
  <TR>
    <TH class=3D"l rowheader" scope=3Drow>Group*Time</TH>
    <TH class=3D"l data">Morphine</TH>
    <TH class=3D"l data">Therm1</TH>
    <TD class=3D"r data" noWrap>-2.8195</TD>
    <TD class=3D"r data">5.5166</TD>
    <TD class=3D"r data">91</TD>
    <TD class=3D"r data" noWrap>-0.51</TD>
    <TD class=3D"r data">0.6105</TD></TR>
  <TR>
    <TH class=3D"l rowheader" scope=3Drow>Group*Time</TH>
    <TH class=3D"l data">Morphine</TH>
    <TH class=3D"l data">Therm2</TH>
    <TD class=3D"r data">0</TD>
    <TD class=3D"r data">.</TD>
    <TD class=3D"r data">.</TD>
    <TD class=3D"r data">.</TD>
    <TD class=3D"r data">.</TD></TR>
  <TR>
    <TH class=3D"l rowheader" scope=3Drow>Group*Time</TH>
    <TH class=3D"l data">Opiorphi</TH>
    <TH class=3D"l data">Base</TH>
    <TD class=3D"r data" noWrap>-0.1318</TD>
    <TD class=3D"r data">1.0730</TD>
    <TD class=3D"r data">91</TD>
    <TD class=3D"r data" noWrap>-0.12</TD>
    <TD class=3D"r data">0.9025</TD></TR>
  <TR>
    <TH class=3D"l rowheader" scope=3Drow>Group*Time</TH>
    <TH class=3D"l data">Opiorphi</TH>
    <TH class=3D"l data">Elect1</TH>
    <TD class=3D"r data">0.6480</TD>
    <TD class=3D"r data">0.8978</TD>
    <TD class=3D"r data">91</TD>
    <TD class=3D"r data">0.72</TD>
    <TD class=3D"r data">0.4723</TD></TR>
  <TR>
    <TH class=3D"l rowheader" scope=3Drow>Group*Time</TH>
    <TH class=3D"l data">Opiorphi</TH>
    <TH class=3D"l data">Elect2</TH>
    <TD class=3D"r data">0.7922</TD>
    <TD class=3D"r data">0.8978</TD>
    <TD class=3D"r data">91</TD>
    <TD class=3D"r data">0.88</TD>
    <TD class=3D"r data">0.3799</TD></TR>
  <TR>
    <TH class=3D"l rowheader" scope=3Drow>Group*Time</TH>
    <TH class=3D"l data">Opiorphi</TH>
    <TH class=3D"l data">Therm1</TH>
    <TD class=3D"r data">0.1867</TD>
    <TD class=3D"r data">1.0295</TD>
    <TD class=3D"r data">91</TD>
    <TD class=3D"r data">0.18</TD>
    <TD class=3D"r data">0.8565</TD></TR>
  <TR>
    <TH class=3D"l rowheader" scope=3Drow>Group*Time</TH>
    <TH class=3D"l data">Opiorphi</TH>
    <TH class=3D"l data">Therm2</TH>
    <TD class=3D"r data">0</TD>
    <TD class=3D"r data">.</TD>
    <TD class=3D"r data">.</TD>
    <TD class=3D"r data">.</TD>
    <TD class=3D"r data">.</TD></TR>
  <TR>
    <TH class=3D"l rowheader" scope=3Drow>Group*Time</TH>
    <TH class=3D"l data">Saline</TH>
    <TH class=3D"l data">Base</TH>
    <TD class=3D"r data">0</TD>
    <TD class=3D"r data">.</TD>
    <TD class=3D"r data">.</TD>
    <TD class=3D"r data">.</TD>
    <TD class=3D"r data">.</TD></TR>
  <TR>
    <TH class=3D"l rowheader" scope=3Drow>Group*Time</TH>
    <TH class=3D"l data">Saline</TH>
    <TH class=3D"l data">Elect1</TH>
    <TD class=3D"r data">0</TD>
    <TD class=3D"r data">.</TD>
    <TD class=3D"r data">.</TD>
    <TD class=3D"r data">.</TD>
    <TD class=3D"r data">.</TD></TR>
  <TR>
    <TH class=3D"l rowheader" scope=3Drow>Group*Time</TH>
    <TH class=3D"l data">Saline</TH>
    <TH class=3D"l data">Elect2</TH>
    <TD class=3D"r data">0</TD>
    <TD class=3D"r data">.</TD>
    <TD class=3D"r data">.</TD>
    <TD class=3D"r data">.</TD>
    <TD class=3D"r data">.</TD></TR>
  <TR>
    <TH class=3D"l rowheader" scope=3Drow>Group*Time</TH>
    <TH class=3D"l data">Saline</TH>
    <TH class=3D"l data">Therm1</TH>
    <TD class=3D"r data">0</TD>
    <TD class=3D"r data">.</TD>
    <TD class=3D"r data">.</TD>
    <TD class=3D"r data">.</TD>
    <TD class=3D"r data">.</TD></TR>
  <TR>
    <TH class=3D"l rowheader" scope=3Drow>Group*Time</TH>
    <TH class=3D"l data">Saline</TH>
    <TH class=3D"l data">Therm2</TH>
    <TD class=3D"r data">0</TD>
    <TD class=3D"r data">.</TD>
    <TD class=3D"r data">.</TD>
    <TD class=3D"r data">.</TD>
    <TD class=3D"r data">.</TD></TR></TBODY></TABLE></DIV></DIV><BR><A =
name=3DIDX39></A>
<DIV>
<DIV align=3Dleft>
<TABLE class=3Dtable borderColor=3D#c1c1c1 cellSpacing=3D0 =
cellPadding=3D5 rules=3Dall=20
summary=3D"Procedure Mixed: Type 3 Tests of Fixed Effects" frame=3Dbox>
  <COLGROUP>
  <COL></COLGROUP>
  <COLGROUP>
  <COL>
  <COL>
  <COL>
  <COL></COLGROUP>
  <THEAD>
  <TR>
    <TH class=3D"c b header" colSpan=3D5 scope=3Dcolgroup>Type 3 Tests =
of Fixed=20
      Effects</TH></TR>
  <TR>
    <TH class=3D"l b header" scope=3Dcol>Effect</TH>
    <TH class=3D"r b header" scope=3Dcol>Num DF</TH>
    <TH class=3D"r b header" scope=3Dcol>Den DF</TH>
    <TH class=3D"r b header" scope=3Dcol>F Value</TH>
    <TH class=3D"r b header" =
scope=3Dcol>Pr&nbsp;&gt;&nbsp;F</TH></TR></THEAD>
  <TBODY>
  <TR>
    <TH class=3D"l rowheader" scope=3Drow>Group</TH>
    <TD class=3D"r data">2</TD>
    <TD class=3D"r data">23</TD>
    <TD class=3D"r data">1.79</TD>
    <TD class=3D"r data">0.1901</TD></TR>
  <TR>
    <TH class=3D"l rowheader" scope=3Drow>Time</TH>
    <TD class=3D"r data">4</TD>
    <TD class=3D"r data">91</TD>
    <TD class=3D"r data">1.02</TD>
    <TD class=3D"r data">0.4011</TD></TR>
  <TR>
    <TH class=3D"l rowheader" scope=3Drow>Group*Time</TH>
    <TD class=3D"r data">8</TD>
    <TD class=3D"r data">91</TD>
    <TD class=3D"r data">0.63</TD>
    <TD class=3D"r =
data">0.7528</TD></TR></TBODY></TABLE></DIV></DIV><BR><A=20
name=3DIDX40></A>
<DIV>
<DIV align=3Dleft>
<TABLE class=3Dtable borderColor=3D#c1c1c1 cellSpacing=3D0 =
cellPadding=3D5 rules=3Dall=20
summary=3D"Procedure Mixed: Least Squares Means" frame=3Dbox>
  <COLGROUP>
  <COL>
  <COL>
  <COL></COLGROUP>
  <COLGROUP>
  <COL>
  <COL>
  <COL>
  <COL>
  <COL></COLGROUP>
  <THEAD>
  <TR>
    <TH class=3D"c b header" colSpan=3D8 scope=3Dcolgroup>Least Squares =
Means</TH></TR>
  <TR>
    <TH class=3D"l b header" scope=3Dcol>Effect</TH>
    <TH class=3D"l b header" scope=3Dcol>Group</TH>
    <TH class=3D"l b header" scope=3Dcol>Time</TH>
    <TH class=3D"r b header" scope=3Dcol>Estimate</TH>
    <TH class=3D"r b header" scope=3Dcol>Standard<BR>Error</TH>
    <TH class=3D"r b header" scope=3Dcol>DF</TH>
    <TH class=3D"r b header" scope=3Dcol>t&nbsp;Value</TH>
    <TH class=3D"r b header" scope=3Dcol>Pr &gt; |t|</TH></TR></THEAD>
  <TBODY>
  <TR>
    <TH class=3D"l rowheader" scope=3Drow>Group</TH>
    <TH class=3D"l data">Morphine</TH>
    <TH class=3D"l data">&nbsp;</TH>
    <TD class=3D"r data">21.5973</TD>
    <TD class=3D"r data">8.7648</TD>
    <TD class=3D"r data">23</TD>
    <TD class=3D"r data">2.46</TD>
    <TD class=3D"r data">0.0216</TD></TR>
  <TR>
    <TH class=3D"l rowheader" scope=3Drow>Group</TH>
    <TH class=3D"l data">Opiorphi</TH>
    <TH class=3D"l data">&nbsp;</TH>
    <TD class=3D"r data">6.7322</TD>
    <TD class=3D"r data">0.4745</TD>
    <TD class=3D"r data">23</TD>
    <TD class=3D"r data">14.19</TD>
    <TD class=3D"r data">&lt;.0001</TD></TR>
  <TR>
    <TH class=3D"l rowheader" scope=3Drow>Group</TH>
    <TH class=3D"l data">Saline</TH>
    <TH class=3D"l data">&nbsp;</TH>
    <TD class=3D"r data">6.1149</TD>
    <TD class=3D"r data">0.6286</TD>
    <TD class=3D"r data">23</TD>
    <TD class=3D"r data">9.73</TD>
    <TD class=3D"r data">&lt;.0001</TD></TR>
  <TR>
    <TH class=3D"l rowheader" scope=3Drow>Time</TH>
    <TH class=3D"l data">&nbsp;</TH>
    <TH class=3D"l data">Base</TH>
    <TD class=3D"r data">12.4258</TD>
    <TD class=3D"r data">3.1466</TD>
    <TD class=3D"r data">91</TD>
    <TD class=3D"r data">3.95</TD>
    <TD class=3D"r data">0.0002</TD></TR>
  <TR>
    <TH class=3D"l rowheader" scope=3Drow>Time</TH>
    <TH class=3D"l data">&nbsp;</TH>
    <TH class=3D"l data">Elect1</TH>
    <TD class=3D"r data">11.5690</TD>
    <TD class=3D"r data">3.1466</TD>
    <TD class=3D"r data">91</TD>
    <TD class=3D"r data">3.68</TD>
    <TD class=3D"r data">0.0004</TD></TR>
  <TR>
    <TH class=3D"l rowheader" scope=3Drow>Time</TH>
    <TH class=3D"l data">&nbsp;</TH>
    <TH class=3D"l data">Elect2</TH>
    <TD class=3D"r data">9.5361</TD>
    <TD class=3D"r data">3.1466</TD>
    <TD class=3D"r data">91</TD>
    <TD class=3D"r data">3.03</TD>
    <TD class=3D"r data">0.0032</TD></TR>
  <TR>
    <TH class=3D"l rowheader" scope=3Drow>Time</TH>
    <TH class=3D"l data">&nbsp;</TH>
    <TH class=3D"l data">Therm1</TH>
    <TD class=3D"r data">11.2746</TD>
    <TD class=3D"r data">3.1466</TD>
    <TD class=3D"r data">91</TD>
    <TD class=3D"r data">3.58</TD>
    <TD class=3D"r data">0.0005</TD></TR>
  <TR>
    <TH class=3D"l rowheader" scope=3Drow>Time</TH>
    <TH class=3D"l data">&nbsp;</TH>
    <TH class=3D"l data">Therm2</TH>
    <TD class=3D"r data">12.6019</TD>
    <TD class=3D"r data">3.1472</TD>
    <TD class=3D"r data">91</TD>
    <TD class=3D"r data">4.00</TD>
    <TD class=3D"r data">0.0001</TD></TR>
  <TR>
    <TH class=3D"l rowheader" scope=3Drow>Group*Time</TH>
    <TH class=3D"l data">Morphine</TH>
    <TH class=3D"l data">Base</TH>
    <TD class=3D"r data">23.7868</TD>
    <TD class=3D"r data">9.3867</TD>
    <TD class=3D"r data">91</TD>
    <TD class=3D"r data">2.53</TD>
    <TD class=3D"r data">0.0130</TD></TR>
  <TR>
    <TH class=3D"l rowheader" scope=3Drow>Group*Time</TH>
    <TH class=3D"l data">Morphine</TH>
    <TH class=3D"l data">Elect1</TH>
    <TD class=3D"r data">21.8180</TD>
    <TD class=3D"r data">9.3867</TD>
    <TD class=3D"r data">91</TD>
    <TD class=3D"r data">2.32</TD>
    <TD class=3D"r data">0.0223</TD></TR>
  <TR>
    <TH class=3D"l rowheader" scope=3Drow>Group*Time</TH>
    <TH class=3D"l data">Morphine</TH>
    <TH class=3D"l data">Elect2</TH>
    <TD class=3D"r data">15.9130</TD>
    <TD class=3D"r data">9.3867</TD>
    <TD class=3D"r data">91</TD>
    <TD class=3D"r data">1.70</TD>
    <TD class=3D"r data">0.0934</TD></TR>
  <TR>
    <TH class=3D"l rowheader" scope=3Drow>Group*Time</TH>
    <TH class=3D"l data">Morphine</TH>
    <TH class=3D"l data">Therm1</TH>
    <TD class=3D"r data">21.5998</TD>
    <TD class=3D"r data">9.3867</TD>
    <TD class=3D"r data">91</TD>
    <TD class=3D"r data">2.30</TD>
    <TD class=3D"r data">0.0237</TD></TR>
  <TR>
    <TH class=3D"l rowheader" scope=3Drow>Group*Time</TH>
    <TH class=3D"l data">Morphine</TH>
    <TH class=3D"l data">Therm2</TH>
    <TD class=3D"r data">24.8690</TD>
    <TD class=3D"r data">9.3867</TD>
    <TD class=3D"r data">91</TD>
    <TD class=3D"r data">2.65</TD>
    <TD class=3D"r data">0.0095</TD></TR>
  <TR>
    <TH class=3D"l rowheader" scope=3Drow>Group*Time</TH>
    <TH class=3D"l data">Opiorphi</TH>
    <TH class=3D"l data">Base</TH>
    <TD class=3D"r data">6.8385</TD>
    <TD class=3D"r data">0.6608</TD>
    <TD class=3D"r data">91</TD>
    <TD class=3D"r data">10.35</TD>
    <TD class=3D"r data">&lt;.0001</TD></TR>
  <TR>
    <TH class=3D"l rowheader" scope=3Drow>Group*Time</TH>
    <TH class=3D"l data">Opiorphi</TH>
    <TH class=3D"l data">Elect1</TH>
    <TD class=3D"r data">6.9277</TD>
    <TD class=3D"r data">0.6608</TD>
    <TD class=3D"r data">91</TD>
    <TD class=3D"r data">10.48</TD>
    <TD class=3D"r data">&lt;.0001</TD></TR>
  <TR>
    <TH class=3D"l rowheader" scope=3Drow>Group*Time</TH>
    <TH class=3D"l data">Opiorphi</TH>
    <TH class=3D"l data">Elect2</TH>
    <TD class=3D"r data">6.9029</TD>
    <TD class=3D"r data">0.6608</TD>
    <TD class=3D"r data">91</TD>
    <TD class=3D"r data">10.45</TD>
    <TD class=3D"r data">&lt;.0001</TD></TR>
  <TR>
    <TH class=3D"l rowheader" scope=3Drow>Group*Time</TH>
    <TH class=3D"l data">Opiorphi</TH>
    <TH class=3D"l data">Therm1</TH>
    <TD class=3D"r data">6.3644</TD>
    <TD class=3D"r data">0.6608</TD>
    <TD class=3D"r data">91</TD>
    <TD class=3D"r data">9.63</TD>
    <TD class=3D"r data">&lt;.0001</TD></TR>
  <TR>
    <TH class=3D"l rowheader" scope=3Drow>Group*Time</TH>
    <TH class=3D"l data">Opiorphi</TH>
    <TH class=3D"l data">Therm2</TH>
    <TD class=3D"r data">6.6275</TD>
    <TD class=3D"r data">0.6843</TD>
    <TD class=3D"r data">91</TD>
    <TD class=3D"r data">9.69</TD>
    <TD class=3D"r data">&lt;.0001</TD></TR>
  <TR>
    <TH class=3D"l rowheader" scope=3Drow>Group*Time</TH>
    <TH class=3D"l data">Saline</TH>
    <TH class=3D"l data">Base</TH>
    <TD class=3D"r data">6.6520</TD>
    <TD class=3D"r data">0.7520</TD>
    <TD class=3D"r data">91</TD>
    <TD class=3D"r data">8.85</TD>
    <TD class=3D"r data">&lt;.0001</TD></TR>
  <TR>
    <TH class=3D"l rowheader" scope=3Drow>Group*Time</TH>
    <TH class=3D"l data">Saline</TH>
    <TH class=3D"l data">Elect1</TH>
    <TD class=3D"r data">5.9614</TD>
    <TD class=3D"r data">0.7520</TD>
    <TD class=3D"r data">91</TD>
    <TD class=3D"r data">7.93</TD>
    <TD class=3D"r data">&lt;.0001</TD></TR>
  <TR>
    <TH class=3D"l rowheader" scope=3Drow>Group*Time</TH>
    <TH class=3D"l data">Saline</TH>
    <TH class=3D"l data">Elect2</TH>
    <TD class=3D"r data">5.7925</TD>
    <TD class=3D"r data">0.7520</TD>
    <TD class=3D"r data">91</TD>
    <TD class=3D"r data">7.70</TD>
    <TD class=3D"r data">&lt;.0001</TD></TR>
  <TR>
    <TH class=3D"l rowheader" scope=3Drow>Group*Time</TH>
    <TH class=3D"l data">Saline</TH>
    <TH class=3D"l data">Therm1</TH>
    <TD class=3D"r data">5.8595</TD>
    <TD class=3D"r data">0.7520</TD>
    <TD class=3D"r data">91</TD>
    <TD class=3D"r data">7.79</TD>
    <TD class=3D"r data">&lt;.0001</TD></TR>
  <TR>
    <TH class=3D"l rowheader" scope=3Drow>Group*Time</TH>
    <TH class=3D"l data">Saline</TH>
    <TH class=3D"l data">Therm2</TH>
    <TD class=3D"r data">6.3092</TD>
    <TD class=3D"r data">0.7520</TD>
    <TD class=3D"r data">91</TD>
    <TD class=3D"r data">8.39</TD>
    <TD class=3D"r =
data">&lt;.0001</TD></TR></TBODY></TABLE></DIV></DIV><BR><A=20
name=3DIDX41></A>
<DIV>
<DIV align=3Dleft>
<TABLE class=3Dtable borderColor=3D#c1c1c1 cellSpacing=3D0 =
cellPadding=3D5 rules=3Dall=20
summary=3D"Procedure Mixed: Differences of Least Squares Means" =
frame=3Dbox>
  <COLGROUP>
  <COL>
  <COL>
  <COL>
  <COL>
  <COL></COLGROUP>
  <COLGROUP>
  <COL>
  <COL>
  <COL>
  <COL>
  <COL></COLGROUP>
  <THEAD>
  <TR>
    <TH class=3D"c b header" colSpan=3D10 scope=3Dcolgroup>Differences =
of Least=20
      Squares Means</TH></TR>
  <TR>
    <TH class=3D"l b header" scope=3Dcol>Effect</TH>
    <TH class=3D"l b header" scope=3Dcol>Group</TH>
    <TH class=3D"l b header" scope=3Dcol>Time</TH>
    <TH class=3D"l b header" scope=3Dcol>_Group</TH>
    <TH class=3D"l b header" scope=3Dcol>_Time</TH>
    <TH class=3D"r b header" scope=3Dcol>Estimate</TH>
    <TH class=3D"r b header" scope=3Dcol>Standard<BR>Error</TH>
    <TH class=3D"r b header" scope=3Dcol>DF</TH>
    <TH class=3D"r b header" scope=3Dcol>t&nbsp;Value</TH>
    <TH class=3D"r b header" scope=3Dcol>Pr &gt; |t|</TH></TR></THEAD>
  <TBODY>
  <TR>
    <TH class=3D"l rowheader" scope=3Drow>Group</TH>
    <TH class=3D"l data">Morphine</TH>
    <TH class=3D"l data">&nbsp;</TH>
    <TH class=3D"l data">Opiorphi</TH>
    <TH class=3D"l data">&nbsp;</TH>
    <TD class=3D"r data">14.8651</TD>
    <TD class=3D"r data">8.7777</TD>
    <TD class=3D"r data">23</TD>
    <TD class=3D"r data">1.69</TD>
    <TD class=3D"r data">0.1039</TD></TR>
  <TR>
    <TH class=3D"l rowheader" scope=3Drow>Group</TH>
    <TH class=3D"l data">Morphine</TH>
    <TH class=3D"l data">&nbsp;</TH>
    <TH class=3D"l data">Saline</TH>
    <TH class=3D"l data">&nbsp;</TH>
    <TD class=3D"r data">15.4824</TD>
    <TD class=3D"r data">8.7873</TD>
    <TD class=3D"r data">23</TD>
    <TD class=3D"r data">1.76</TD>
    <TD class=3D"r data">0.0914</TD></TR>
  <TR>
    <TH class=3D"l rowheader" scope=3Drow>Group</TH>
    <TH class=3D"l data">Opiorphi</TH>
    <TH class=3D"l data">&nbsp;</TH>
    <TH class=3D"l data">Saline</TH>
    <TH class=3D"l data">&nbsp;</TH>
    <TD class=3D"r data">0.6173</TD>
    <TD class=3D"r data">0.7876</TD>
    <TD class=3D"r data">23</TD>
    <TD class=3D"r data">0.78</TD>
    <TD class=3D"r data">0.4412</TD></TR>
  <TR>
    <TH class=3D"l rowheader" scope=3Drow>Time</TH>
    <TH class=3D"l data">&nbsp;</TH>
    <TH class=3D"l data">Base</TH>
    <TH class=3D"l data">&nbsp;</TH>
    <TH class=3D"l data">Elect1</TH>
    <TD class=3D"r data">0.8568</TD>
    <TD class=3D"r data">1.8559</TD>
    <TD class=3D"r data">91</TD>
    <TD class=3D"r data">0.46</TD>
    <TD class=3D"r data">0.6454</TD></TR>
  <TR>
    <TH class=3D"l rowheader" scope=3Drow>Time</TH>
    <TH class=3D"l data">&nbsp;</TH>
    <TH class=3D"l data">Base</TH>
    <TH class=3D"l data">&nbsp;</TH>
    <TH class=3D"l data">Elect2</TH>
    <TD class=3D"r data">2.8897</TD>
    <TD class=3D"r data">1.9005</TD>
    <TD class=3D"r data">91</TD>
    <TD class=3D"r data">1.52</TD>
    <TD class=3D"r data">0.1319</TD></TR>
  <TR>
    <TH class=3D"l rowheader" scope=3Drow>Time</TH>
    <TH class=3D"l data">&nbsp;</TH>
    <TH class=3D"l data">Base</TH>
    <TH class=3D"l data">&nbsp;</TH>
    <TH class=3D"l data">Therm1</TH>
    <TD class=3D"r data">1.1512</TD>
    <TD class=3D"r data">1.6816</TD>
    <TD class=3D"r data">91</TD>
    <TD class=3D"r data">0.68</TD>
    <TD class=3D"r data">0.4953</TD></TR>
  <TR>
    <TH class=3D"l rowheader" scope=3Drow>Time</TH>
    <TH class=3D"l data">&nbsp;</TH>
    <TH class=3D"l data">Base</TH>
    <TH class=3D"l data">&nbsp;</TH>
    <TH class=3D"l data">Therm2</TH>
    <TD class=3D"r data" noWrap>-0.1761</TD>
    <TD class=3D"r data">1.8933</TD>
    <TD class=3D"r data">91</TD>
    <TD class=3D"r data" noWrap>-0.09</TD>
    <TD class=3D"r data">0.9261</TD></TR>
  <TR>
    <TH class=3D"l rowheader" scope=3Drow>Time</TH>
    <TH class=3D"l data">&nbsp;</TH>
    <TH class=3D"l data">Elect1</TH>
    <TH class=3D"l data">&nbsp;</TH>
    <TH class=3D"l data">Elect2</TH>
    <TD class=3D"r data">2.0329</TD>
    <TD class=3D"r data">1.8559</TD>
    <TD class=3D"r data">91</TD>
    <TD class=3D"r data">1.10</TD>
    <TD class=3D"r data">0.2763</TD></TR>
  <TR>
    <TH class=3D"l rowheader" scope=3Drow>Time</TH>
    <TH class=3D"l data">&nbsp;</TH>
    <TH class=3D"l data">Elect1</TH>
    <TH class=3D"l data">&nbsp;</TH>
    <TH class=3D"l data">Therm1</TH>
    <TD class=3D"r data">0.2944</TD>
    <TD class=3D"r data">1.6816</TD>
    <TD class=3D"r data">91</TD>
    <TD class=3D"r data">0.18</TD>
    <TD class=3D"r data">0.8614</TD></TR>
  <TR>
    <TH class=3D"l rowheader" scope=3Drow>Time</TH>
    <TH class=3D"l data">&nbsp;</TH>
    <TH class=3D"l data">Elect1</TH>
    <TH class=3D"l data">&nbsp;</TH>
    <TH class=3D"l data">Therm2</TH>
    <TD class=3D"r data" noWrap>-1.0329</TD>
    <TD class=3D"r data">1.6826</TD>
    <TD class=3D"r data">91</TD>
    <TD class=3D"r data" noWrap>-0.61</TD>
    <TD class=3D"r data">0.5409</TD></TR>
  <TR>
    <TH class=3D"l rowheader" scope=3Drow>Time</TH>
    <TH class=3D"l data">&nbsp;</TH>
    <TH class=3D"l data">Elect2</TH>
    <TH class=3D"l data">&nbsp;</TH>
    <TH class=3D"l data">Therm1</TH>
    <TD class=3D"r data" noWrap>-1.7385</TD>
    <TD class=3D"r data">1.8923</TD>
    <TD class=3D"r data">91</TD>
    <TD class=3D"r data" noWrap>-0.92</TD>
    <TD class=3D"r data">0.3607</TD></TR>
  <TR>
    <TH class=3D"l rowheader" scope=3Drow>Time</TH>
    <TH class=3D"l data">&nbsp;</TH>
    <TH class=3D"l data">Elect2</TH>
    <TH class=3D"l data">&nbsp;</TH>
    <TH class=3D"l data">Therm2</TH>
    <TD class=3D"r data" noWrap>-3.0658</TD>
    <TD class=3D"r data">1.6826</TD>
    <TD class=3D"r data">91</TD>
    <TD class=3D"r data" noWrap>-1.82</TD>
    <TD class=3D"r data">0.0717</TD></TR>
  <TR>
    <TH class=3D"l rowheader" scope=3Drow>Time</TH>
    <TH class=3D"l data">&nbsp;</TH>
    <TH class=3D"l data">Therm1</TH>
    <TH class=3D"l data">&nbsp;</TH>
    <TH class=3D"l data">Therm2</TH>
    <TD class=3D"r data" noWrap>-1.3273</TD>
    <TD class=3D"r data">1.8569</TD>
    <TD class=3D"r data">91</TD>
    <TD class=3D"r data" noWrap>-0.71</TD>
    <TD class=3D"r data">0.4766</TD></TR>
  <TR>
    <TH class=3D"l rowheader" scope=3Drow>Group*Time</TH>
    <TH class=3D"l data">Morphine</TH>
    <TH class=3D"l data">Base</TH>
    <TH class=3D"l data">Morphine</TH>
    <TH class=3D"l data">Elect1</TH>
    <TD class=3D"r data">1.9688</TD>
    <TD class=3D"r data">5.4747</TD>
    <TD class=3D"r data">91</TD>
    <TD class=3D"r data">0.36</TD>
    <TD class=3D"r data">0.7200</TD></TR>
  <TR>
    <TH class=3D"l rowheader" scope=3Drow>Group*Time</TH>
    <TH class=3D"l data">Morphine</TH>
    <TH class=3D"l data">Base</TH>
    <TH class=3D"l data">Morphine</TH>
    <TH class=3D"l data">Elect2</TH>
    <TD class=3D"r data">7.8738</TD>
    <TD class=3D"r data">5.5994</TD>
    <TD class=3D"r data">91</TD>
    <TD class=3D"r data">1.41</TD>
    <TD class=3D"r data">0.1631</TD></TR>
  <TR>
    <TH class=3D"l rowheader" scope=3Drow>Group*Time</TH>
    <TH class=3D"l data">Morphine</TH>
    <TH class=3D"l data">Base</TH>
    <TH class=3D"l data">Morphine</TH>
    <TH class=3D"l data">Therm1</TH>
    <TD class=3D"r data">2.1870</TD>
    <TD class=3D"r data">4.9674</TD>
    <TD class=3D"r data">91</TD>
    <TD class=3D"r data">0.44</TD>
    <TD class=3D"r data">0.6608</TD></TR>
  <TR>
    <TH class=3D"l rowheader" scope=3Drow>Group*Time</TH>
    <TH class=3D"l data">Morphine</TH>
    <TH class=3D"l data">Base</TH>
    <TH class=3D"l data">Morphine</TH>
    <TH class=3D"l data">Therm2</TH>
    <TD class=3D"r data" noWrap>-1.0822</TD>
    <TD class=3D"r data">5.5775</TD>
    <TD class=3D"r data">91</TD>
    <TD class=3D"r data" noWrap>-0.19</TD>
    <TD class=3D"r data">0.8466</TD></TR>
  <TR>
    <TH class=3D"l rowheader" scope=3Drow>Group*Time</TH>
    <TH class=3D"l data">Morphine</TH>
    <TH class=3D"l data">Base</TH>
    <TH class=3D"l data">Opiorphi</TH>
    <TH class=3D"l data">Base</TH>
    <TD class=3D"r data">16.9482</TD>
    <TD class=3D"r data">9.4099</TD>
    <TD class=3D"r data">91</TD>
    <TD class=3D"r data">1.80</TD>
    <TD class=3D"r data">0.0750</TD></TR>
  <TR>
    <TH class=3D"l rowheader" scope=3Drow>Group*Time</TH>
    <TH class=3D"l data">Morphine</TH>
    <TH class=3D"l data">Base</TH>
    <TH class=3D"l data">Opiorphi</TH>
    <TH class=3D"l data">Elect1</TH>
    <TD class=3D"r data">16.8591</TD>
    <TD class=3D"r data">9.4099</TD>
    <TD class=3D"r data">91</TD>
    <TD class=3D"r data">1.79</TD>
    <TD class=3D"r data">0.0765</TD></TR>
  <TR>
    <TH class=3D"l rowheader" scope=3Drow>Group*Time</TH>
    <TH class=3D"l data">Morphine</TH>
    <TH class=3D"l data">Base</TH>
    <TH class=3D"l data">Opiorphi</TH>
    <TH class=3D"l data">Elect2</TH>
    <TD class=3D"r data">16.8838</TD>
    <TD class=3D"r data">9.4099</TD>
    <TD class=3D"r data">91</TD>
    <TD class=3D"r data">1.79</TD>
    <TD class=3D"r data">0.0761</TD></TR>
  <TR>
    <TH class=3D"l rowheader" scope=3Drow>Group*Time</TH>
    <TH class=3D"l data">Morphine</TH>
    <TH class=3D"l data">Base</TH>
    <TH class=3D"l data">Opiorphi</TH>
    <TH class=3D"l data">Therm1</TH>
    <TD class=3D"r data">17.4223</TD>
    <TD class=3D"r data">9.4099</TD>
    <TD class=3D"r data">91</TD>
    <TD class=3D"r data">1.85</TD>
    <TD class=3D"r data">0.0673</TD></TR>
  <TR>
    <TH class=3D"l rowheader" scope=3Drow>Group*Time</TH>
    <TH class=3D"l data">Morphine</TH>
    <TH class=3D"l data">Base</TH>
    <TH class=3D"l data">Opiorphi</TH>
    <TH class=3D"l data">Therm2</TH>
    <TD class=3D"r data">17.1593</TD>
    <TD class=3D"r data">9.4116</TD>
    <TD class=3D"r data">91</TD>
    <TD class=3D"r data">1.82</TD>
    <TD class=3D"r data">0.0716</TD></TR>
  <TR>
    <TH class=3D"l rowheader" scope=3Drow>Group*Time</TH>
    <TH class=3D"l data">Morphine</TH>
    <TH class=3D"l data">Base</TH>
    <TH class=3D"l data">Saline</TH>
    <TH class=3D"l data">Base</TH>
    <TD class=3D"r data">17.1347</TD>
    <TD class=3D"r data">9.4167</TD>
    <TD class=3D"r data">91</TD>
    <TD class=3D"r data">1.82</TD>
    <TD class=3D"r data">0.0721</TD></TR>
  <TR>
    <TH class=3D"l rowheader" scope=3Drow>Group*Time</TH>
    <TH class=3D"l data">Morphine</TH>
    <TH class=3D"l data">Base</TH>
    <TH class=3D"l data">Saline</TH>
    <TH class=3D"l data">Elect1</TH>
    <TD class=3D"r data">17.8254</TD>
    <TD class=3D"r data">9.4167</TD>
    <TD class=3D"r data">91</TD>
    <TD class=3D"r data">1.89</TD>
    <TD class=3D"r data">0.0615</TD></TR>
  <TR>
    <TH class=3D"l rowheader" scope=3Drow>Group*Time</TH>
    <TH class=3D"l data">Morphine</TH>
    <TH class=3D"l data">Base</TH>
    <TH class=3D"l data">Saline</TH>
    <TH class=3D"l data">Elect2</TH>
    <TD class=3D"r data">17.9943</TD>
    <TD class=3D"r data">9.4167</TD>
    <TD class=3D"r data">91</TD>
    <TD class=3D"r data">1.91</TD>
    <TD class=3D"r data">0.0592</TD></TR>
  <TR>
    <TH class=3D"l rowheader" scope=3Drow>Group*Time</TH>
    <TH class=3D"l data">Morphine</TH>
    <TH class=3D"l data">Base</TH>
    <TH class=3D"l data">Saline</TH>
    <TH class=3D"l data">Therm1</TH>
    <TD class=3D"r data">17.9273</TD>
    <TD class=3D"r data">9.4167</TD>
    <TD class=3D"r data">91</TD>
    <TD class=3D"r data">1.90</TD>
    <TD class=3D"r data">0.0601</TD></TR>
  <TR>
    <TH class=3D"l rowheader" scope=3Drow>Group*Time</TH>
    <TH class=3D"l data">Morphine</TH>
    <TH class=3D"l data">Base</TH>
    <TH class=3D"l data">Saline</TH>
    <TH class=3D"l data">Therm2</TH>
    <TD class=3D"r data">17.4776</TD>
    <TD class=3D"r data">9.4167</TD>
    <TD class=3D"r data">91</TD>
    <TD class=3D"r data">1.86</TD>
    <TD class=3D"r data">0.0667</TD></TR>
  <TR>
    <TH class=3D"l rowheader" scope=3Drow>Group*Time</TH>
    <TH class=3D"l data">Morphine</TH>
    <TH class=3D"l data">Elect1</TH>
    <TH class=3D"l data">Morphine</TH>
    <TH class=3D"l data">Elect2</TH>
    <TD class=3D"r data">5.9050</TD>
    <TD class=3D"r data">5.4747</TD>
    <TD class=3D"r data">91</TD>
    <TD class=3D"r data">1.08</TD>
    <TD class=3D"r data">0.2836</TD></TR>
  <TR>
    <TH class=3D"l rowheader" scope=3Drow>Group*Time</TH>
    <TH class=3D"l data">Morphine</TH>
    <TH class=3D"l data">Elect1</TH>
    <TH class=3D"l data">Morphine</TH>
    <TH class=3D"l data">Therm1</TH>
    <TD class=3D"r data">0.2182</TD>
    <TD class=3D"r data">4.9674</TD>
    <TD class=3D"r data">91</TD>
    <TD class=3D"r data">0.04</TD>
    <TD class=3D"r data">0.9651</TD></TR>
  <TR>
    <TH class=3D"l rowheader" scope=3Drow>Group*Time</TH>
    <TH class=3D"l data">Morphine</TH>
    <TH class=3D"l data">Elect1</TH>
    <TH class=3D"l data">Morphine</TH>
    <TH class=3D"l data">Therm2</TH>
    <TD class=3D"r data" noWrap>-3.0510</TD>
    <TD class=3D"r data">4.9674</TD>
    <TD class=3D"r data">91</TD>
    <TD class=3D"r data" noWrap>-0.61</TD>
    <TD class=3D"r data">0.5406</TD></TR>
  <TR>
    <TH class=3D"l rowheader" scope=3Drow>Group*Time</TH>
    <TH class=3D"l data">Morphine</TH>
    <TH class=3D"l data">Elect1</TH>
    <TH class=3D"l data">Opiorphi</TH>
    <TH class=3D"l data">Base</TH>
    <TD class=3D"r data">14.9794</TD>
    <TD class=3D"r data">9.4099</TD>
    <TD class=3D"r data">91</TD>
    <TD class=3D"r data">1.59</TD>
    <TD class=3D"r data">0.1149</TD></TR>
  <TR>
    <TH class=3D"l rowheader" scope=3Drow>Group*Time</TH>
    <TH class=3D"l data">Morphine</TH>
    <TH class=3D"l data">Elect1</TH>
    <TH class=3D"l data">Opiorphi</TH>
    <TH class=3D"l data">Elect1</TH>
    <TD class=3D"r data">14.8903</TD>
    <TD class=3D"r data">9.4099</TD>
    <TD class=3D"r data">91</TD>
    <TD class=3D"r data">1.58</TD>
    <TD class=3D"r data">0.1170</TD></TR>
  <TR>
    <TH class=3D"l rowheader" scope=3Drow>Group*Time</TH>
    <TH class=3D"l data">Morphine</TH>
    <TH class=3D"l data">Elect1</TH>
    <TH class=3D"l data">Opiorphi</TH>
    <TH class=3D"l data">Elect2</TH>
    <TD class=3D"r data">14.9150</TD>
    <TD class=3D"r data">9.4099</TD>
    <TD class=3D"r data">91</TD>
    <TD class=3D"r data">1.59</TD>
    <TD class=3D"r data">0.1164</TD></TR>
  <TR>
    <TH class=3D"l rowheader" scope=3Drow>Group*Time</TH>
    <TH class=3D"l data">Morphine</TH>
    <TH class=3D"l data">Elect1</TH>
    <TH class=3D"l data">Opiorphi</TH>
    <TH class=3D"l data">Therm1</TH>
    <TD class=3D"r data">15.4535</TD>
    <TD class=3D"r data">9.4099</TD>
    <TD class=3D"r data">91</TD>
    <TD class=3D"r data">1.64</TD>
    <TD class=3D"r data">0.1040</TD></TR>
  <TR>
    <TH class=3D"l rowheader" scope=3Drow>Group*Time</TH>
    <TH class=3D"l data">Morphine</TH>
    <TH class=3D"l data">Elect1</TH>
    <TH class=3D"l data">Opiorphi</TH>
    <TH class=3D"l data">Therm2</TH>
    <TD class=3D"r data">15.1905</TD>
    <TD class=3D"r data">9.4116</TD>
    <TD class=3D"r data">91</TD>
    <TD class=3D"r data">1.61</TD>
    <TD class=3D"r data">0.1100</TD></TR>
  <TR>
    <TH class=3D"l rowheader" scope=3Drow>Group*Time</TH>
    <TH class=3D"l data">Morphine</TH>
    <TH class=3D"l data">Elect1</TH>
    <TH class=3D"l data">Saline</TH>
    <TH class=3D"l data">Base</TH>
    <TD class=3D"r data">15.1660</TD>
    <TD class=3D"r data">9.4167</TD>
    <TD class=3D"r data">91</TD>
    <TD class=3D"r data">1.61</TD>
    <TD class=3D"r data">0.1107</TD></TR>
  <TR>
    <TH class=3D"l rowheader" scope=3Drow>Group*Time</TH>
    <TH class=3D"l data">Morphine</TH>
    <TH class=3D"l data">Elect1</TH>
    <TH class=3D"l data">Saline</TH>
    <TH class=3D"l data">Elect1</TH>
    <TD class=3D"r data">15.8566</TD>
    <TD class=3D"r data">9.4167</TD>
    <TD class=3D"r data">91</TD>
    <TD class=3D"r data">1.68</TD>
    <TD class=3D"r data">0.0956</TD></TR>
  <TR>
    <TH class=3D"l rowheader" scope=3Drow>Group*Time</TH>
    <TH class=3D"l data">Morphine</TH>
    <TH class=3D"l data">Elect1</TH>
    <TH class=3D"l data">Saline</TH>
    <TH class=3D"l data">Elect2</TH>
    <TD class=3D"r data">16.0255</TD>
    <TD class=3D"r data">9.4167</TD>
    <TD class=3D"r data">91</TD>
    <TD class=3D"r data">1.70</TD>
    <TD class=3D"r data">0.0922</TD></TR>
  <TR>
    <TH class=3D"l rowheader" scope=3Drow>Group*Time</TH>
    <TH class=3D"l data">Morphine</TH>
    <TH class=3D"l data">Elect1</TH>
    <TH class=3D"l data">Saline</TH>
    <TH class=3D"l data">Therm1</TH>
    <TD class=3D"r data">15.9585</TD>
    <TD class=3D"r data">9.4167</TD>
    <TD class=3D"r data">91</TD>
    <TD class=3D"r data">1.69</TD>
    <TD class=3D"r data">0.0936</TD></TR>
  <TR>
    <TH class=3D"l rowheader" scope=3Drow>Group*Time</TH>
    <TH class=3D"l data">Morphine</TH>
    <TH class=3D"l data">Elect1</TH>
    <TH class=3D"l data">Saline</TH>
    <TH class=3D"l data">Therm2</TH>
    <TD class=3D"r data">15.5088</TD>
    <TD class=3D"r data">9.4167</TD>
    <TD class=3D"r data">91</TD>
    <TD class=3D"r data">1.65</TD>
    <TD class=3D"r data">0.1030</TD></TR>
  <TR>
    <TH class=3D"l rowheader" scope=3Drow>Group*Time</TH>
    <TH class=3D"l data">Morphine</TH>
    <TH class=3D"l data">Elect2</TH>
    <TH class=3D"l data">Morphine</TH>
    <TH class=3D"l data">Therm1</TH>
    <TD class=3D"r data" noWrap>-5.6868</TD>
    <TD class=3D"r data">5.5775</TD>
    <TD class=3D"r data">91</TD>
    <TD class=3D"r data" noWrap>-1.02</TD>
    <TD class=3D"r data">0.3106</TD></TR>
  <TR>
    <TH class=3D"l rowheader" scope=3Drow>Group*Time</TH>
    <TH class=3D"l data">Morphine</TH>
    <TH class=3D"l data">Elect2</TH>
    <TH class=3D"l data">Morphine</TH>
    <TH class=3D"l data">Therm2</TH>
    <TD class=3D"r data" noWrap>-8.9560</TD>
    <TD class=3D"r data">4.9674</TD>
    <TD class=3D"r data">91</TD>
    <TD class=3D"r data" noWrap>-1.80</TD>
    <TD class=3D"r data">0.0747</TD></TR>
  <TR>
    <TH class=3D"l rowheader" scope=3Drow>Group*Time</TH>
    <TH class=3D"l data">Morphine</TH>
    <TH class=3D"l data">Elect2</TH>
    <TH class=3D"l data">Opiorphi</TH>
    <TH class=3D"l data">Base</TH>
    <TD class=3D"r data">9.0744</TD>
    <TD class=3D"r data">9.4099</TD>
    <TD class=3D"r data">91</TD>
    <TD class=3D"r data">0.96</TD>
    <TD class=3D"r data">0.3374</TD></TR>
  <TR>
    <TH class=3D"l rowheader" scope=3Drow>Group*Time</TH>
    <TH class=3D"l data">Morphine</TH>
    <TH class=3D"l data">Elect2</TH>
    <TH class=3D"l data">Opiorphi</TH>
    <TH class=3D"l data">Elect1</TH>
    <TD class=3D"r data">8.9853</TD>
    <TD class=3D"r data">9.4099</TD>
    <TD class=3D"r data">91</TD>
    <TD class=3D"r data">0.95</TD>
    <TD class=3D"r data">0.3422</TD></TR>
  <TR>
    <TH class=3D"l rowheader" scope=3Drow>Group*Time</TH>
    <TH class=3D"l data">Morphine</TH>
    <TH class=3D"l data">Elect2</TH>
    <TH class=3D"l data">Opiorphi</TH>
    <TH class=3D"l data">Elect2</TH>
    <TD class=3D"r data">9.0100</TD>
    <TD class=3D"r data">9.4099</TD>
    <TD class=3D"r data">91</TD>
    <TD class=3D"r data">0.96</TD>
    <TD class=3D"r data">0.3408</TD></TR>
  <TR>
    <TH class=3D"l rowheader" scope=3Drow>Group*Time</TH>
    <TH class=3D"l data">Morphine</TH>
    <TH class=3D"l data">Elect2</TH>
    <TH class=3D"l data">Opiorphi</TH>
    <TH class=3D"l data">Therm1</TH>
    <TD class=3D"r data">9.5485</TD>
    <TD class=3D"r data">9.4099</TD>
    <TD class=3D"r data">91</TD>
    <TD class=3D"r data">1.01</TD>
    <TD class=3D"r data">0.3129</TD></TR>
  <TR>
    <TH class=3D"l rowheader" scope=3Drow>Group*Time</TH>
    <TH class=3D"l data">Morphine</TH>
    <TH class=3D"l data">Elect2</TH>
    <TH class=3D"l data">Opiorphi</TH>
    <TH class=3D"l data">Therm2</TH>
    <TD class=3D"r data">9.2855</TD>
    <TD class=3D"r data">9.4116</TD>
    <TD class=3D"r data">91</TD>
    <TD class=3D"r data">0.99</TD>
    <TD class=3D"r data">0.3265</TD></TR>
  <TR>
    <TH class=3D"l rowheader" scope=3Drow>Group*Time</TH>
    <TH class=3D"l data">Morphine</TH>
    <TH class=3D"l data">Elect2</TH>
    <TH class=3D"l data">Saline</TH>
    <TH class=3D"l data">Base</TH>
    <TD class=3D"r data">9.2609</TD>
    <TD class=3D"r data">9.4167</TD>
    <TD class=3D"r data">91</TD>
    <TD class=3D"r data">0.98</TD>
    <TD class=3D"r data">0.3280</TD></TR>
  <TR>
    <TH class=3D"l rowheader" scope=3Drow>Group*Time</TH>
    <TH class=3D"l data">Morphine</TH>
    <TH class=3D"l data">Elect2</TH>
    <TH class=3D"l data">Saline</TH>
    <TH class=3D"l data">Elect1</TH>
    <TD class=3D"r data">9.9516</TD>
    <TD class=3D"r data">9.4167</TD>
    <TD class=3D"r data">91</TD>
    <TD class=3D"r data">1.06</TD>
    <TD class=3D"r data">0.2934</TD></TR>
  <TR>
    <TH class=3D"l rowheader" scope=3Drow>Group*Time</TH>
    <TH class=3D"l data">Morphine</TH>
    <TH class=3D"l data">Elect2</TH>
    <TH class=3D"l data">Saline</TH>
    <TH class=3D"l data">Elect2</TH>
    <TD class=3D"r data">10.1205</TD>
    <TD class=3D"r data">9.4167</TD>
    <TD class=3D"r data">91</TD>
    <TD class=3D"r data">1.07</TD>
    <TD class=3D"r data">0.2853</TD></TR>
  <TR>
    <TH class=3D"l rowheader" scope=3Drow>Group*Time</TH>
    <TH class=3D"l data">Morphine</TH>
    <TH class=3D"l data">Elect2</TH>
    <TH class=3D"l data">Saline</TH>
    <TH class=3D"l data">Therm1</TH>
    <TD class=3D"r data">10.0535</TD>
    <TD class=3D"r data">9.4167</TD>
    <TD class=3D"r data">91</TD>
    <TD class=3D"r data">1.07</TD>
    <TD class=3D"r data">0.2885</TD></TR>
  <TR>
    <TH class=3D"l rowheader" scope=3Drow>Group*Time</TH>
    <TH class=3D"l data">Morphine</TH>
    <TH class=3D"l data">Elect2</TH>
    <TH class=3D"l data">Saline</TH>
    <TH class=3D"l data">Therm2</TH>
    <TD class=3D"r data">9.6038</TD>
    <TD class=3D"r data">9.4167</TD>
    <TD class=3D"r data">91</TD>
    <TD class=3D"r data">1.02</TD>
    <TD class=3D"r data">0.3105</TD></TR>
  <TR>
    <TH class=3D"l rowheader" scope=3Drow>Group*Time</TH>
    <TH class=3D"l data">Morphine</TH>
    <TH class=3D"l data">Therm1</TH>
    <TH class=3D"l data">Morphine</TH>
    <TH class=3D"l data">Therm2</TH>
    <TD class=3D"r data" noWrap>-3.2692</TD>
    <TD class=3D"r data">5.4747</TD>
    <TD class=3D"r data">91</TD>
    <TD class=3D"r data" noWrap>-0.60</TD>
    <TD class=3D"r data">0.5519</TD></TR>
  <TR>
    <TH class=3D"l rowheader" scope=3Drow>Group*Time</TH>
    <TH class=3D"l data">Morphine</TH>
    <TH class=3D"l data">Therm1</TH>
    <TH class=3D"l data">Opiorphi</TH>
    <TH class=3D"l data">Base</TH>
    <TD class=3D"r data">14.7613</TD>
    <TD class=3D"r data">9.4099</TD>
    <TD class=3D"r data">91</TD>
    <TD class=3D"r data">1.57</TD>
    <TD class=3D"r data">0.1202</TD></TR>
  <TR>
    <TH class=3D"l rowheader" scope=3Drow>Group*Time</TH>
    <TH class=3D"l data">Morphine</TH>
    <TH class=3D"l data">Therm1</TH>
    <TH class=3D"l data">Opiorphi</TH>
    <TH class=3D"l data">Elect1</TH>
    <TD class=3D"r data">14.6721</TD>
    <TD class=3D"r data">9.4099</TD>
    <TD class=3D"r data">91</TD>
    <TD class=3D"r data">1.56</TD>
    <TD class=3D"r data">0.1224</TD></TR>
  <TR>
    <TH class=3D"l rowheader" scope=3Drow>Group*Time</TH>
    <TH class=3D"l data">Morphine</TH>
    <TH class=3D"l data">Therm1</TH>
    <TH class=3D"l data">Opiorphi</TH>
    <TH class=3D"l data">Elect2</TH>
    <TD class=3D"r data">14.6969</TD>
    <TD class=3D"r data">9.4099</TD>
    <TD class=3D"r data">91</TD>
    <TD class=3D"r data">1.56</TD>
    <TD class=3D"r data">0.1218</TD></TR>
  <TR>
    <TH class=3D"l rowheader" scope=3Drow>Group*Time</TH>
    <TH class=3D"l data">Morphine</TH>
    <TH class=3D"l data">Therm1</TH>
    <TH class=3D"l data">Opiorphi</TH>
    <TH class=3D"l data">Therm1</TH>
    <TD class=3D"r data">15.2354</TD>
    <TD class=3D"r data">9.4099</TD>
    <TD class=3D"r data">91</TD>
    <TD class=3D"r data">1.62</TD>
    <TD class=3D"r data">0.1089</TD></TR>
  <TR>
    <TH class=3D"l rowheader" scope=3Drow>Group*Time</TH>
    <TH class=3D"l data">Morphine</TH>
    <TH class=3D"l data">Therm1</TH>
    <TH class=3D"l data">Opiorphi</TH>
    <TH class=3D"l data">Therm2</TH>
    <TD class=3D"r data">14.9724</TD>
    <TD class=3D"r data">9.4116</TD>
    <TD class=3D"r data">91</TD>
    <TD class=3D"r data">1.59</TD>
    <TD class=3D"r data">0.1151</TD></TR>
  <TR>
    <TH class=3D"l rowheader" scope=3Drow>Group*Time</TH>
    <TH class=3D"l data">Morphine</TH>
    <TH class=3D"l data">Therm1</TH>
    <TH class=3D"l data">Saline</TH>
    <TH class=3D"l data">Base</TH>
    <TD class=3D"r data">14.9478</TD>
    <TD class=3D"r data">9.4167</TD>
    <TD class=3D"r data">91</TD>
    <TD class=3D"r data">1.59</TD>
    <TD class=3D"r data">0.1159</TD></TR>
  <TR>
    <TH class=3D"l rowheader" scope=3Drow>Group*Time</TH>
    <TH class=3D"l data">Morphine</TH>
    <TH class=3D"l data">Therm1</TH>
    <TH class=3D"l data">Saline</TH>
    <TH class=3D"l data">Elect1</TH>
    <TD class=3D"r data">15.6384</TD>
    <TD class=3D"r data">9.4167</TD>
    <TD class=3D"r data">91</TD>
    <TD class=3D"r data">1.66</TD>
    <TD class=3D"r data">0.1002</TD></TR>
  <TR>
    <TH class=3D"l rowheader" scope=3Drow>Group*Time</TH>
    <TH class=3D"l data">Morphine</TH>
    <TH class=3D"l data">Therm1</TH>
    <TH class=3D"l data">Saline</TH>
    <TH class=3D"l data">Elect2</TH>
    <TD class=3D"r data">15.8074</TD>
    <TD class=3D"r data">9.4167</TD>
    <TD class=3D"r data">91</TD>
    <TD class=3D"r data">1.68</TD>
    <TD class=3D"r data">0.0967</TD></TR>
  <TR>
    <TH class=3D"l rowheader" scope=3Drow>Group*Time</TH>
    <TH class=3D"l data">Morphine</TH>
    <TH class=3D"l data">Therm1</TH>
    <TH class=3D"l data">Saline</TH>
    <TH class=3D"l data">Therm1</TH>
    <TD class=3D"r data">15.7403</TD>
    <TD class=3D"r data">9.4167</TD>
    <TD class=3D"r data">91</TD>
    <TD class=3D"r data">1.67</TD>
    <TD class=3D"r data">0.0981</TD></TR>
  <TR>
    <TH class=3D"l rowheader" scope=3Drow>Group*Time</TH>
    <TH class=3D"l data">Morphine</TH>
    <TH class=3D"l data">Therm1</TH>
    <TH class=3D"l data">Saline</TH>
    <TH class=3D"l data">Therm2</TH>
    <TD class=3D"r data">15.2906</TD>
    <TD class=3D"r data">9.4167</TD>
    <TD class=3D"r data">91</TD>
    <TD class=3D"r data">1.62</TD>
    <TD class=3D"r data">0.1079</TD></TR>
  <TR>
    <TH class=3D"l rowheader" scope=3Drow>Group*Time</TH>
    <TH class=3D"l data">Morphine</TH>
    <TH class=3D"l data">Therm2</TH>
    <TH class=3D"l data">Opiorphi</TH>
    <TH class=3D"l data">Base</TH>
    <TD class=3D"r data">18.0305</TD>
    <TD class=3D"r data">9.4099</TD>
    <TD class=3D"r data">91</TD>
    <TD class=3D"r data">1.92</TD>
    <TD class=3D"r data">0.0585</TD></TR>
  <TR>
    <TH class=3D"l rowheader" scope=3Drow>Group*Time</TH>
    <TH class=3D"l data">Morphine</TH>
    <TH class=3D"l data">Therm2</TH>
    <TH class=3D"l data">Opiorphi</TH>
    <TH class=3D"l data">Elect1</TH>
    <TD class=3D"r data">17.9413</TD>
    <TD class=3D"r data">9.4099</TD>
    <TD class=3D"r data">91</TD>
    <TD class=3D"r data">1.91</TD>
    <TD class=3D"r data">0.0597</TD></TR>
  <TR>
    <TH class=3D"l rowheader" scope=3Drow>Group*Time</TH>
    <TH class=3D"l data">Morphine</TH>
    <TH class=3D"l data">Therm2</TH>
    <TH class=3D"l data">Opiorphi</TH>
    <TH class=3D"l data">Elect2</TH>
    <TD class=3D"r data">17.9660</TD>
    <TD class=3D"r data">9.4099</TD>
    <TD class=3D"r data">91</TD>
    <TD class=3D"r data">1.91</TD>
    <TD class=3D"r data">0.0594</TD></TR>
  <TR>
    <TH class=3D"l rowheader" scope=3Drow>Group*Time</TH>
    <TH class=3D"l data">Morphine</TH>
    <TH class=3D"l data">Therm2</TH>
    <TH class=3D"l data">Opiorphi</TH>
    <TH class=3D"l data">Therm1</TH>
    <TD class=3D"r data">18.5045</TD>
    <TD class=3D"r data">9.4099</TD>
    <TD class=3D"r data">91</TD>
    <TD class=3D"r data">1.97</TD>
    <TD class=3D"r data">0.0523</TD></TR>
  <TR>
    <TH class=3D"l rowheader" scope=3Drow>Group*Time</TH>
    <TH class=3D"l data">Morphine</TH>
    <TH class=3D"l data">Therm2</TH>
    <TH class=3D"l data">Opiorphi</TH>
    <TH class=3D"l data">Therm2</TH>
    <TD class=3D"r data">18.2415</TD>
    <TD class=3D"r data">9.4116</TD>
    <TD class=3D"r data">91</TD>
    <TD class=3D"r data">1.94</TD>
    <TD class=3D"r data">0.0557</TD></TR>
  <TR>
    <TH class=3D"l rowheader" scope=3Drow>Group*Time</TH>
    <TH class=3D"l data">Morphine</TH>
    <TH class=3D"l data">Therm2</TH>
    <TH class=3D"l data">Saline</TH>
    <TH class=3D"l data">Base</TH>
    <TD class=3D"r data">18.2170</TD>
    <TD class=3D"r data">9.4167</TD>
    <TD class=3D"r data">91</TD>
    <TD class=3D"r data">1.93</TD>
    <TD class=3D"r data">0.0562</TD></TR>
  <TR>
    <TH class=3D"l rowheader" scope=3Drow>Group*Time</TH>
    <TH class=3D"l data">Morphine</TH>
    <TH class=3D"l data">Therm2</TH>
    <TH class=3D"l data">Saline</TH>
    <TH class=3D"l data">Elect1</TH>
    <TD class=3D"r data">18.9076</TD>
    <TD class=3D"r data">9.4167</TD>
    <TD class=3D"r data">91</TD>
    <TD class=3D"r data">2.01</TD>
    <TD class=3D"r data">0.0476</TD></TR>
  <TR>
    <TH class=3D"l rowheader" scope=3Drow>Group*Time</TH>
    <TH class=3D"l data">Morphine</TH>
    <TH class=3D"l data">Therm2</TH>
    <TH class=3D"l data">Saline</TH>
    <TH class=3D"l data">Elect2</TH>
    <TD class=3D"r data">19.0765</TD>
    <TD class=3D"r data">9.4167</TD>
    <TD class=3D"r data">91</TD>
    <TD class=3D"r data">2.03</TD>
    <TD class=3D"r data">0.0457</TD></TR>
  <TR>
    <TH class=3D"l rowheader" scope=3Drow>Group*Time</TH>
    <TH class=3D"l data">Morphine</TH>
    <TH class=3D"l data">Therm2</TH>
    <TH class=3D"l data">Saline</TH>
    <TH class=3D"l data">Therm1</TH>
    <TD class=3D"r data">19.0095</TD>
    <TD class=3D"r data">9.4167</TD>
    <TD class=3D"r data">91</TD>
    <TD class=3D"r data">2.02</TD>
    <TD class=3D"r data">0.0465</TD></TR>
  <TR>
    <TH class=3D"l rowheader" scope=3Drow>Group*Time</TH>
    <TH class=3D"l data">Morphine</TH>
    <TH class=3D"l data">Therm2</TH>
    <TH class=3D"l data">Saline</TH>
    <TH class=3D"l data">Therm2</TH>
    <TD class=3D"r data">18.5598</TD>
    <TD class=3D"r data">9.4167</TD>
    <TD class=3D"r data">91</TD>
    <TD class=3D"r data">1.97</TD>
    <TD class=3D"r data">0.0518</TD></TR>
  <TR>
    <TH class=3D"l rowheader" scope=3Drow>Group*Time</TH>
    <TH class=3D"l data">Opiorphi</TH>
    <TH class=3D"l data">Base</TH>
    <TH class=3D"l data">Opiorphi</TH>
    <TH class=3D"l data">Elect1</TH>
    <TD class=3D"r data" noWrap>-0.08914</TD>
    <TD class=3D"r data">0.7531</TD>
    <TD class=3D"r data">91</TD>
    <TD class=3D"r data" noWrap>-0.12</TD>
    <TD class=3D"r data">0.9060</TD></TR>
  <TR>
    <TH class=3D"l rowheader" scope=3Drow>Group*Time</TH>
    <TH class=3D"l data">Opiorphi</TH>
    <TH class=3D"l data">Base</TH>
    <TH class=3D"l data">Opiorphi</TH>
    <TH class=3D"l data">Elect2</TH>
    <TD class=3D"r data" noWrap>-0.06441</TD>
    <TD class=3D"r data">0.7746</TD>
    <TD class=3D"r data">91</TD>
    <TD class=3D"r data" noWrap>-0.08</TD>
    <TD class=3D"r data">0.9339</TD></TR>
  <TR>
    <TH class=3D"l rowheader" scope=3Drow>Group*Time</TH>
    <TH class=3D"l data">Opiorphi</TH>
    <TH class=3D"l data">Base</TH>
    <TH class=3D"l data">Opiorphi</TH>
    <TH class=3D"l data">Therm1</TH>
    <TD class=3D"r data">0.4741</TD>
    <TD class=3D"r data">0.6761</TD>
    <TD class=3D"r data">91</TD>
    <TD class=3D"r data">0.70</TD>
    <TD class=3D"r data">0.4850</TD></TR>
  <TR>
    <TH class=3D"l rowheader" scope=3Drow>Group*Time</TH>
    <TH class=3D"l data">Opiorphi</TH>
    <TH class=3D"l data">Base</TH>
    <TH class=3D"l data">Opiorphi</TH>
    <TH class=3D"l data">Therm2</TH>
    <TD class=3D"r data">0.2111</TD>
    <TD class=3D"r data">0.7907</TD>
    <TD class=3D"r data">91</TD>
    <TD class=3D"r data">0.27</TD>
    <TD class=3D"r data">0.7901</TD></TR>
  <TR>
    <TH class=3D"l rowheader" scope=3Drow>Group*Time</TH>
    <TH class=3D"l data">Opiorphi</TH>
    <TH class=3D"l data">Base</TH>
    <TH class=3D"l data">Saline</TH>
    <TH class=3D"l data">Base</TH>
    <TD class=3D"r data">0.1865</TD>
    <TD class=3D"r data">1.0011</TD>
    <TD class=3D"r data">91</TD>
    <TD class=3D"r data">0.19</TD>
    <TD class=3D"r data">0.8526</TD></TR>
  <TR>
    <TH class=3D"l rowheader" scope=3Drow>Group*Time</TH>
    <TH class=3D"l data">Opiorphi</TH>
    <TH class=3D"l data">Base</TH>
    <TH class=3D"l data">Saline</TH>
    <TH class=3D"l data">Elect1</TH>
    <TD class=3D"r data">0.8772</TD>
    <TD class=3D"r data">1.0011</TD>
    <TD class=3D"r data">91</TD>
    <TD class=3D"r data">0.88</TD>
    <TD class=3D"r data">0.3832</TD></TR>
  <TR>
    <TH class=3D"l rowheader" scope=3Drow>Group*Time</TH>
    <TH class=3D"l data">Opiorphi</TH>
    <TH class=3D"l data">Base</TH>
    <TH class=3D"l data">Saline</TH>
    <TH class=3D"l data">Elect2</TH>
    <TD class=3D"r data">1.0461</TD>
    <TD class=3D"r data">1.0011</TD>
    <TD class=3D"r data">91</TD>
    <TD class=3D"r data">1.04</TD>
    <TD class=3D"r data">0.2988</TD></TR>
  <TR>
    <TH class=3D"l rowheader" scope=3Drow>Group*Time</TH>
    <TH class=3D"l data">Opiorphi</TH>
    <TH class=3D"l data">Base</TH>
    <TH class=3D"l data">Saline</TH>
    <TH class=3D"l data">Therm1</TH>
    <TD class=3D"r data">0.9790</TD>
    <TD class=3D"r data">1.0011</TD>
    <TD class=3D"r data">91</TD>
    <TD class=3D"r data">0.98</TD>
    <TD class=3D"r data">0.3307</TD></TR>
  <TR>
    <TH class=3D"l rowheader" scope=3Drow>Group*Time</TH>
    <TH class=3D"l data">Opiorphi</TH>
    <TH class=3D"l data">Base</TH>
    <TH class=3D"l data">Saline</TH>
    <TH class=3D"l data">Therm2</TH>
    <TD class=3D"r data">0.5293</TD>
    <TD class=3D"r data">1.0011</TD>
    <TD class=3D"r data">91</TD>
    <TD class=3D"r data">0.53</TD>
    <TD class=3D"r data">0.5982</TD></TR>
  <TR>
    <TH class=3D"l rowheader" scope=3Drow>Group*Time</TH>
    <TH class=3D"l data">Opiorphi</TH>
    <TH class=3D"l data">Elect1</TH>
    <TH class=3D"l data">Opiorphi</TH>
    <TH class=3D"l data">Elect2</TH>
    <TD class=3D"r data">0.02473</TD>
    <TD class=3D"r data">0.7531</TD>
    <TD class=3D"r data">91</TD>
    <TD class=3D"r data">0.03</TD>
    <TD class=3D"r data">0.9739</TD></TR>
  <TR>
    <TH class=3D"l rowheader" scope=3Drow>Group*Time</TH>
    <TH class=3D"l data">Opiorphi</TH>
    <TH class=3D"l data">Elect1</TH>
    <TH class=3D"l data">Opiorphi</TH>
    <TH class=3D"l data">Therm1</TH>
    <TD class=3D"r data">0.5632</TD>
    <TD class=3D"r data">0.6761</TD>
    <TD class=3D"r data">91</TD>
    <TD class=3D"r data">0.83</TD>
    <TD class=3D"r data">0.4070</TD></TR>
  <TR>
    <TH class=3D"l rowheader" scope=3Drow>Group*Time</TH>
    <TH class=3D"l data">Opiorphi</TH>
    <TH class=3D"l data">Elect1</TH>
    <TH class=3D"l data">Opiorphi</TH>
    <TH class=3D"l data">Therm2</TH>
    <TD class=3D"r data">0.3002</TD>
    <TD class=3D"r data">0.6991</TD>
    <TD class=3D"r data">91</TD>
    <TD class=3D"r data">0.43</TD>
    <TD class=3D"r data">0.6686</TD></TR>
  <TR>
    <TH class=3D"l rowheader" scope=3Drow>Group*Time</TH>
    <TH class=3D"l data">Opiorphi</TH>
    <TH class=3D"l data">Elect1</TH>
    <TH class=3D"l data">Saline</TH>
    <TH class=3D"l data">Base</TH>
    <TD class=3D"r data">0.2756</TD>
    <TD class=3D"r data">1.0011</TD>
    <TD class=3D"r data">91</TD>
    <TD class=3D"r data">0.28</TD>
    <TD class=3D"r data">0.7837</TD></TR>
  <TR>
    <TH class=3D"l rowheader" scope=3Drow>Group*Time</TH>
    <TH class=3D"l data">Opiorphi</TH>
    <TH class=3D"l data">Elect1</TH>
    <TH class=3D"l data">Saline</TH>
    <TH class=3D"l data">Elect1</TH>
    <TD class=3D"r data">0.9663</TD>
    <TD class=3D"r data">1.0011</TD>
    <TD class=3D"r data">91</TD>
    <TD class=3D"r data">0.97</TD>
    <TD class=3D"r data">0.3370</TD></TR>
  <TR>
    <TH class=3D"l rowheader" scope=3Drow>Group*Time</TH>
    <TH class=3D"l data">Opiorphi</TH>
    <TH class=3D"l data">Elect1</TH>
    <TH class=3D"l data">Saline</TH>
    <TH class=3D"l data">Elect2</TH>
    <TD class=3D"r data">1.1352</TD>
    <TD class=3D"r data">1.0011</TD>
    <TD class=3D"r data">91</TD>
    <TD class=3D"r data">1.13</TD>
    <TD class=3D"r data">0.2598</TD></TR>
  <TR>
    <TH class=3D"l rowheader" scope=3Drow>Group*Time</TH>
    <TH class=3D"l data">Opiorphi</TH>
    <TH class=3D"l data">Elect1</TH>
    <TH class=3D"l data">Saline</TH>
    <TH class=3D"l data">Therm1</TH>
    <TD class=3D"r data">1.0682</TD>
    <TD class=3D"r data">1.0011</TD>
    <TD class=3D"r data">91</TD>
    <TD class=3D"r data">1.07</TD>
    <TD class=3D"r data">0.2888</TD></TR>
  <TR>
    <TH class=3D"l rowheader" scope=3Drow>Group*Time</TH>
    <TH class=3D"l data">Opiorphi</TH>
    <TH class=3D"l data">Elect1</TH>
    <TH class=3D"l data">Saline</TH>
    <TH class=3D"l data">Therm2</TH>
    <TD class=3D"r data">0.6185</TD>
    <TD class=3D"r data">1.0011</TD>
    <TD class=3D"r data">91</TD>
    <TD class=3D"r data">0.62</TD>
    <TD class=3D"r data">0.5382</TD></TR>
  <TR>
    <TH class=3D"l rowheader" scope=3Drow>Group*Time</TH>
    <TH class=3D"l data">Opiorphi</TH>
    <TH class=3D"l data">Elect2</TH>
    <TH class=3D"l data">Opiorphi</TH>
    <TH class=3D"l data">Therm1</TH>
    <TD class=3D"r data">0.5385</TD>
    <TD class=3D"r data">0.7705</TD>
    <TD class=3D"r data">91</TD>
    <TD class=3D"r data">0.70</TD>
    <TD class=3D"r data">0.4864</TD></TR>
  <TR>
    <TH class=3D"l rowheader" scope=3Drow>Group*Time</TH>
    <TH class=3D"l data">Opiorphi</TH>
    <TH class=3D"l data">Elect2</TH>
    <TH class=3D"l data">Opiorphi</TH>
    <TH class=3D"l data">Therm2</TH>
    <TD class=3D"r data">0.2755</TD>
    <TD class=3D"r data">0.6991</TD>
    <TD class=3D"r data">91</TD>
    <TD class=3D"r data">0.39</TD>
    <TD class=3D"r data">0.6945</TD></TR>
  <TR>
    <TH class=3D"l rowheader" scope=3Drow>Group*Time</TH>
    <TH class=3D"l data">Opiorphi</TH>
    <TH class=3D"l data">Elect2</TH>
    <TH class=3D"l data">Saline</TH>
    <TH class=3D"l data">Base</TH>
    <TD class=3D"r data">0.2509</TD>
    <TD class=3D"r data">1.0011</TD>
    <TD class=3D"r data">91</TD>
    <TD class=3D"r data">0.25</TD>
    <TD class=3D"r data">0.8026</TD></TR>
  <TR>
    <TH class=3D"l rowheader" scope=3Drow>Group*Time</TH>
    <TH class=3D"l data">Opiorphi</TH>
    <TH class=3D"l data">Elect2</TH>
    <TH class=3D"l data">Saline</TH>
    <TH class=3D"l data">Elect1</TH>
    <TD class=3D"r data">0.9416</TD>
    <TD class=3D"r data">1.0011</TD>
    <TD class=3D"r data">91</TD>
    <TD class=3D"r data">0.94</TD>
    <TD class=3D"r data">0.3494</TD></TR>
  <TR>
    <TH class=3D"l rowheader" scope=3Drow>Group*Time</TH>
    <TH class=3D"l data">Opiorphi</TH>
    <TH class=3D"l data">Elect2</TH>
    <TH class=3D"l data">Saline</TH>
    <TH class=3D"l data">Elect2</TH>
    <TD class=3D"r data">1.1105</TD>
    <TD class=3D"r data">1.0011</TD>
    <TD class=3D"r data">91</TD>
    <TD class=3D"r data">1.11</TD>
    <TD class=3D"r data">0.2702</TD></TR>
  <TR>
    <TH class=3D"l rowheader" scope=3Drow>Group*Time</TH>
    <TH class=3D"l data">Opiorphi</TH>
    <TH class=3D"l data">Elect2</TH>
    <TH class=3D"l data">Saline</TH>
    <TH class=3D"l data">Therm1</TH>
    <TD class=3D"r data">1.0434</TD>
    <TD class=3D"r data">1.0011</TD>
    <TD class=3D"r data">91</TD>
    <TD class=3D"r data">1.04</TD>
    <TD class=3D"r data">0.3000</TD></TR>
  <TR>
    <TH class=3D"l rowheader" scope=3Drow>Group*Time</TH>
    <TH class=3D"l data">Opiorphi</TH>
    <TH class=3D"l data">Elect2</TH>
    <TH class=3D"l data">Saline</TH>
    <TH class=3D"l data">Therm2</TH>
    <TD class=3D"r data">0.5938</TD>
    <TD class=3D"r data">1.0011</TD>
    <TD class=3D"r data">91</TD>
    <TD class=3D"r data">0.59</TD>
    <TD class=3D"r data">0.5546</TD></TR>
  <TR>
    <TH class=3D"l rowheader" scope=3Drow>Group*Time</TH>
    <TH class=3D"l data">Opiorphi</TH>
    <TH class=3D"l data">Therm1</TH>
    <TH class=3D"l data">Opiorphi</TH>
    <TH class=3D"l data">Therm2</TH>
    <TD class=3D"r data" noWrap>-0.2630</TD>
    <TD class=3D"r data">0.7738</TD>
    <TD class=3D"r data">91</TD>
    <TD class=3D"r data" noWrap>-0.34</TD>
    <TD class=3D"r data">0.7347</TD></TR>
  <TR>
    <TH class=3D"l rowheader" scope=3Drow>Group*Time</TH>
    <TH class=3D"l data">Opiorphi</TH>
    <TH class=3D"l data">Therm1</TH>
    <TH class=3D"l data">Saline</TH>
    <TH class=3D"l data">Base</TH>
    <TD class=3D"r data" noWrap>-0.2876</TD>
    <TD class=3D"r data">1.0011</TD>
    <TD class=3D"r data">91</TD>
    <TD class=3D"r data" noWrap>-0.29</TD>
    <TD class=3D"r data">0.7746</TD></TR>
  <TR>
    <TH class=3D"l rowheader" scope=3Drow>Group*Time</TH>
    <TH class=3D"l data">Opiorphi</TH>
    <TH class=3D"l data">Therm1</TH>
    <TH class=3D"l data">Saline</TH>
    <TH class=3D"l data">Elect1</TH>
    <TD class=3D"r data">0.4031</TD>
    <TD class=3D"r data">1.0011</TD>
    <TD class=3D"r data">91</TD>
    <TD class=3D"r data">0.40</TD>
    <TD class=3D"r data">0.6882</TD></TR>
  <TR>
    <TH class=3D"l rowheader" scope=3Drow>Group*Time</TH>
    <TH class=3D"l data">Opiorphi</TH>
    <TH class=3D"l data">Therm1</TH>
    <TH class=3D"l data">Saline</TH>
    <TH class=3D"l data">Elect2</TH>
    <TD class=3D"r data">0.5720</TD>
    <TD class=3D"r data">1.0011</TD>
    <TD class=3D"r data">91</TD>
    <TD class=3D"r data">0.57</TD>
    <TD class=3D"r data">0.5692</TD></TR>
  <TR>
    <TH class=3D"l rowheader" scope=3Drow>Group*Time</TH>
    <TH class=3D"l data">Opiorphi</TH>
    <TH class=3D"l data">Therm1</TH>
    <TH class=3D"l data">Saline</TH>
    <TH class=3D"l data">Therm1</TH>
    <TD class=3D"r data">0.5049</TD>
    <TD class=3D"r data">1.0011</TD>
    <TD class=3D"r data">91</TD>
    <TD class=3D"r data">0.50</TD>
    <TD class=3D"r data">0.6152</TD></TR>
  <TR>
    <TH class=3D"l rowheader" scope=3Drow>Group*Time</TH>
    <TH class=3D"l data">Opiorphi</TH>
    <TH class=3D"l data">Therm1</TH>
    <TH class=3D"l data">Saline</TH>
    <TH class=3D"l data">Therm2</TH>
    <TD class=3D"r data">0.05525</TD>
    <TD class=3D"r data">1.0011</TD>
    <TD class=3D"r data">91</TD>
    <TD class=3D"r data">0.06</TD>
    <TD class=3D"r data">0.9561</TD></TR>
  <TR>
    <TH class=3D"l rowheader" scope=3Drow>Group*Time</TH>
    <TH class=3D"l data">Opiorphi</TH>
    <TH class=3D"l data">Therm2</TH>
    <TH class=3D"l data">Saline</TH>
    <TH class=3D"l data">Base</TH>
    <TD class=3D"r data" noWrap>-0.02457</TD>
    <TD class=3D"r data">1.0168</TD>
    <TD class=3D"r data">91</TD>
    <TD class=3D"r data" noWrap>-0.02</TD>
    <TD class=3D"r data">0.9808</TD></TR>
  <TR>
    <TH class=3D"l rowheader" scope=3Drow>Group*Time</TH>
    <TH class=3D"l data">Opiorphi</TH>
    <TH class=3D"l data">Therm2</TH>
    <TH class=3D"l data">Saline</TH>
    <TH class=3D"l data">Elect1</TH>
    <TD class=3D"r data">0.6661</TD>
    <TD class=3D"r data">1.0168</TD>
    <TD class=3D"r data">91</TD>
    <TD class=3D"r data">0.66</TD>
    <TD class=3D"r data">0.5140</TD></TR>
  <TR>
    <TH class=3D"l rowheader" scope=3Drow>Group*Time</TH>
    <TH class=3D"l data">Opiorphi</TH>
    <TH class=3D"l data">Therm2</TH>
    <TH class=3D"l data">Saline</TH>
    <TH class=3D"l data">Elect2</TH>
    <TD class=3D"r data">0.8350</TD>
    <TD class=3D"r data">1.0168</TD>
    <TD class=3D"r data">91</TD>
    <TD class=3D"r data">0.82</TD>
    <TD class=3D"r data">0.4137</TD></TR>
  <TR>
    <TH class=3D"l rowheader" scope=3Drow>Group*Time</TH>
    <TH class=3D"l data">Opiorphi</TH>
    <TH class=3D"l data">Therm2</TH>
    <TH class=3D"l data">Saline</TH>
    <TH class=3D"l data">Therm1</TH>
    <TD class=3D"r data">0.7679</TD>
    <TD class=3D"r data">1.0168</TD>
    <TD class=3D"r data">91</TD>
    <TD class=3D"r data">0.76</TD>
    <TD class=3D"r data">0.4520</TD></TR>
  <TR>
    <TH class=3D"l rowheader" scope=3Drow>Group*Time</TH>
    <TH class=3D"l data">Opiorphi</TH>
    <TH class=3D"l data">Therm2</TH>
    <TH class=3D"l data">Saline</TH>
    <TH class=3D"l data">Therm2</TH>
    <TD class=3D"r data">0.3183</TD>
    <TD class=3D"r data">1.0168</TD>
    <TD class=3D"r data">91</TD>
    <TD class=3D"r data">0.31</TD>
    <TD class=3D"r data">0.7550</TD></TR>
  <TR>
    <TH class=3D"l rowheader" scope=3Drow>Group*Time</TH>
    <TH class=3D"l data">Saline</TH>
    <TH class=3D"l data">Base</TH>
    <TH class=3D"l data">Saline</TH>
    <TH class=3D"l data">Elect1</TH>
    <TD class=3D"r data">0.6907</TD>
    <TD class=3D"r data">0.6790</TD>
    <TD class=3D"r data">91</TD>
    <TD class=3D"r data">1.02</TD>
    <TD class=3D"r data">0.3118</TD></TR>
  <TR>
    <TH class=3D"l rowheader" scope=3Drow>Group*Time</TH>
    <TH class=3D"l data">Saline</TH>
    <TH class=3D"l data">Base</TH>
    <TH class=3D"l data">Saline</TH>
    <TH class=3D"l data">Elect2</TH>
    <TD class=3D"r data">0.8596</TD>
    <TD class=3D"r data">0.7454</TD>
    <TD class=3D"r data">91</TD>
    <TD class=3D"r data">1.15</TD>
    <TD class=3D"r data">0.2519</TD></TR>
  <TR>
    <TH class=3D"l rowheader" scope=3Drow>Group*Time</TH>
    <TH class=3D"l data">Saline</TH>
    <TH class=3D"l data">Base</TH>
    <TH class=3D"l data">Saline</TH>
    <TH class=3D"l data">Therm1</TH>
    <TD class=3D"r data">0.7925</TD>
    <TD class=3D"r data">0.5633</TD>
    <TD class=3D"r data">91</TD>
    <TD class=3D"r data">1.41</TD>
    <TD class=3D"r data">0.1629</TD></TR>
  <TR>
    <TH class=3D"l rowheader" scope=3Drow>Group*Time</TH>
    <TH class=3D"l data">Saline</TH>
    <TH class=3D"l data">Base</TH>
    <TH class=3D"l data">Saline</TH>
    <TH class=3D"l data">Therm2</TH>
    <TD class=3D"r data">0.3428</TD>
    <TD class=3D"r data">0.7254</TD>
    <TD class=3D"r data">91</TD>
    <TD class=3D"r data">0.47</TD>
    <TD class=3D"r data">0.6376</TD></TR>
  <TR>
    <TH class=3D"l rowheader" scope=3Drow>Group*Time</TH>
    <TH class=3D"l data">Saline</TH>
    <TH class=3D"l data">Elect1</TH>
    <TH class=3D"l data">Saline</TH>
    <TH class=3D"l data">Elect2</TH>
    <TD class=3D"r data">0.1689</TD>
    <TD class=3D"r data">0.6790</TD>
    <TD class=3D"r data">91</TD>
    <TD class=3D"r data">0.25</TD>
    <TD class=3D"r data">0.8041</TD></TR>
  <TR>
    <TH class=3D"l rowheader" scope=3Drow>Group*Time</TH>
    <TH class=3D"l data">Saline</TH>
    <TH class=3D"l data">Elect1</TH>
    <TH class=3D"l data">Saline</TH>
    <TH class=3D"l data">Therm1</TH>
    <TD class=3D"r data">0.1019</TD>
    <TD class=3D"r data">0.5633</TD>
    <TD class=3D"r data">91</TD>
    <TD class=3D"r data">0.18</TD>
    <TD class=3D"r data">0.8569</TD></TR>
  <TR>
    <TH class=3D"l rowheader" scope=3Drow>Group*Time</TH>
    <TH class=3D"l data">Saline</TH>
    <TH class=3D"l data">Elect1</TH>
    <TH class=3D"l data">Saline</TH>
    <TH class=3D"l data">Therm2</TH>
    <TD class=3D"r data" noWrap>-0.3478</TD>
    <TD class=3D"r data">0.5633</TD>
    <TD class=3D"r data">91</TD>
    <TD class=3D"r data" noWrap>-0.62</TD>
    <TD class=3D"r data">0.5385</TD></TR>
  <TR>
    <TH class=3D"l rowheader" scope=3Drow>Group*Time</TH>
    <TH class=3D"l data">Saline</TH>
    <TH class=3D"l data">Elect2</TH>
    <TH class=3D"l data">Saline</TH>
    <TH class=3D"l data">Therm1</TH>
    <TD class=3D"r data" noWrap>-0.06707</TD>
    <TD class=3D"r data">0.7254</TD>
    <TD class=3D"r data">91</TD>
    <TD class=3D"r data" noWrap>-0.09</TD>
    <TD class=3D"r data">0.9265</TD></TR>
  <TR>
    <TH class=3D"l rowheader" scope=3Drow>Group*Time</TH>
    <TH class=3D"l data">Saline</TH>
    <TH class=3D"l data">Elect2</TH>
    <TH class=3D"l data">Saline</TH>
    <TH class=3D"l data">Therm2</TH>
    <TD class=3D"r data" noWrap>-0.5167</TD>
    <TD class=3D"r data">0.5633</TD>
    <TD class=3D"r data">91</TD>
    <TD class=3D"r data" noWrap>-0.92</TD>
    <TD class=3D"r data">0.3614</TD></TR>
  <TR>
    <TH class=3D"l rowheader" scope=3Drow>Group*Time</TH>
    <TH class=3D"l data">Saline</TH>
    <TH class=3D"l data">Therm1</TH>
    <TH class=3D"l data">Saline</TH>
    <TH class=3D"l data">Therm2</TH>
    <TD class=3D"r data" noWrap>-0.4497</TD>
    <TD class=3D"r data">0.6790</TD>
    <TD class=3D"r data">91</TD>
    <TD class=3D"r data" noWrap>-0.66</TD>
    <TD=20
class=3D"r =
data">0.5095</TD></TR></TBODY></TABLE></DIV></DIV><BR></DIV></BODY></HTML=
>
