# Supplementary material for: Comparison of electroencephalographic changes in response to acute electrical and thermal stimuli with the tail flick and hot plate test in rats administered with opiorphin
Source: BMC Neurol. 2018 Apr 19;18:43. doi: 10.1186/s12883-018-1047-y (PMC5907193; doi:10.1186/s12883-018-1047-y)
Supplement: Supplementary file 2 — Tail flick and hot plate results. Description: SAS output file for statistical analysis of tail flick and hot plate data acquired during this study. (MHT 145 kb) [file 12883_2018_1047_MOESM2_ESM.mht]

From: "Saved by Internet Explorer 11"
Subject: SAS Output
Date: Mon, 5 Sep 2016 16:41:29 +1200
MIME-Version: 1.0
Content-Type: text/html;
	charset="Windows-1252"
Content-Transfer-Encoding: quoted-printable
Content-Location: file://C:\Users\rdukkipa\AppData\Local\Temp\SAS Temporary Files\_TD5464_IT074096_\sashtml.htm
X-MimeOLE: Produced By Microsoft MimeOLE V6.1.7601.23491

<!DOCTYPE HTML PUBLIC "-//W3C//DTD HTML 4.0 Transitional//EN">
<HTML><HEAD><META content=3D"IE=3D5.0000" =
http-equiv=3D"X-UA-Compatible">
<TITLE>SAS Output</TITLE>
<META name=3DGENERATOR content=3D"MSHTML 11.00.9600.18427">
<META content=3D"text/html; charset=3Dwindows-1252" =
http-equiv=3DContent-type>
<STYLE type=3Dtext/css>.aftercaption {
	FONT-SIZE: x-small; FONT-FAMILY: Arial, 'Albany AMT', Helvetica, Helv; =
FONT-WEIGHT: bold; COLOR: #112277; FONT-STYLE: normal; PADDING-TOP: 4pt; =
BORDER-SPACING: 0px; BACKGROUND-COLOR: #fafbfe
}
.batch {
	FONT-SIZE: x-small; BORDER-TOP: #c1c1c1 1px solid; FONT-FAMILY: 'SAS =
Monospace', 'Courier New', Courier, monospace; BORDER-RIGHT: #c1c1c1 1px =
solid; BORDER-COLLAPSE: separate; BORDER-BOTTOM: #c1c1c1 1px solid; =
FONT-WEIGHT: normal; COLOR: #000000; PADDING-BOTTOM: 7px; FONT-STYLE: =
normal; PADDING-TOP: 7px; PADDING-LEFT: 7px; BORDER-SPACING: 1px; =
BORDER-LEFT: #c1c1c1 1px solid; PADDING-RIGHT: 7px; BACKGROUND-COLOR: =
#fafbfe
}
.beforecaption {
	FONT-SIZE: x-small; FONT-FAMILY: Arial, 'Albany AMT', Helvetica, Helv; =
FONT-WEIGHT: bold; COLOR: #112277; FONT-STYLE: normal; BORDER-SPACING: =
0px; BACKGROUND-COLOR: #fafbfe
}
.body {
	FONT-SIZE: x-small; FONT-FAMILY: Arial, 'Albany AMT', Helvetica, Helv; =
FONT-WEIGHT: normal; COLOR: #000000; FONT-STYLE: normal; MARGIN-LEFT: =
8px; BACKGROUND-COLOR: #fafbfe; MARGIN-RIGHT: 8px
}
.bodydate {
	FONT-SIZE: x-small; FONT-FAMILY: Arial, 'Albany AMT', Helvetica, Helv; =
WIDTH: 100%; VERTICAL-ALIGN: top; FONT-WEIGHT: normal; COLOR: #000000; =
FONT-STYLE: normal; TEXT-ALIGN: right; BORDER-SPACING: 0px; =
BACKGROUND-COLOR: #fafbfe
}
.bycontentfolder {
	LIST-STYLE-TYPE: none; FONT-SIZE: x-small; FONT-FAMILY: Arial, 'Albany =
AMT', Helvetica, Helv; FONT-WEIGHT: normal; COLOR: #000000; FONT-STYLE: =
normal; MARGIN-LEFT: 6pt
}
.byline {
	FONT-SIZE: x-small; FONT-FAMILY: Arial, 'Albany AMT', Helvetica, Helv; =
FONT-WEIGHT: bold; COLOR: #112277; FONT-STYLE: normal; BORDER-SPACING: =
0px; BACKGROUND-COLOR: #fafbfe
}
.bylinecontainer {
	FONT-SIZE: x-small; BORDER-TOP: #000000 0px solid; FONT-FAMILY: Arial, =
'Albany AMT', Helvetica, Helv; BORDER-RIGHT: #000000 0px solid; WIDTH: =
100%; BORDER-BOTTOM: #000000 0px solid; FONT-WEIGHT: normal; COLOR: =
#000000; FONT-STYLE: normal; BORDER-SPACING: 1px; BORDER-LEFT: #000000 =
0px solid; BACKGROUND-COLOR: #fafbfe
}
.caption {
	FONT-SIZE: x-small; FONT-FAMILY: Arial, 'Albany AMT', Helvetica, Helv; =
FONT-WEIGHT: bold; COLOR: #112277; FONT-STYLE: normal; BORDER-SPACING: =
0px; BACKGROUND-COLOR: #fafbfe
}
.cell {
	FONT-SIZE: x-small; FONT-FAMILY: Arial, 'Albany AMT', Helvetica, Helv; =
FONT-WEIGHT: normal; COLOR: #000000; FONT-STYLE: normal; =
BACKGROUND-COLOR: #fafbfe
}
.container {
	FONT-SIZE: x-small; FONT-FAMILY: Arial, 'Albany AMT', Helvetica, Helv; =
FONT-WEIGHT: normal; COLOR: #000000; FONT-STYLE: normal; =
BACKGROUND-COLOR: #fafbfe
}
.contentfolder {
	LIST-STYLE-TYPE: none; FONT-SIZE: x-small; FONT-FAMILY: Arial, 'Albany =
AMT', Helvetica, Helv; FONT-WEIGHT: normal; COLOR: #000000; FONT-STYLE: =
normal; MARGIN-LEFT: 6pt
}
.contentitem {
	LIST-STYLE-TYPE: none; FONT-SIZE: x-small; FONT-FAMILY: Arial, 'Albany =
AMT', Helvetica, Helv; FONT-WEIGHT: normal; COLOR: #000000; FONT-STYLE: =
normal; MARGIN-LEFT: 6pt
}
.contentproclabel {
	FONT-SIZE: x-small; FONT-FAMILY: Arial, 'Albany AMT', Helvetica, Helv; =
FONT-WEIGHT: bold; COLOR: #112277; FONT-STYLE: normal; BACKGROUND-COLOR: =
#fafbfe
}
.contentprocname {
	FONT-SIZE: x-small; FONT-FAMILY: Arial, 'Albany AMT', Helvetica, Helv; =
FONT-WEIGHT: bold; COLOR: #112277; FONT-STYLE: normal; BACKGROUND-COLOR: =
#fafbfe
}
.contents {
	LIST-STYLE-TYPE: decimal; FONT-SIZE: x-small; FONT-FAMILY: Arial, =
'Albany AMT', Helvetica, Helv; FONT-WEIGHT: normal; COLOR: #000000; =
FONT-STYLE: normal; MARGIN-LEFT: 8px; BACKGROUND-COLOR: #fafbfe; =
MARGIN-RIGHT: 8px
}
.contentsdate {
	FONT-SIZE: x-small; FONT-FAMILY: Arial, 'Albany AMT', Helvetica, Helv; =
WIDTH: 100%; FONT-WEIGHT: normal; COLOR: #000000; FONT-STYLE: normal; =
BACKGROUND-COLOR: #fafbfe
}
.contenttitle {
	FONT-SIZE: x-small; FONT-FAMILY: Arial, 'Albany AMT', Helvetica, Helv; =
FONT-WEIGHT: bold; COLOR: #112277; FONT-STYLE: italic; BACKGROUND-COLOR: =
#fafbfe
}
.continued {
	FONT-SIZE: x-small; FONT-FAMILY: Arial, 'Albany AMT', Helvetica, Helv; =
WIDTH: 100%; FONT-WEIGHT: bold; COLOR: #112277; FONT-STYLE: normal; =
BORDER-SPACING: 0px; BACKGROUND-COLOR: #fafbfe
}
.data {
	FONT-SIZE: x-small; BORDER-TOP: #c1c1c1 0px solid; FONT-FAMILY: Arial, =
'Albany AMT', Helvetica, Helv; BORDER-RIGHT: #c1c1c1 1px solid; =
BORDER-BOTTOM: #c1c1c1 1px solid; FONT-WEIGHT: normal; FONT-STYLE: =
normal; BORDER-LEFT: #c1c1c1 0px solid; BACKGROUND-COLOR: #ffffff
}
.dataemphasis {
	FONT-SIZE: x-small; BORDER-TOP: #c1c1c1 0px solid; FONT-FAMILY: Arial, =
'Albany AMT', Helvetica, Helv; BORDER-RIGHT: #c1c1c1 1px solid; =
BORDER-BOTTOM: #c1c1c1 1px solid; FONT-WEIGHT: normal; FONT-STYLE: =
normal; BORDER-LEFT: #c1c1c1 0px solid; BACKGROUND-COLOR: #ffffff
}
.dataemphasisfixed {
	FONT-SIZE: x-small; BORDER-TOP: #c1c1c1 0px solid; FONT-FAMILY: =
'Courier New', Courier, monospace; BORDER-RIGHT: #c1c1c1 1px solid; =
BORDER-BOTTOM: #c1c1c1 1px solid; FONT-WEIGHT: normal; FONT-STYLE: =
italic; BORDER-LEFT: #c1c1c1 0px solid; BACKGROUND-COLOR: #ffffff
}
.dataempty {
	FONT-SIZE: x-small; BORDER-TOP: #c1c1c1 0px solid; FONT-FAMILY: Arial, =
'Albany AMT', Helvetica, Helv; BORDER-RIGHT: #c1c1c1 1px solid; =
BORDER-BOTTOM: #c1c1c1 1px solid; FONT-WEIGHT: normal; FONT-STYLE: =
normal; BORDER-LEFT: #c1c1c1 0px solid; BACKGROUND-COLOR: #ffffff
}
.datafixed {
	FONT-SIZE: x-small; BORDER-TOP: #c1c1c1 0px solid; FONT-FAMILY: =
'Courier New', Courier; BORDER-RIGHT: #c1c1c1 1px solid; BORDER-BOTTOM: =
#c1c1c1 1px solid; FONT-WEIGHT: normal; FONT-STYLE: normal; BORDER-LEFT: =
#c1c1c1 0px solid; BACKGROUND-COLOR: #ffffff
}
.datastrong {
	FONT-SIZE: x-small; BORDER-TOP: #c1c1c1 0px solid; FONT-FAMILY: Arial, =
'Albany AMT', Helvetica, Helv; BORDER-RIGHT: #c1c1c1 1px solid; =
BORDER-BOTTOM: #c1c1c1 1px solid; FONT-WEIGHT: bold; COLOR: #000000; =
FONT-STYLE: normal; BORDER-LEFT: #c1c1c1 0px solid; BACKGROUND-COLOR: =
#ffffff
}
.datastrongfixed {
	FONT-SIZE: x-small; BORDER-TOP: #c1c1c1 0px solid; FONT-FAMILY: =
'Courier New', Courier, monospace; BORDER-RIGHT: #c1c1c1 1px solid; =
BORDER-BOTTOM: #c1c1c1 1px solid; FONT-WEIGHT: bold; COLOR: #000000; =
FONT-STYLE: normal; BORDER-LEFT: #c1c1c1 0px solid; BACKGROUND-COLOR: =
#ffffff
}
.date {
	FONT-SIZE: x-small; FONT-FAMILY: Arial, 'Albany AMT', Helvetica, Helv; =
WIDTH: 100%; FONT-WEIGHT: normal; COLOR: #000000; FONT-STYLE: normal; =
BACKGROUND-COLOR: #fafbfe
}
.document {
	FONT-SIZE: x-small; FONT-FAMILY: Arial, 'Albany AMT', Helvetica, Helv; =
FONT-WEIGHT: normal; COLOR: #000000; FONT-STYLE: normal; =
BACKGROUND-COLOR: #fafbfe
}
A:link {
	COLOR: #0000ff
}
A:visited {
	COLOR: #800080
}
A:active {
	COLOR: #800080
}
.errorbanner {
	FONT-SIZE: x-small; FONT-FAMILY: Arial, 'Albany AMT', Helvetica, Helv; =
FONT-WEIGHT: bold; COLOR: #112277; FONT-STYLE: normal; BACKGROUND-COLOR: =
#fafbfe
}
.errorcontent {
	FONT-SIZE: x-small; FONT-FAMILY: Arial, 'Albany AMT', Helvetica, Helv; =
FONT-WEIGHT: normal; COLOR: #112277; FONT-STYLE: normal; =
BACKGROUND-COLOR: #fafbfe
}
.errorcontentfixed {
	FONT-SIZE: x-small; FONT-FAMILY: 'Courier New', Courier; FONT-WEIGHT: =
normal; COLOR: #112277; FONT-STYLE: normal; BACKGROUND-COLOR: #fafbfe
}
.extendedpage {
	FONT-SIZE: x-small; BORDER-TOP: #000000 1pt solid; FONT-FAMILY: Arial, =
'Albany AMT', Helvetica, Helv; BORDER-RIGHT: #000000 1pt solid; =
BORDER-BOTTOM: #000000 1pt solid; FONT-WEIGHT: normal; COLOR: #112277; =
FONT-STYLE: italic; TEXT-ALIGN: center; BORDER-LEFT: #000000 1pt solid; =
BACKGROUND-COLOR: #fafbfe
}
.fatalbanner {
	FONT-SIZE: x-small; FONT-FAMILY: Arial, 'Albany AMT', Helvetica, Helv; =
FONT-WEIGHT: bold; COLOR: #112277; FONT-STYLE: normal; BACKGROUND-COLOR: =
#fafbfe
}
.fatalcontent {
	FONT-SIZE: x-small; FONT-FAMILY: Arial, 'Albany AMT', Helvetica, Helv; =
FONT-WEIGHT: normal; COLOR: #112277; FONT-STYLE: normal; =
BACKGROUND-COLOR: #fafbfe
}
.fatalcontentfixed {
	FONT-SIZE: x-small; FONT-FAMILY: 'Courier New', Courier; FONT-WEIGHT: =
normal; COLOR: #112277; FONT-STYLE: normal; BACKGROUND-COLOR: #fafbfe
}
.folderaction {
	LIST-STYLE-TYPE: none; FONT-SIZE: x-small; FONT-FAMILY: Arial, 'Albany =
AMT', Helvetica, Helv; FONT-WEIGHT: normal; COLOR: #000000; FONT-STYLE: =
normal; MARGIN-LEFT: 6pt
}
.footer {
	FONT-SIZE: x-small; BORDER-TOP: #b0b7bb 0px solid; FONT-FAMILY: Arial, =
'Albany AMT', Helvetica, Helv; BORDER-RIGHT: #b0b7bb 1px solid; =
BORDER-BOTTOM: #b0b7bb 1px solid; FONT-WEIGHT: bold; COLOR: #112277; =
FONT-STYLE: normal; BORDER-LEFT: #b0b7bb 0px solid; BACKGROUND-COLOR: =
#edf2f9
}
.footeremphasis {
	FONT-SIZE: x-small; BORDER-TOP: #b0b7bb 0px solid; FONT-FAMILY: Arial, =
'Albany AMT', Helvetica, Helv; BORDER-RIGHT: #b0b7bb 1px solid; =
BORDER-BOTTOM: #b0b7bb 1px solid; FONT-WEIGHT: normal; COLOR: #112277; =
FONT-STYLE: italic; BORDER-LEFT: #b0b7bb 0px solid; BACKGROUND-COLOR: =
#edf2f9
}
.footeremphasisfixed {
	FONT-SIZE: x-small; BORDER-TOP: #b0b7bb 0px solid; FONT-FAMILY: =
'Courier New', Courier, monospace; BORDER-RIGHT: #b0b7bb 1px solid; =
BORDER-BOTTOM: #b0b7bb 1px solid; FONT-WEIGHT: normal; COLOR: #112277; =
FONT-STYLE: italic; BORDER-LEFT: #b0b7bb 0px solid; BACKGROUND-COLOR: =
#edf2f9
}
.footerempty {
	FONT-SIZE: x-small; BORDER-TOP: #b0b7bb 0px solid; FONT-FAMILY: Arial, =
'Albany AMT', Helvetica, Helv; BORDER-RIGHT: #b0b7bb 1px solid; =
BORDER-BOTTOM: #b0b7bb 1px solid; FONT-WEIGHT: bold; COLOR: #112277; =
FONT-STYLE: normal; BORDER-LEFT: #b0b7bb 0px solid; BACKGROUND-COLOR: =
#edf2f9
}
.footerfixed {
	FONT-SIZE: x-small; BORDER-TOP: #b0b7bb 0px solid; FONT-FAMILY: =
'Courier New', Courier; BORDER-RIGHT: #b0b7bb 1px solid; BORDER-BOTTOM: =
#b0b7bb 1px solid; FONT-WEIGHT: normal; COLOR: #112277; FONT-STYLE: =
normal; BORDER-LEFT: #b0b7bb 0px solid; BACKGROUND-COLOR: #edf2f9
}
.footerstrong {
	FONT-SIZE: x-small; BORDER-TOP: #b0b7bb 0px solid; FONT-FAMILY: Arial, =
'Albany AMT', Helvetica, Helv; BORDER-RIGHT: #b0b7bb 1px solid; =
BORDER-BOTTOM: #b0b7bb 1px solid; FONT-WEIGHT: bold; COLOR: #112277; =
FONT-STYLE: normal; BORDER-LEFT: #b0b7bb 0px solid; BACKGROUND-COLOR: =
#edf2f9
}
.footerstrongfixed {
	FONT-SIZE: x-small; BORDER-TOP: #b0b7bb 0px solid; FONT-FAMILY: =
'Courier New', Courier, monospace; BORDER-RIGHT: #b0b7bb 1px solid; =
BORDER-BOTTOM: #b0b7bb 1px solid; FONT-WEIGHT: bold; COLOR: #112277; =
FONT-STYLE: normal; BORDER-LEFT: #b0b7bb 0px solid; BACKGROUND-COLOR: =
#edf2f9
}
.frame {
	FONT-SIZE: x-small; FONT-FAMILY: Arial, 'Albany AMT', Helvetica, Helv; =
FONT-WEIGHT: normal; COLOR: #000000; FONT-STYLE: normal; =
BACKGROUND-COLOR: #fafbfe
}
.graph {
	FONT-SIZE: x-small; BORDER-TOP: #c1c1c1 1px solid; FONT-FAMILY: Arial, =
'Albany AMT', Helvetica, Helv; BORDER-RIGHT: #c1c1c1 1px solid; =
BORDER-COLLAPSE: separate; BORDER-BOTTOM: #c1c1c1 1px solid; =
FONT-WEIGHT: normal; COLOR: #000000; FONT-STYLE: normal; BORDER-SPACING: =
1px; BORDER-LEFT: #c1c1c1 1px solid; BACKGROUND-COLOR: #fafbfe
}
.header {
	FONT-SIZE: x-small; BORDER-TOP: #b0b7bb 0px solid; FONT-FAMILY: Arial, =
'Albany AMT', Helvetica, Helv; BORDER-RIGHT: #b0b7bb 1px solid; =
BORDER-BOTTOM: #b0b7bb 1px solid; FONT-WEIGHT: bold; COLOR: #112277; =
FONT-STYLE: normal; BORDER-LEFT: #b0b7bb 0px solid; BACKGROUND-COLOR: =
#edf2f9
}
.headeremphasis {
	FONT-SIZE: x-small; BORDER-TOP: #b0b7bb 0px solid; FONT-FAMILY: Arial, =
'Albany AMT', Helvetica, Helv; BORDER-RIGHT: #b0b7bb 1px solid; =
BORDER-BOTTOM: #b0b7bb 1px solid; FONT-WEIGHT: normal; COLOR: #000000; =
FONT-STYLE: italic; BORDER-LEFT: #b0b7bb 0px solid; BACKGROUND-COLOR: =
#d8dbd3
}
.headeremphasisfixed {
	FONT-SIZE: x-small; BORDER-TOP: #b0b7bb 0px solid; FONT-FAMILY: =
'Courier New', Courier, monospace; BORDER-RIGHT: #b0b7bb 1px solid; =
BORDER-BOTTOM: #b0b7bb 1px solid; FONT-WEIGHT: normal; COLOR: #000000; =
FONT-STYLE: italic; BORDER-LEFT: #b0b7bb 0px solid; BACKGROUND-COLOR: =
#d8dbd3
}
.headerempty {
	FONT-SIZE: x-small; BORDER-TOP: #b0b7bb 0px solid; FONT-FAMILY: Arial, =
'Albany AMT', Helvetica, Helv; BORDER-RIGHT: #b0b7bb 1px solid; =
BORDER-BOTTOM: #b0b7bb 1px solid; FONT-WEIGHT: bold; COLOR: #112277; =
FONT-STYLE: normal; BORDER-LEFT: #b0b7bb 0px solid; BACKGROUND-COLOR: =
#edf2f9
}
.headerfixed {
	FONT-SIZE: x-small; BORDER-TOP: #b0b7bb 0px solid; FONT-FAMILY: =
'Courier New', Courier; BORDER-RIGHT: #b0b7bb 1px solid; BORDER-BOTTOM: =
#b0b7bb 1px solid; FONT-WEIGHT: normal; COLOR: #112277; FONT-STYLE: =
normal; BORDER-LEFT: #b0b7bb 0px solid; BACKGROUND-COLOR: #edf2f9
}
.headersandfooters {
	FONT-SIZE: x-small; FONT-FAMILY: Arial, 'Albany AMT', Helvetica, Helv; =
FONT-WEIGHT: bold; COLOR: #000000; FONT-STYLE: normal; BACKGROUND-COLOR: =
#edf2f9
}
.headerstrong {
	FONT-SIZE: x-small; BORDER-TOP: #b0b7bb 0px solid; FONT-FAMILY: Arial, =
'Albany AMT', Helvetica, Helv; BORDER-RIGHT: #b0b7bb 1px solid; =
BORDER-BOTTOM: #b0b7bb 1px solid; FONT-WEIGHT: bold; COLOR: #000000; =
FONT-STYLE: normal; BORDER-LEFT: #b0b7bb 0px solid; BACKGROUND-COLOR: =
#d8dbd3
}
.headerstrongfixed {
	FONT-SIZE: x-small; BORDER-TOP: #b0b7bb 0px solid; FONT-FAMILY: =
'Courier New', Courier, monospace; BORDER-RIGHT: #b0b7bb 1px solid; =
BORDER-BOTTOM: #b0b7bb 1px solid; FONT-WEIGHT: bold; COLOR: #000000; =
FONT-STYLE: normal; BORDER-LEFT: #b0b7bb 0px solid; BACKGROUND-COLOR: =
#d8dbd3
}
.index {
	FONT-SIZE: x-small; FONT-FAMILY: Arial, 'Albany AMT', Helvetica, Helv; =
FONT-WEIGHT: normal; COLOR: #000000; FONT-STYLE: normal; =
BACKGROUND-COLOR: #fafbfe
}
.indexaction {
	LIST-STYLE-TYPE: none; FONT-SIZE: x-small; FONT-FAMILY: Arial, 'Albany =
AMT', Helvetica, Helv; FONT-WEIGHT: normal; COLOR: #000000; FONT-STYLE: =
normal; MARGIN-LEFT: 6pt
}
.indexitem {
	LIST-STYLE-TYPE: none; FONT-SIZE: x-small; FONT-FAMILY: Arial, 'Albany =
AMT', Helvetica, Helv; FONT-WEIGHT: normal; COLOR: #000000; FONT-STYLE: =
normal; MARGIN-LEFT: 6pt
}
.indexprocname {
	FONT-SIZE: x-small; FONT-FAMILY: Arial, 'Albany AMT', Helvetica, Helv; =
FONT-WEIGHT: bold; COLOR: #112277; FONT-STYLE: normal; BACKGROUND-COLOR: =
#fafbfe
}
.indextitle {
	FONT-SIZE: x-small; FONT-FAMILY: Arial, 'Albany AMT', Helvetica, Helv; =
FONT-WEIGHT: bold; COLOR: #112277; FONT-STYLE: italic; BACKGROUND-COLOR: =
#fafbfe
}
.layoutcontainer {
	BORDER-TOP: #000000 0px solid; BORDER-RIGHT: #000000 0px solid; =
BORDER-BOTTOM: #000000 0px solid; BORDER-SPACING: 30px; BORDER-LEFT: =
#000000 0px solid
}
.layoutregion {
	BORDER-TOP: #000000 0px solid; BORDER-RIGHT: #000000 0px solid; =
BORDER-BOTTOM: #000000 0px solid; BORDER-SPACING: 30px; BORDER-LEFT: =
#000000 0px solid
}
.linecontent {
	FONT-SIZE: x-small; BORDER-TOP: #c1c1c1 0px solid; FONT-FAMILY: Arial, =
'Albany AMT', Helvetica, Helv; BORDER-RIGHT: #c1c1c1 1px solid; =
BORDER-BOTTOM: #c1c1c1 1px solid; FONT-WEIGHT: normal; COLOR: #112277; =
FONT-STYLE: normal; BORDER-LEFT: #c1c1c1 0px solid; BACKGROUND-COLOR: =
#fafbfe
}
.list {
	LIST-STYLE-TYPE: disc; FONT-SIZE: x-small; FONT-FAMILY: Arial, 'Albany =
AMT', Helvetica, Helv; FONT-WEIGHT: normal; COLOR: #000000; FONT-STYLE: =
normal; BACKGROUND-COLOR: #fafbfe
}
.list10 {
	LIST-STYLE-TYPE: square; FONT-SIZE: x-small; FONT-FAMILY: Arial, =
'Albany AMT', Helvetica, Helv; FONT-WEIGHT: normal; COLOR: #000000; =
FONT-STYLE: normal; BACKGROUND-COLOR: #fafbfe
}
.list2 {
	LIST-STYLE-TYPE: circle; FONT-SIZE: x-small; FONT-FAMILY: Arial, =
'Albany AMT', Helvetica, Helv; FONT-WEIGHT: normal; COLOR: #000000; =
FONT-STYLE: normal; BACKGROUND-COLOR: #fafbfe
}
.list3 {
	LIST-STYLE-TYPE: square; FONT-SIZE: x-small; FONT-FAMILY: Arial, =
'Albany AMT', Helvetica, Helv; FONT-WEIGHT: normal; COLOR: #000000; =
FONT-STYLE: normal; BACKGROUND-COLOR: #fafbfe
}
.list4 {
	LIST-STYLE-TYPE: square; FONT-SIZE: x-small; FONT-FAMILY: Arial, =
'Albany AMT', Helvetica, Helv; FONT-WEIGHT: normal; COLOR: #000000; =
FONT-STYLE: normal; BACKGROUND-COLOR: #fafbfe
}
.list5 {
	LIST-STYLE-TYPE: square; FONT-SIZE: x-small; FONT-FAMILY: Arial, =
'Albany AMT', Helvetica, Helv; FONT-WEIGHT: normal; COLOR: #000000; =
FONT-STYLE: normal; BACKGROUND-COLOR: #fafbfe
}
.list6 {
	LIST-STYLE-TYPE: square; FONT-SIZE: x-small; FONT-FAMILY: Arial, =
'Albany AMT', Helvetica, Helv; FONT-WEIGHT: normal; COLOR: #000000; =
FONT-STYLE: normal; BACKGROUND-COLOR: #fafbfe
}
.list7 {
	LIST-STYLE-TYPE: square; FONT-SIZE: x-small; FONT-FAMILY: Arial, =
'Albany AMT', Helvetica, Helv; FONT-WEIGHT: normal; COLOR: #000000; =
FONT-STYLE: normal; BACKGROUND-COLOR: #fafbfe
}
.list8 {
	LIST-STYLE-TYPE: square; FONT-SIZE: x-small; FONT-FAMILY: Arial, =
'Albany AMT', Helvetica, Helv; FONT-WEIGHT: normal; COLOR: #000000; =
FONT-STYLE: normal; BACKGROUND-COLOR: #fafbfe
}
.list9 {
	LIST-STYLE-TYPE: square; FONT-SIZE: x-small; FONT-FAMILY: Arial, =
'Albany AMT', Helvetica, Helv; FONT-WEIGHT: normal; COLOR: #000000; =
FONT-STYLE: normal; BACKGROUND-COLOR: #fafbfe
}
.listitem {
	LIST-STYLE-TYPE: disc; FONT-SIZE: x-small; FONT-FAMILY: Arial, 'Albany =
AMT', Helvetica, Helv; FONT-WEIGHT: normal; COLOR: #000000; FONT-STYLE: =
normal; BACKGROUND-COLOR: #fafbfe
}
.listitem10 {
	LIST-STYLE-TYPE: square; FONT-SIZE: x-small; FONT-FAMILY: Arial, =
'Albany AMT', Helvetica, Helv; FONT-WEIGHT: normal; COLOR: #000000; =
FONT-STYLE: normal; BACKGROUND-COLOR: #fafbfe
}
.listitem2 {
	LIST-STYLE-TYPE: circle; FONT-SIZE: x-small; FONT-FAMILY: Arial, =
'Albany AMT', Helvetica, Helv; FONT-WEIGHT: normal; COLOR: #000000; =
FONT-STYLE: normal; BACKGROUND-COLOR: #fafbfe
}
.listitem3 {
	LIST-STYLE-TYPE: square; FONT-SIZE: x-small; FONT-FAMILY: Arial, =
'Albany AMT', Helvetica, Helv; FONT-WEIGHT: normal; COLOR: #000000; =
FONT-STYLE: normal; BACKGROUND-COLOR: #fafbfe
}
.listitem4 {
	LIST-STYLE-TYPE: square; FONT-SIZE: x-small; FONT-FAMILY: Arial, =
'Albany AMT', Helvetica, Helv; FONT-WEIGHT: normal; COLOR: #000000; =
FONT-STYLE: normal; BACKGROUND-COLOR: #fafbfe
}
.listitem5 {
	LIST-STYLE-TYPE: square; FONT-SIZE: x-small; FONT-FAMILY: Arial, =
'Albany AMT', Helvetica, Helv; FONT-WEIGHT: normal; COLOR: #000000; =
FONT-STYLE: normal; BACKGROUND-COLOR: #fafbfe
}
.listitem6 {
	LIST-STYLE-TYPE: square; FONT-SIZE: x-small; FONT-FAMILY: Arial, =
'Albany AMT', Helvetica, Helv; FONT-WEIGHT: normal; COLOR: #000000; =
FONT-STYLE: normal; BACKGROUND-COLOR: #fafbfe
}
.listitem7 {
	LIST-STYLE-TYPE: square; FONT-SIZE: x-small; FONT-FAMILY: Arial, =
'Albany AMT', Helvetica, Helv; FONT-WEIGHT: normal; COLOR: #000000; =
FONT-STYLE: normal; BACKGROUND-COLOR: #fafbfe
}
.listitem8 {
	LIST-STYLE-TYPE: square; FONT-SIZE: x-small; FONT-FAMILY: Arial, =
'Albany AMT', Helvetica, Helv; FONT-WEIGHT: normal; COLOR: #000000; =
FONT-STYLE: normal; BACKGROUND-COLOR: #fafbfe
}
.listitem9 {
	LIST-STYLE-TYPE: square; FONT-SIZE: x-small; FONT-FAMILY: Arial, =
'Albany AMT', Helvetica, Helv; FONT-WEIGHT: normal; COLOR: #000000; =
FONT-STYLE: normal; BACKGROUND-COLOR: #fafbfe
}
.note {
	FONT-SIZE: x-small; FONT-FAMILY: Arial, 'Albany AMT', Helvetica, Helv; =
FONT-WEIGHT: normal; COLOR: #112277; FONT-STYLE: normal; =
BACKGROUND-COLOR: #fafbfe
}
.notebanner {
	FONT-SIZE: x-small; FONT-FAMILY: Arial, 'Albany AMT', Helvetica, Helv; =
FONT-WEIGHT: bold; COLOR: #112277; FONT-STYLE: normal; BACKGROUND-COLOR: =
#fafbfe
}
.notecontent {
	FONT-SIZE: x-small; FONT-FAMILY: Arial, 'Albany AMT', Helvetica, Helv; =
FONT-WEIGHT: normal; COLOR: #112277; FONT-STYLE: normal; =
BACKGROUND-COLOR: #fafbfe
}
.notecontentfixed {
	FONT-SIZE: x-small; FONT-FAMILY: 'Courier New', Courier; FONT-WEIGHT: =
normal; COLOR: #112277; FONT-STYLE: normal; BACKGROUND-COLOR: #fafbfe
}
.output {
	FONT-SIZE: x-small; BORDER-TOP: #c1c1c1 1px solid; FONT-FAMILY: Arial, =
'Albany AMT', Helvetica, Helv; BORDER-RIGHT: #c1c1c1 1px solid; =
BORDER-COLLAPSE: separate; BORDER-BOTTOM: #c1c1c1 1px solid; =
FONT-WEIGHT: normal; COLOR: #000000; FONT-STYLE: normal; BORDER-SPACING: =
1px; BORDER-LEFT: #c1c1c1 1px solid; BACKGROUND-COLOR: #fafbfe
}
.pageno {
	FONT-SIZE: x-small; FONT-FAMILY: Arial, 'Albany AMT', Helvetica, Helv; =
VERTICAL-ALIGN: top; FONT-WEIGHT: bold; COLOR: #112277; FONT-STYLE: =
normal; TEXT-ALIGN: right; BORDER-SPACING: 0px; BACKGROUND-COLOR: =
#fafbfe
}
.pages {
	LIST-STYLE-TYPE: decimal; FONT-SIZE: x-small; FONT-FAMILY: Arial, =
'Albany AMT', Helvetica, Helv; FONT-WEIGHT: normal; COLOR: #000000; =
FONT-STYLE: normal; MARGIN-LEFT: 8px; BACKGROUND-COLOR: #fafbfe; =
MARGIN-RIGHT: 8px
}
.pagesdate {
	FONT-SIZE: x-small; FONT-FAMILY: Arial, 'Albany AMT', Helvetica, Helv; =
WIDTH: 100%; FONT-WEIGHT: normal; COLOR: #000000; FONT-STYLE: normal; =
BACKGROUND-COLOR: #fafbfe
}
.pagesitem {
	LIST-STYLE-TYPE: none; FONT-SIZE: x-small; FONT-FAMILY: Arial, 'Albany =
AMT', Helvetica, Helv; FONT-WEIGHT: normal; COLOR: #000000; FONT-STYLE: =
normal; MARGIN-LEFT: 6pt
}
.pagesproclabel {
	FONT-SIZE: x-small; FONT-FAMILY: Arial, 'Albany AMT', Helvetica, Helv; =
FONT-WEIGHT: bold; COLOR: #112277; FONT-STYLE: normal; BACKGROUND-COLOR: =
#fafbfe
}
.pagesprocname {
	FONT-SIZE: x-small; FONT-FAMILY: Arial, 'Albany AMT', Helvetica, Helv; =
FONT-WEIGHT: bold; COLOR: #112277; FONT-STYLE: normal; BACKGROUND-COLOR: =
#fafbfe
}
.pagestitle {
	FONT-SIZE: x-small; FONT-FAMILY: Arial, 'Albany AMT', Helvetica, Helv; =
FONT-WEIGHT: bold; COLOR: #112277; FONT-STYLE: italic; BACKGROUND-COLOR: =
#fafbfe
}
.paragraph {
	FONT-SIZE: x-small; FONT-FAMILY: Arial, 'Albany AMT', Helvetica, Helv; =
FONT-WEIGHT: normal; COLOR: #000000; FONT-STYLE: normal; =
BACKGROUND-COLOR: #fafbfe
}
.parskip {
	FONT-SIZE: x-small; BORDER-TOP: #000000 0px solid; FONT-FAMILY: Arial, =
'Albany AMT', Helvetica, Helv; BORDER-RIGHT: #000000 0px solid; =
BORDER-BOTTOM: #000000 0px solid; FONT-WEIGHT: bold; FONT-STYLE: normal; =
BORDER-SPACING: 0px; BORDER-LEFT: #000000 0px solid
}
.prepage {
	FONT-SIZE: x-small; FONT-FAMILY: Arial, 'Albany AMT', Helvetica, Helv; =
FONT-WEIGHT: normal; COLOR: #112277; FONT-STYLE: normal; TEXT-ALIGN: =
left; BACKGROUND-COLOR: #fafbfe
}
.proctitle {
	FONT-SIZE: x-small; FONT-FAMILY: Arial, 'Albany AMT', Helvetica, Helv; =
FONT-WEIGHT: bold; COLOR: #112277; FONT-STYLE: normal; BACKGROUND-COLOR: =
#fafbfe
}
.proctitlefixed {
	FONT-SIZE: x-small; FONT-FAMILY: 'Courier New', Courier, monospace; =
FONT-WEIGHT: bold; COLOR: #112277; FONT-STYLE: normal; BACKGROUND-COLOR: =
#fafbfe
}
.rowfooter {
	FONT-SIZE: x-small; BORDER-TOP: #b0b7bb 0px solid; FONT-FAMILY: Arial, =
'Albany AMT', Helvetica, Helv; BORDER-RIGHT: #b0b7bb 1px solid; =
BORDER-BOTTOM: #b0b7bb 1px solid; FONT-WEIGHT: bold; COLOR: #112277; =
FONT-STYLE: normal; BORDER-LEFT: #b0b7bb 0px solid; BACKGROUND-COLOR: =
#edf2f9
}
.rowfooteremphasis {
	FONT-SIZE: x-small; BORDER-TOP: #b0b7bb 0px solid; FONT-FAMILY: Arial, =
'Albany AMT', Helvetica, Helv; BORDER-RIGHT: #b0b7bb 1px solid; =
BORDER-BOTTOM: #b0b7bb 1px solid; FONT-WEIGHT: normal; COLOR: #112277; =
FONT-STYLE: italic; BORDER-LEFT: #b0b7bb 0px solid; BACKGROUND-COLOR: =
#edf2f9
}
.rowfooteremphasisfixed {
	FONT-SIZE: x-small; BORDER-TOP: #b0b7bb 0px solid; FONT-FAMILY: =
'Courier New', Courier, monospace; BORDER-RIGHT: #b0b7bb 1px solid; =
BORDER-BOTTOM: #b0b7bb 1px solid; FONT-WEIGHT: normal; COLOR: #112277; =
FONT-STYLE: italic; BORDER-LEFT: #b0b7bb 0px solid; BACKGROUND-COLOR: =
#edf2f9
}
.rowfooterempty {
	FONT-SIZE: x-small; BORDER-TOP: #b0b7bb 0px solid; FONT-FAMILY: Arial, =
'Albany AMT', Helvetica, Helv; BORDER-RIGHT: #b0b7bb 1px solid; =
BORDER-BOTTOM: #b0b7bb 1px solid; FONT-WEIGHT: bold; COLOR: #112277; =
FONT-STYLE: normal; BORDER-LEFT: #b0b7bb 0px solid; BACKGROUND-COLOR: =
#edf2f9
}
.rowfooterfixed {
	FONT-SIZE: x-small; BORDER-TOP: #b0b7bb 0px solid; FONT-FAMILY: =
'Courier New', Courier; BORDER-RIGHT: #b0b7bb 1px solid; BORDER-BOTTOM: =
#b0b7bb 1px solid; FONT-WEIGHT: normal; COLOR: #112277; FONT-STYLE: =
normal; BORDER-LEFT: #b0b7bb 0px solid; BACKGROUND-COLOR: #edf2f9
}
.rowfooterstrong {
	FONT-SIZE: x-small; BORDER-TOP: #b0b7bb 0px solid; FONT-FAMILY: Arial, =
'Albany AMT', Helvetica, Helv; BORDER-RIGHT: #b0b7bb 1px solid; =
BORDER-BOTTOM: #b0b7bb 1px solid; FONT-WEIGHT: bold; COLOR: #112277; =
FONT-STYLE: normal; BORDER-LEFT: #b0b7bb 0px solid; BACKGROUND-COLOR: =
#edf2f9
}
.rowfooterstrongfixed {
	FONT-SIZE: x-small; BORDER-TOP: #b0b7bb 0px solid; FONT-FAMILY: =
'Courier New', Courier, monospace; BORDER-RIGHT: #b0b7bb 1px solid; =
BORDER-BOTTOM: #b0b7bb 1px solid; FONT-WEIGHT: bold; COLOR: #112277; =
FONT-STYLE: normal; BORDER-LEFT: #b0b7bb 0px solid; BACKGROUND-COLOR: =
#edf2f9
}
.rowheader {
	FONT-SIZE: x-small; BORDER-TOP: #b0b7bb 0px solid; FONT-FAMILY: Arial, =
'Albany AMT', Helvetica, Helv; BORDER-RIGHT: #b0b7bb 1px solid; =
BORDER-BOTTOM: #b0b7bb 1px solid; FONT-WEIGHT: bold; COLOR: #112277; =
FONT-STYLE: normal; BORDER-LEFT: #b0b7bb 0px solid; BACKGROUND-COLOR: =
#edf2f9
}
.rowheaderemphasis {
	FONT-SIZE: x-small; BORDER-TOP: #b0b7bb 0px solid; FONT-FAMILY: Arial, =
'Albany AMT', Helvetica, Helv; BORDER-RIGHT: #b0b7bb 1px solid; =
BORDER-BOTTOM: #b0b7bb 1px solid; FONT-WEIGHT: normal; COLOR: #112277; =
FONT-STYLE: italic; BORDER-LEFT: #b0b7bb 0px solid; BACKGROUND-COLOR: =
#edf2f9
}
.rowheaderemphasisfixed {
	FONT-SIZE: x-small; BORDER-TOP: #b0b7bb 0px solid; FONT-FAMILY: =
'Courier New', Courier, monospace; BORDER-RIGHT: #b0b7bb 1px solid; =
BORDER-BOTTOM: #b0b7bb 1px solid; FONT-WEIGHT: normal; COLOR: #112277; =
FONT-STYLE: italic; BORDER-LEFT: #b0b7bb 0px solid; BACKGROUND-COLOR: =
#edf2f9
}
.rowheaderempty {
	FONT-SIZE: x-small; BORDER-TOP: #b0b7bb 0px solid; FONT-FAMILY: Arial, =
'Albany AMT', Helvetica, Helv; BORDER-RIGHT: #b0b7bb 1px solid; =
BORDER-BOTTOM: #b0b7bb 1px solid; FONT-WEIGHT: bold; COLOR: #112277; =
FONT-STYLE: normal; BORDER-LEFT: #b0b7bb 0px solid; BACKGROUND-COLOR: =
#edf2f9
}
.rowheaderfixed {
	FONT-SIZE: x-small; BORDER-TOP: #b0b7bb 0px solid; FONT-FAMILY: =
'Courier New', Courier; BORDER-RIGHT: #b0b7bb 1px solid; BORDER-BOTTOM: =
#b0b7bb 1px solid; FONT-WEIGHT: normal; COLOR: #112277; FONT-STYLE: =
normal; BORDER-LEFT: #b0b7bb 0px solid; BACKGROUND-COLOR: #edf2f9
}
.rowheaderstrong {
	FONT-SIZE: x-small; BORDER-TOP: #b0b7bb 0px solid; FONT-FAMILY: Arial, =
'Albany AMT', Helvetica, Helv; BORDER-RIGHT: #b0b7bb 1px solid; =
BORDER-BOTTOM: #b0b7bb 1px solid; FONT-WEIGHT: bold; COLOR: #112277; =
FONT-STYLE: normal; BORDER-LEFT: #b0b7bb 0px solid; BACKGROUND-COLOR: =
#edf2f9
}
.rowheaderstrongfixed {
	FONT-SIZE: x-small; BORDER-TOP: #b0b7bb 0px solid; FONT-FAMILY: =
'Courier New', Courier, monospace; BORDER-RIGHT: #b0b7bb 1px solid; =
BORDER-BOTTOM: #b0b7bb 1px solid; FONT-WEIGHT: bold; COLOR: #112277; =
FONT-STYLE: normal; BORDER-LEFT: #b0b7bb 0px solid; BACKGROUND-COLOR: =
#edf2f9
}
.systemfooter {
	FONT-SIZE: x-small; FONT-FAMILY: Arial, 'Albany AMT', Helvetica, Helv; =
FONT-WEIGHT: normal; COLOR: #112277; FONT-STYLE: normal; =
BACKGROUND-COLOR: #fafbfe
}
.systemfooter10 {
	FONT-SIZE: x-small; FONT-FAMILY: Arial, 'Albany AMT', Helvetica, Helv; =
FONT-WEIGHT: normal; COLOR: #112277; FONT-STYLE: normal; =
BACKGROUND-COLOR: #fafbfe
}
.systemfooter2 {
	FONT-SIZE: x-small; FONT-FAMILY: Arial, 'Albany AMT', Helvetica, Helv; =
FONT-WEIGHT: normal; COLOR: #112277; FONT-STYLE: normal; =
BACKGROUND-COLOR: #fafbfe
}
.systemfooter3 {
	FONT-SIZE: x-small; FONT-FAMILY: Arial, 'Albany AMT', Helvetica, Helv; =
FONT-WEIGHT: normal; COLOR: #112277; FONT-STYLE: normal; =
BACKGROUND-COLOR: #fafbfe
}
.systemfooter4 {
	FONT-SIZE: x-small; FONT-FAMILY: Arial, 'Albany AMT', Helvetica, Helv; =
FONT-WEIGHT: normal; COLOR: #112277; FONT-STYLE: normal; =
BACKGROUND-COLOR: #fafbfe
}
.systemfooter5 {
	FONT-SIZE: x-small; FONT-FAMILY: Arial, 'Albany AMT', Helvetica, Helv; =
FONT-WEIGHT: normal; COLOR: #112277; FONT-STYLE: normal; =
BACKGROUND-COLOR: #fafbfe
}
.systemfooter6 {
	FONT-SIZE: x-small; FONT-FAMILY: Arial, 'Albany AMT', Helvetica, Helv; =
FONT-WEIGHT: normal; COLOR: #112277; FONT-STYLE: normal; =
BACKGROUND-COLOR: #fafbfe
}
.systemfooter7 {
	FONT-SIZE: x-small; FONT-FAMILY: Arial, 'Albany AMT', Helvetica, Helv; =
FONT-WEIGHT: normal; COLOR: #112277; FONT-STYLE: normal; =
BACKGROUND-COLOR: #fafbfe
}
.systemfooter8 {
	FONT-SIZE: x-small; FONT-FAMILY: Arial, 'Albany AMT', Helvetica, Helv; =
FONT-WEIGHT: normal; COLOR: #112277; FONT-STYLE: normal; =
BACKGROUND-COLOR: #fafbfe
}
.systemfooter9 {
	FONT-SIZE: x-small; FONT-FAMILY: Arial, 'Albany AMT', Helvetica, Helv; =
FONT-WEIGHT: normal; COLOR: #112277; FONT-STYLE: normal; =
BACKGROUND-COLOR: #fafbfe
}
.systemtitle {
	FONT-SIZE: small; FONT-FAMILY: Arial, 'Albany AMT', Helvetica, Helv; =
FONT-WEIGHT: bold; COLOR: #112277; FONT-STYLE: normal; BACKGROUND-COLOR: =
#fafbfe
}
.systemtitle10 {
	FONT-SIZE: small; FONT-FAMILY: Arial, 'Albany AMT', Helvetica, Helv; =
FONT-WEIGHT: bold; COLOR: #112277; FONT-STYLE: normal; BACKGROUND-COLOR: =
#fafbfe
}
.systemtitle2 {
	FONT-SIZE: small; FONT-FAMILY: Arial, 'Albany AMT', Helvetica, Helv; =
FONT-WEIGHT: bold; COLOR: #112277; FONT-STYLE: normal; BACKGROUND-COLOR: =
#fafbfe
}
.systemtitle3 {
	FONT-SIZE: small; FONT-FAMILY: Arial, 'Albany AMT', Helvetica, Helv; =
FONT-WEIGHT: bold; COLOR: #112277; FONT-STYLE: normal; BACKGROUND-COLOR: =
#fafbfe
}
.systemtitle4 {
	FONT-SIZE: small; FONT-FAMILY: Arial, 'Albany AMT', Helvetica, Helv; =
FONT-WEIGHT: bold; COLOR: #112277; FONT-STYLE: normal; BACKGROUND-COLOR: =
#fafbfe
}
.systemtitle5 {
	FONT-SIZE: small; FONT-FAMILY: Arial, 'Albany AMT', Helvetica, Helv; =
FONT-WEIGHT: bold; COLOR: #112277; FONT-STYLE: normal; BACKGROUND-COLOR: =
#fafbfe
}
.systemtitle6 {
	FONT-SIZE: small; FONT-FAMILY: Arial, 'Albany AMT', Helvetica, Helv; =
FONT-WEIGHT: bold; COLOR: #112277; FONT-STYLE: normal; BACKGROUND-COLOR: =
#fafbfe
}
.systemtitle7 {
	FONT-SIZE: small; FONT-FAMILY: Arial, 'Albany AMT', Helvetica, Helv; =
FONT-WEIGHT: bold; COLOR: #112277; FONT-STYLE: normal; BACKGROUND-COLOR: =
#fafbfe
}
.systemtitle8 {
	FONT-SIZE: small; FONT-FAMILY: Arial, 'Albany AMT', Helvetica, Helv; =
FONT-WEIGHT: bold; COLOR: #112277; FONT-STYLE: normal; BACKGROUND-COLOR: =
#fafbfe
}
.systemtitle9 {
	FONT-SIZE: small; FONT-FAMILY: Arial, 'Albany AMT', Helvetica, Helv; =
FONT-WEIGHT: bold; COLOR: #112277; FONT-STYLE: normal; BACKGROUND-COLOR: =
#fafbfe
}
.systitleandfootercontainer {
	FONT-SIZE: x-small; BORDER-TOP: #000000 0px solid; FONT-FAMILY: Arial, =
'Albany AMT', Helvetica, Helv; BORDER-RIGHT: #000000 0px solid; WIDTH: =
100%; BORDER-BOTTOM: #000000 0px solid; FONT-WEIGHT: normal; COLOR: =
#000000; FONT-STYLE: normal; BORDER-SPACING: 1px; BORDER-LEFT: #000000 =
0px solid; BACKGROUND-COLOR: #fafbfe
}
.table {
	BORDER-TOP: #c1c1c1 1px solid; BORDER-RIGHT: #c1c1c1 0px solid; =
BORDER-COLLAPSE: collapse; BORDER-BOTTOM: #c1c1c1 0px solid; =
BORDER-SPACING: 0px; BORDER-LEFT: #c1c1c1 1px solid
}
.top_stacked_value {
	BORDER-TOP: 0px; BORDER-RIGHT: 0px; BORDER-BOTTOM: 0px; PADDING-BOTTOM: =
1px; BORDER-LEFT: 0px
}
.middle_stacked_value {
	BORDER-TOP: 0px; BORDER-RIGHT: 0px; BORDER-BOTTOM: 0px; PADDING-BOTTOM: =
1px; PADDING-TOP: 1px; BORDER-LEFT: 0px
}
.bottom_stacked_value {
	BORDER-TOP: 0px; BORDER-RIGHT: 0px; BORDER-BOTTOM: 0px; PADDING-TOP: =
1px; BORDER-LEFT: 0px
}
.titleandnotecontainer {
	FONT-SIZE: x-small; BORDER-TOP: #000000 0px solid; FONT-FAMILY: Arial, =
'Albany AMT', Helvetica, Helv; BORDER-RIGHT: #000000 0px solid; WIDTH: =
100%; BORDER-BOTTOM: #000000 0px solid; FONT-WEIGHT: normal; COLOR: =
#000000; FONT-STYLE: normal; BORDER-SPACING: 1px; BORDER-LEFT: #000000 =
0px solid; BACKGROUND-COLOR: #fafbfe
}
.titlesandfooters {
	FONT-SIZE: x-small; FONT-FAMILY: Arial, 'Albany AMT', Helvetica, Helv; =
FONT-WEIGHT: bold; COLOR: #112277; FONT-STYLE: normal; BACKGROUND-COLOR: =
#fafbfe
}
.usertext {
	FONT-SIZE: x-small; FONT-FAMILY: Arial, 'Albany AMT', Helvetica, Helv; =
FONT-WEIGHT: normal; COLOR: #112277; FONT-STYLE: normal; =
BACKGROUND-COLOR: #fafbfe
}
.warnbanner {
	FONT-SIZE: x-small; FONT-FAMILY: Arial, 'Albany AMT', Helvetica, Helv; =
FONT-WEIGHT: bold; COLOR: #112277; FONT-STYLE: normal; BACKGROUND-COLOR: =
#fafbfe
}
.warncontent {
	FONT-SIZE: x-small; FONT-FAMILY: Arial, 'Albany AMT', Helvetica, Helv; =
FONT-WEIGHT: normal; COLOR: #112277; FONT-STYLE: normal; =
BACKGROUND-COLOR: #fafbfe
}
.warncontentfixed {
	FONT-SIZE: x-small; FONT-FAMILY: 'Courier New', Courier; FONT-WEIGHT: =
normal; COLOR: #112277; FONT-STYLE: normal; BACKGROUND-COLOR: #fafbfe
}
.l {
	TEXT-ALIGN: left
}
.c {
	TEXT-ALIGN: center
}
.r {
	TEXT-ALIGN: right
}
.d {
	TEXT-ALIGN: right
}
.j {
	TEXT-ALIGN: justify
}
.t {
	VERTICAL-ALIGN: top
}
.m {
	VERTICAL-ALIGN: middle
}
.b {
	VERTICAL-ALIGN: bottom
}
TD {
	VERTICAL-ALIGN: top
}
TH {
	VERTICAL-ALIGN: top
}
.stacked_cell {
	PADDING-BOTTOM: 0px; PADDING-TOP: 0px; PADDING-LEFT: 0px; =
PADDING-RIGHT: 0px
}
</STYLE>

<SCRIPT language=3Djavascript type=3Dtext/javascript>
<!--=20
function startup(){

}
function shutdown(){

}

//-->
</SCRIPT>
</HEAD>
<BODY class=3Dbody onload=3Dstartup() onunload=3Dshutdown()>
<SCRIPT language=3Djavascript type=3Dtext/javascript>
<!--=20
var _info =3D navigator.userAgent
var _ie =3D (_info.indexOf("MSIE") > 0
          && _info.indexOf("Win") > 0
          && _info.indexOf("Windows 3.1") < 0);
var _ie64 =3D _info.indexOf("x64") > 0

//-->
</SCRIPT>

<DIV class=3Dbranch><A name=3DIDX></A>
<TABLE class=3Dsystitleandfootercontainer cellSpacing=3D1 =
cellPadding=3D1 rules=3Dnone=20
width=3D"100%" summary=3D"Page Layout" border=3D0 frame=3Dvoid>
  <TBODY>
  <TR>
    <TD class=3D"l systemtitle">TF</TD></TR></TBODY></TABLE><BR>
<DIV class=3D"l proctitle">The Mixed Procedure</DIV>
<P>
<DIV>
<DIV align=3Dleft>
<TABLE class=3Dtable borderColor=3D#c1c1c1 cellSpacing=3D0 =
cellPadding=3D5 rules=3Dall=20
summary=3D"Procedure Mixed: Model Information" frame=3Dbox>
  <COLGROUP>
  <COL>
  <COL></COLGROUP>
  <THEAD>
  <TR>
    <TH class=3D"c b header" colSpan=3D2 scope=3Dcolgroup>Model=20
  Information</TH></TR></THEAD>
  <TBODY>
  <TR>
    <TH class=3D"l rowheader" scope=3Drow>Data Set</TH>
    <TD class=3D"l data">WORK.ONE</TD></TR>
  <TR>
    <TH class=3D"l rowheader" scope=3Drow>Dependent Variable</TH>
    <TD class=3D"l data">TF</TD></TR>
  <TR>
    <TH class=3D"l rowheader" scope=3Drow>Covariance Structures</TH>
    <TD class=3D"l data">Variance Components, Autoregressive</TD></TR>
  <TR>
    <TH class=3D"l rowheader" scope=3Drow>Subject Effects</TH>
    <TD class=3D"l data">Rat, Rat</TD></TR>
  <TR>
    <TH class=3D"l rowheader" scope=3Drow>Group Effects</TH>
    <TD class=3D"l data">Group, Group</TD></TR>
  <TR>
    <TH class=3D"l rowheader" scope=3Drow>Estimation Method</TH>
    <TD class=3D"l data">REML</TD></TR>
  <TR>
    <TH class=3D"l rowheader" scope=3Drow>Residual Variance Method</TH>
    <TD class=3D"l data">None</TD></TR>
  <TR>
    <TH class=3D"l rowheader" scope=3Drow>Fixed Effects SE Method</TH>
    <TD class=3D"l data">Model-Based</TD></TR>
  <TR>
    <TH class=3D"l rowheader" scope=3Drow>Degrees of Freedom Method</TH>
    <TD class=3D"l =
data">Containment</TD></TR></TBODY></TABLE></DIV></DIV><BR><A=20
name=3DIDX1></A>
<DIV>
<DIV align=3Dleft>
<TABLE class=3Dtable borderColor=3D#c1c1c1 cellSpacing=3D0 =
cellPadding=3D5 rules=3Dall=20
summary=3D"Procedure Mixed: Class Level Information" frame=3Dbox>
  <COLGROUP>
  <COL></COLGROUP>
  <COLGROUP>
  <COL>
  <COL></COLGROUP>
  <THEAD>
  <TR>
    <TH class=3D"c b header" colSpan=3D3 scope=3Dcolgroup>Class Level=20
  Information</TH></TR>
  <TR>
    <TH class=3D"l b header" scope=3Dcol>Class</TH>
    <TH class=3D"r b header" scope=3Dcol>Levels</TH>
    <TH class=3D"l b header" scope=3Dcol>Values</TH></TR></THEAD>
  <TBODY>
  <TR>
    <TH class=3D"l rowheader" scope=3Drow>Rat</TH>
    <TD class=3D"r data">24</TD>
    <TD class=3D"l data">1 2 3 4 5 6 7 8 9 10 11 12 13 14 15 16 17 18 19 =
20 21=20
      22 23 24</TD></TR>
  <TR>
    <TH class=3D"l rowheader" scope=3Drow>Group</TH>
    <TD class=3D"r data">3</TD>
    <TD class=3D"l data">Morphine Opiorphi Saline</TD></TR>
  <TR>
    <TH class=3D"l rowheader" scope=3Drow>Time</TH>
    <TD class=3D"r data">4</TD>
    <TD class=3D"l data">0 1 2 =
3</TD></TR></TBODY></TABLE></DIV></DIV><BR><A=20
name=3DIDX2></A>
<DIV>
<DIV align=3Dleft>
<TABLE class=3Dtable borderColor=3D#c1c1c1 cellSpacing=3D0 =
cellPadding=3D5 rules=3Dall=20
summary=3D"Procedure Mixed: Dimensions" frame=3Dbox>
  <COLGROUP>
  <COL>
  <COL></COLGROUP>
  <THEAD>
  <TR>
    <TH class=3D"c b header" colSpan=3D2 =
scope=3Dcolgroup>Dimensions</TH></TR></THEAD>
  <TBODY>
  <TR>
    <TH class=3D"l rowheader" scope=3Drow>Covariance Parameters</TH>
    <TD class=3D"r data">9</TD></TR>
  <TR>
    <TH class=3D"l rowheader" scope=3Drow>Columns in X</TH>
    <TD class=3D"r data">20</TD></TR>
  <TR>
    <TH class=3D"l rowheader" scope=3Drow>Columns in Z per Subject</TH>
    <TD class=3D"r data">3</TD></TR>
  <TR>
    <TH class=3D"l rowheader" scope=3Drow>Subjects</TH>
    <TD class=3D"r data">24</TD></TR>
  <TR>
    <TH class=3D"l rowheader" scope=3Drow>Max Obs per Subject</TH>
    <TD class=3D"r data">4</TD></TR></TBODY></TABLE></DIV></DIV><BR><A =
name=3DIDX3></A>
<DIV>
<DIV align=3Dleft>
<TABLE class=3Dtable borderColor=3D#c1c1c1 cellSpacing=3D0 =
cellPadding=3D5 rules=3Dall=20
summary=3D"Procedure Mixed: Number of Observations" frame=3Dbox>
  <COLGROUP>
  <COL>
  <COL></COLGROUP>
  <THEAD>
  <TR>
    <TH class=3D"c b header" colSpan=3D2 scope=3Dcolgroup>Number of=20
  Observations</TH></TR></THEAD>
  <TBODY>
  <TR>
    <TH class=3D"l rowheader" scope=3Drow>Number of Observations =
Read</TH>
    <TD class=3D"r data">96</TD></TR>
  <TR>
    <TH class=3D"l rowheader" scope=3Drow>Number of Observations =
Used</TH>
    <TD class=3D"r data">88</TD></TR>
  <TR>
    <TH class=3D"l rowheader" scope=3Drow>Number of Observations Not =
Used</TH>
    <TD class=3D"r data">8</TD></TR></TBODY></TABLE></DIV></DIV><BR><A =
name=3DIDX4></A>
<DIV>
<DIV align=3Dleft>
<TABLE class=3Dtable borderColor=3D#c1c1c1 cellSpacing=3D0 =
cellPadding=3D5 rules=3Dall=20
summary=3D"Procedure Mixed: Iteration History" frame=3Dbox>
  <COLGROUP>
  <COL>
  <COL>
  <COL>
  <COL></COLGROUP>
  <THEAD>
  <TR>
    <TH class=3D"c b header" colSpan=3D4 scope=3Dcolgroup>Iteration =
History</TH></TR>
  <TR>
    <TH class=3D"r b header" scope=3Dcol>Iteration</TH>
    <TH class=3D"r b header" scope=3Dcol>Evaluations</TH>
    <TH class=3D"r b header" =
scope=3Dcol>-2&nbsp;Res&nbsp;Log&nbsp;Like</TH>
    <TH class=3D"r b header" scope=3Dcol>Criterion</TH></TR></THEAD>
  <TBODY>
  <TR>
    <TH class=3D"r rowheader" scope=3Drow>0</TH>
    <TD class=3D"r data">1</TD>
    <TD class=3D"r data">169.63837794</TD>
    <TD class=3D"r data">&nbsp;</TD></TR>
  <TR>
    <TH class=3D"r rowheader" scope=3Drow>1</TH>
    <TD class=3D"r data">4</TD>
    <TD class=3D"r data">147.64947874</TD>
    <TD class=3D"r data">.</TD></TR>
  <TR>
    <TH class=3D"r rowheader" scope=3Drow>2</TH>
    <TD class=3D"r data">1</TD>
    <TD class=3D"r data">145.80621451</TD>
    <TD class=3D"r data">0.26194012</TD></TR>
  <TR>
    <TH class=3D"r rowheader" scope=3Drow>3</TH>
    <TD class=3D"r data">1</TD>
    <TD class=3D"r data">144.86779401</TD>
    <TD class=3D"r data">0.03936943</TD></TR>
  <TR>
    <TH class=3D"r rowheader" scope=3Drow>4</TH>
    <TD class=3D"r data">1</TD>
    <TD class=3D"r data">144.75423127</TD>
    <TD class=3D"r data">0.00161862</TD></TR>
  <TR>
    <TH class=3D"r rowheader" scope=3Drow>5</TH>
    <TD class=3D"r data">1</TD>
    <TD class=3D"r data">144.74999333</TD>
    <TD class=3D"r data">0.00000400</TD></TR>
  <TR>
    <TH class=3D"r rowheader" scope=3Drow>6</TH>
    <TD class=3D"r data">1</TD>
    <TD class=3D"r data">144.74998318</TD>
    <TD class=3D"r =
data">0.00000000</TD></TR></TBODY></TABLE></DIV></DIV><BR><A=20
name=3DIDX5></A>
<DIV>
<DIV align=3Dleft>
<TABLE class=3Dtable borderColor=3D#c1c1c1 cellSpacing=3D0 =
cellPadding=3D5 rules=3Dall=20
summary=3D"Procedure Mixed: Convergence Status" frame=3Dbox>
  <COLGROUP>
  <COL></COLGROUP>
  <TBODY>
  <TR>
    <TD class=3D"c data">Convergence criteria=20
met.</TD></TR></TBODY></TABLE></DIV></DIV><BR><A name=3DIDX6></A>
<DIV>
<DIV align=3Dleft>
<TABLE class=3Dtable borderColor=3D#c1c1c1 cellSpacing=3D0 =
cellPadding=3D5 rules=3Dall=20
summary=3D"Procedure Mixed: Estimated V Matrix for Rat 1" frame=3Dbox>
  <COLGROUP>
  <COL></COLGROUP>
  <COLGROUP>
  <COL>
  <COL>
  <COL>
  <COL></COLGROUP>
  <THEAD>
  <TR>
    <TH class=3D"c b header" colSpan=3D5 scope=3Dcolgroup>Estimated V =
Matrix for Rat=20
      1</TH></TR>
  <TR>
    <TH class=3D"r b header" scope=3Dcol>Row</TH>
    <TH class=3D"r b header" scope=3Dcol>Col1</TH>
    <TH class=3D"r b header" scope=3Dcol>Col2</TH>
    <TH class=3D"r b header" scope=3Dcol>Col3</TH>
    <TH class=3D"r b header" scope=3Dcol>Col4</TH></TR></THEAD>
  <TBODY>
  <TR>
    <TH class=3D"r rowheader" scope=3Drow>1</TH>
    <TD class=3D"r data">0.6185</TD>
    <TD class=3D"r data">0.3023</TD>
    <TD class=3D"r data">0.1477</TD>
    <TD class=3D"r data">0.07219</TD></TR>
  <TR>
    <TH class=3D"r rowheader" scope=3Drow>2</TH>
    <TD class=3D"r data">0.3023</TD>
    <TD class=3D"r data">0.6185</TD>
    <TD class=3D"r data">0.3023</TD>
    <TD class=3D"r data">0.1477</TD></TR>
  <TR>
    <TH class=3D"r rowheader" scope=3Drow>3</TH>
    <TD class=3D"r data">0.1477</TD>
    <TD class=3D"r data">0.3023</TD>
    <TD class=3D"r data">0.6185</TD>
    <TD class=3D"r data">0.3023</TD></TR>
  <TR>
    <TH class=3D"r rowheader" scope=3Drow>4</TH>
    <TD class=3D"r data">0.07219</TD>
    <TD class=3D"r data">0.1477</TD>
    <TD class=3D"r data">0.3023</TD>
    <TD class=3D"r =
data">0.6185</TD></TR></TBODY></TABLE></DIV></DIV><BR><A=20
name=3DIDX7></A>
<DIV>
<DIV align=3Dleft>
<TABLE class=3Dtable borderColor=3D#c1c1c1 cellSpacing=3D0 =
cellPadding=3D5 rules=3Dall=20
summary=3D"Procedure Mixed: Estimated V Correlation Matrix for Rat 1" =
frame=3Dbox>
  <COLGROUP>
  <COL></COLGROUP>
  <COLGROUP>
  <COL>
  <COL>
  <COL>
  <COL></COLGROUP>
  <THEAD>
  <TR>
    <TH class=3D"c b header" colSpan=3D5 scope=3Dcolgroup>Estimated V =
Correlation=20
      Matrix for Rat 1</TH></TR>
  <TR>
    <TH class=3D"r b header" scope=3Dcol>Row</TH>
    <TH class=3D"r b header" scope=3Dcol>Col1</TH>
    <TH class=3D"r b header" scope=3Dcol>Col2</TH>
    <TH class=3D"r b header" scope=3Dcol>Col3</TH>
    <TH class=3D"r b header" scope=3Dcol>Col4</TH></TR></THEAD>
  <TBODY>
  <TR>
    <TH class=3D"r rowheader" scope=3Drow>1</TH>
    <TD class=3D"r data">1.0000</TD>
    <TD class=3D"r data">0.4887</TD>
    <TD class=3D"r data">0.2388</TD>
    <TD class=3D"r data">0.1167</TD></TR>
  <TR>
    <TH class=3D"r rowheader" scope=3Drow>2</TH>
    <TD class=3D"r data">0.4887</TD>
    <TD class=3D"r data">1.0000</TD>
    <TD class=3D"r data">0.4887</TD>
    <TD class=3D"r data">0.2388</TD></TR>
  <TR>
    <TH class=3D"r rowheader" scope=3Drow>3</TH>
    <TD class=3D"r data">0.2388</TD>
    <TD class=3D"r data">0.4887</TD>
    <TD class=3D"r data">1.0000</TD>
    <TD class=3D"r data">0.4887</TD></TR>
  <TR>
    <TH class=3D"r rowheader" scope=3Drow>4</TH>
    <TD class=3D"r data">0.1167</TD>
    <TD class=3D"r data">0.2388</TD>
    <TD class=3D"r data">0.4887</TD>
    <TD class=3D"r =
data">1.0000</TD></TR></TBODY></TABLE></DIV></DIV><BR><A=20
name=3DIDX8></A>
<DIV>
<DIV align=3Dleft>
<TABLE class=3Dtable borderColor=3D#c1c1c1 cellSpacing=3D0 =
cellPadding=3D5 rules=3Dall=20
summary=3D"Procedure Mixed: Covariance Parameter Estimates" frame=3Dbox>
  <COLGROUP>
  <COL>
  <COL>
  <COL></COLGROUP>
  <COLGROUP>
  <COL></COLGROUP>
  <THEAD>
  <TR>
    <TH class=3D"c b header" colSpan=3D4 scope=3Dcolgroup>Covariance =
Parameter=20
      Estimates</TH></TR>
  <TR>
    <TH class=3D"l b header" scope=3Dcol>Cov Parm</TH>
    <TH class=3D"l b header" scope=3Dcol>Subject</TH>
    <TH class=3D"l b header" scope=3Dcol>Group</TH>
    <TH class=3D"r b header" scope=3Dcol>Estimate</TH></TR></THEAD>
  <TBODY>
  <TR>
    <TH class=3D"l rowheader" scope=3Drow>Intercept</TH>
    <TH class=3D"l data">Rat</TH>
    <TH class=3D"l data">Group Morphine</TH>
    <TD class=3D"r data">0</TD></TR>
  <TR>
    <TH class=3D"l rowheader" scope=3Drow>Intercept</TH>
    <TH class=3D"l data">Rat</TH>
    <TH class=3D"l data">Group Opiorphi</TH>
    <TD class=3D"r data">0</TD></TR>
  <TR>
    <TH class=3D"l rowheader" scope=3Drow>Intercept</TH>
    <TH class=3D"l data">Rat</TH>
    <TH class=3D"l data">Group Saline</TH>
    <TD class=3D"r data">0.1462</TD></TR>
  <TR>
    <TH class=3D"l rowheader" scope=3Drow>Variance</TH>
    <TH class=3D"l data">Rat</TH>
    <TH class=3D"l data">Group Morphine</TH>
    <TD class=3D"r data">0.6185</TD></TR>
  <TR>
    <TH class=3D"l rowheader" scope=3Drow>AR(1)</TH>
    <TH class=3D"l data">Rat</TH>
    <TH class=3D"l data">Group Morphine</TH>
    <TD class=3D"r data">0.4887</TD></TR>
  <TR>
    <TH class=3D"l rowheader" scope=3Drow>Variance</TH>
    <TH class=3D"l data">Rat</TH>
    <TH class=3D"l data">Group Opiorphi</TH>
    <TD class=3D"r data">0.2261</TD></TR>
  <TR>
    <TH class=3D"l rowheader" scope=3Drow>AR(1)</TH>
    <TH class=3D"l data">Rat</TH>
    <TH class=3D"l data">Group Opiorphi</TH>
    <TD class=3D"r data">0.4413</TD></TR>
  <TR>
    <TH class=3D"l rowheader" scope=3Drow>Variance</TH>
    <TH class=3D"l data">Rat</TH>
    <TH class=3D"l data">Group Saline</TH>
    <TD class=3D"r data">0.1171</TD></TR>
  <TR>
    <TH class=3D"l rowheader" scope=3Drow>AR(1)</TH>
    <TH class=3D"l data">Rat</TH>
    <TH class=3D"l data">Group Saline</TH>
    <TD class=3D"r data" =
noWrap>-0.4653</TD></TR></TBODY></TABLE></DIV></DIV><BR><A=20
name=3DIDX9></A>
<DIV>
<DIV align=3Dleft>
<TABLE class=3Dtable borderColor=3D#c1c1c1 cellSpacing=3D0 =
cellPadding=3D5 rules=3Dall=20
summary=3D"Procedure Mixed: Fit Statistics" frame=3Dbox>
  <COLGROUP>
  <COL>
  <COL></COLGROUP>
  <THEAD>
  <TR>
    <TH class=3D"c b header" colSpan=3D2 scope=3Dcolgroup>Fit=20
  Statistics</TH></TR></THEAD>
  <TBODY>
  <TR>
    <TH class=3D"l rowheader" scope=3Drow>-2 Res Log Likelihood</TH>
    <TD class=3D"r data">144.7</TD></TR>
  <TR>
    <TH class=3D"l rowheader" scope=3Drow>AIC (Smaller is Better)</TH>
    <TD class=3D"r data">158.7</TD></TR>
  <TR>
    <TH class=3D"l rowheader" scope=3Drow>AICC (Smaller is Better)</TH>
    <TD class=3D"r data">160.4</TD></TR>
  <TR>
    <TH class=3D"l rowheader" scope=3Drow>BIC (Smaller is Better)</TH>
    <TD class=3D"r =
data">167.0</TD></TR></TBODY></TABLE></DIV></DIV><BR><A=20
name=3DIDX10></A>
<DIV>
<DIV align=3Dleft>
<TABLE class=3Dtable borderColor=3D#c1c1c1 cellSpacing=3D0 =
cellPadding=3D5 rules=3Dall=20
summary=3D"Procedure Mixed: Solution for Fixed Effects" frame=3Dbox>
  <COLGROUP>
  <COL>
  <COL>
  <COL></COLGROUP>
  <COLGROUP>
  <COL>
  <COL>
  <COL>
  <COL>
  <COL></COLGROUP>
  <THEAD>
  <TR>
    <TH class=3D"c b header" colSpan=3D8 scope=3Dcolgroup>Solution for =
Fixed=20
    Effects</TH></TR>
  <TR>
    <TH class=3D"l b header" scope=3Dcol>Effect</TH>
    <TH class=3D"l b header" scope=3Dcol>Group</TH>
    <TH class=3D"l b header" scope=3Dcol>Time</TH>
    <TH class=3D"r b header" scope=3Dcol>Estimate</TH>
    <TH class=3D"r b header" scope=3Dcol>Standard<BR>Error</TH>
    <TH class=3D"r b header" scope=3Dcol>DF</TH>
    <TH class=3D"r b header" scope=3Dcol>t&nbsp;Value</TH>
    <TH class=3D"r b header" scope=3Dcol>Pr &gt; |t|</TH></TR></THEAD>
  <TBODY>
  <TR>
    <TH class=3D"l rowheader" scope=3Drow>Intercept</TH>
    <TH class=3D"l data">&nbsp;</TH>
    <TH class=3D"l data">&nbsp;</TH>
    <TD class=3D"r data">0.3146</TD>
    <TD class=3D"r data">0.5595</TD>
    <TD class=3D"r data">20</TD>
    <TD class=3D"r data">0.56</TD>
    <TD class=3D"r data">0.5801</TD></TR>
  <TR>
    <TH class=3D"l rowheader" scope=3Drow>TFpre</TH>
    <TH class=3D"l data">&nbsp;</TH>
    <TH class=3D"l data">&nbsp;</TH>
    <TD class=3D"r data">0.6836</TD>
    <TD class=3D"r data">0.1019</TD>
    <TD class=3D"r data">56</TD>
    <TD class=3D"r data">6.71</TD>
    <TD class=3D"r data">&lt;.0001</TD></TR>
  <TR>
    <TH class=3D"l rowheader" scope=3Drow>Group</TH>
    <TH class=3D"l data">Morphine</TH>
    <TH class=3D"l data">&nbsp;</TH>
    <TD class=3D"r data">1.0121</TD>
    <TD class=3D"r data">0.3790</TD>
    <TD class=3D"r data">20</TD>
    <TD class=3D"r data">2.67</TD>
    <TD class=3D"r data">0.0147</TD></TR>
  <TR>
    <TH class=3D"l rowheader" scope=3Drow>Group</TH>
    <TH class=3D"l data">Opiorphi</TH>
    <TH class=3D"l data">&nbsp;</TH>
    <TD class=3D"r data">0.8257</TD>
    <TD class=3D"r data">0.2644</TD>
    <TD class=3D"r data">20</TD>
    <TD class=3D"r data">3.12</TD>
    <TD class=3D"r data">0.0054</TD></TR>
  <TR>
    <TH class=3D"l rowheader" scope=3Drow>Group</TH>
    <TH class=3D"l data">Saline</TH>
    <TH class=3D"l data">&nbsp;</TH>
    <TD class=3D"r data">0</TD>
    <TD class=3D"r data">.</TD>
    <TD class=3D"r data">.</TD>
    <TD class=3D"r data">.</TD>
    <TD class=3D"r data">.</TD></TR>
  <TR>
    <TH class=3D"l rowheader" scope=3Drow>Time</TH>
    <TH class=3D"l data">&nbsp;</TH>
    <TH class=3D"l data">0</TH>
    <TD class=3D"r data">1.2337</TD>
    <TD class=3D"r data">0.2335</TD>
    <TD class=3D"r data">56</TD>
    <TD class=3D"r data">5.28</TD>
    <TD class=3D"r data">&lt;.0001</TD></TR>
  <TR>
    <TH class=3D"l rowheader" scope=3Drow>Time</TH>
    <TH class=3D"l data">&nbsp;</TH>
    <TH class=3D"l data">1</TH>
    <TD class=3D"r data">1.6100</TD>
    <TD class=3D"r data">0.2729</TD>
    <TD class=3D"r data">56</TD>
    <TD class=3D"r data">5.90</TD>
    <TD class=3D"r data">&lt;.0001</TD></TR>
  <TR>
    <TH class=3D"l rowheader" scope=3Drow>Time</TH>
    <TH class=3D"l data">&nbsp;</TH>
    <TH class=3D"l data">2</TH>
    <TD class=3D"r data">1.1612</TD>
    <TD class=3D"r data">0.1777</TD>
    <TD class=3D"r data">56</TD>
    <TD class=3D"r data">6.53</TD>
    <TD class=3D"r data">&lt;.0001</TD></TR>
  <TR>
    <TH class=3D"l rowheader" scope=3Drow>Time</TH>
    <TH class=3D"l data">&nbsp;</TH>
    <TH class=3D"l data">3</TH>
    <TD class=3D"r data">0</TD>
    <TD class=3D"r data">.</TD>
    <TD class=3D"r data">.</TD>
    <TD class=3D"r data">.</TD>
    <TD class=3D"r data">.</TD></TR>
  <TR>
    <TH class=3D"l rowheader" scope=3Drow>Group*Time</TH>
    <TH class=3D"l data">Morphine</TH>
    <TH class=3D"l data">0</TH>
    <TD class=3D"r data" noWrap>-1.1442</TD>
    <TD class=3D"r data">0.4371</TD>
    <TD class=3D"r data">56</TD>
    <TD class=3D"r data" noWrap>-2.62</TD>
    <TD class=3D"r data">0.0114</TD></TR>
  <TR>
    <TH class=3D"l rowheader" scope=3Drow>Group*Time</TH>
    <TH class=3D"l data">Morphine</TH>
    <TH class=3D"l data">1</TH>
    <TD class=3D"r data" noWrap>-0.4592</TD>
    <TD class=3D"r data">0.4384</TD>
    <TD class=3D"r data">56</TD>
    <TD class=3D"r data" noWrap>-1.05</TD>
    <TD class=3D"r data">0.2994</TD></TR>
  <TR>
    <TH class=3D"l rowheader" scope=3Drow>Group*Time</TH>
    <TH class=3D"l data">Morphine</TH>
    <TH class=3D"l data">2</TH>
    <TD class=3D"r data">0.2071</TD>
    <TD class=3D"r data">0.3326</TD>
    <TD class=3D"r data">56</TD>
    <TD class=3D"r data">0.62</TD>
    <TD class=3D"r data">0.5361</TD></TR>
  <TR>
    <TH class=3D"l rowheader" scope=3Drow>Group*Time</TH>
    <TH class=3D"l data">Morphine</TH>
    <TH class=3D"l data">3</TH>
    <TD class=3D"r data">0</TD>
    <TD class=3D"r data">.</TD>
    <TD class=3D"r data">.</TD>
    <TD class=3D"r data">.</TD>
    <TD class=3D"r data">.</TD></TR>
  <TR>
    <TH class=3D"l rowheader" scope=3Drow>Group*Time</TH>
    <TH class=3D"l data">Opiorphi</TH>
    <TH class=3D"l data">0</TH>
    <TD class=3D"r data" noWrap>-1.1163</TD>
    <TD class=3D"r data">0.2616</TD>
    <TD class=3D"r data">56</TD>
    <TD class=3D"r data" noWrap>-4.27</TD>
    <TD class=3D"r data">&lt;.0001</TD></TR>
  <TR>
    <TH class=3D"l rowheader" scope=3Drow>Group*Time</TH>
    <TH class=3D"l data">Opiorphi</TH>
    <TH class=3D"l data">1</TH>
    <TD class=3D"r data" noWrap>-1.2087</TD>
    <TD class=3D"r data">0.2729</TD>
    <TD class=3D"r data">56</TD>
    <TD class=3D"r data" noWrap>-4.43</TD>
    <TD class=3D"r data">&lt;.0001</TD></TR>
  <TR>
    <TH class=3D"l rowheader" scope=3Drow>Group*Time</TH>
    <TH class=3D"l data">Opiorphi</TH>
    <TH class=3D"l data">2</TH>
    <TD class=3D"r data">0</TD>
    <TD class=3D"r data">.</TD>
    <TD class=3D"r data">.</TD>
    <TD class=3D"r data">.</TD>
    <TD class=3D"r data">.</TD></TR>
  <TR>
    <TH class=3D"l rowheader" scope=3Drow>Group*Time</TH>
    <TH class=3D"l data">Opiorphi</TH>
    <TH class=3D"l data">3</TH>
    <TD class=3D"r data">0</TD>
    <TD class=3D"r data">.</TD>
    <TD class=3D"r data">.</TD>
    <TD class=3D"r data">.</TD>
    <TD class=3D"r data">.</TD></TR>
  <TR>
    <TH class=3D"l rowheader" scope=3Drow>Group*Time</TH>
    <TH class=3D"l data">Saline</TH>
    <TH class=3D"l data">0</TH>
    <TD class=3D"r data">0</TD>
    <TD class=3D"r data">.</TD>
    <TD class=3D"r data">.</TD>
    <TD class=3D"r data">.</TD>
    <TD class=3D"r data">.</TD></TR>
  <TR>
    <TH class=3D"l rowheader" scope=3Drow>Group*Time</TH>
    <TH class=3D"l data">Saline</TH>
    <TH class=3D"l data">1</TH>
    <TD class=3D"r data">0</TD>
    <TD class=3D"r data">.</TD>
    <TD class=3D"r data">.</TD>
    <TD class=3D"r data">.</TD>
    <TD class=3D"r data">.</TD></TR>
  <TR>
    <TH class=3D"l rowheader" scope=3Drow>Group*Time</TH>
    <TH class=3D"l data">Saline</TH>
    <TH class=3D"l data">2</TH>
    <TD class=3D"r data">0</TD>
    <TD class=3D"r data">.</TD>
    <TD class=3D"r data">.</TD>
    <TD class=3D"r data">.</TD>
    <TD class=3D"r data">.</TD></TR></TBODY></TABLE></DIV></DIV><BR><A =
name=3DIDX11></A>
<DIV>
<DIV align=3Dleft>
<TABLE class=3Dtable borderColor=3D#c1c1c1 cellSpacing=3D0 =
cellPadding=3D5 rules=3Dall=20
summary=3D"Procedure Mixed: Type 3 Tests of Fixed Effects" frame=3Dbox>
  <COLGROUP>
  <COL></COLGROUP>
  <COLGROUP>
  <COL>
  <COL>
  <COL>
  <COL></COLGROUP>
  <THEAD>
  <TR>
    <TH class=3D"c b header" colSpan=3D5 scope=3Dcolgroup>Type 3 Tests =
of Fixed=20
      Effects</TH></TR>
  <TR>
    <TH class=3D"l b header" scope=3Dcol>Effect</TH>
    <TH class=3D"r b header" scope=3Dcol>Num DF</TH>
    <TH class=3D"r b header" scope=3Dcol>Den DF</TH>
    <TH class=3D"r b header" scope=3Dcol>F Value</TH>
    <TH class=3D"r b header" =
scope=3Dcol>Pr&nbsp;&gt;&nbsp;F</TH></TR></THEAD>
  <TBODY>
  <TR>
    <TH class=3D"l rowheader" scope=3Drow>TFpre</TH>
    <TD class=3D"r data">1</TD>
    <TD class=3D"r data">56</TD>
    <TD class=3D"r data">45.04</TD>
    <TD class=3D"r data">&lt;.0001</TD></TR>
  <TR>
    <TH class=3D"l rowheader" scope=3Drow>Group</TH>
    <TD class=3D"r data">2</TD>
    <TD class=3D"r data">20</TD>
    <TD class=3D"r data">2.22</TD>
    <TD class=3D"r data">0.1344</TD></TR>
  <TR>
    <TH class=3D"l rowheader" scope=3Drow>Time</TH>
    <TD class=3D"r data">3</TD>
    <TD class=3D"r data">56</TD>
    <TD class=3D"r data">21.01</TD>
    <TD class=3D"r data">&lt;.0001</TD></TR>
  <TR>
    <TH class=3D"l rowheader" scope=3Drow>Group*Time</TH>
    <TD class=3D"r data">5</TD>
    <TD class=3D"r data">56</TD>
    <TD class=3D"r data">7.26</TD>
    <TD class=3D"r =
data">&lt;.0001</TD></TR></TBODY></TABLE></DIV></DIV><BR><A=20
name=3DIDX12></A>
<DIV>
<DIV align=3Dleft>
<TABLE class=3Dtable borderColor=3D#c1c1c1 cellSpacing=3D0 =
cellPadding=3D5 rules=3Dall=20
summary=3D"Procedure Mixed: Least Squares Means" frame=3Dbox>
  <COLGROUP>
  <COL>
  <COL>
  <COL></COLGROUP>
  <COLGROUP>
  <COL>
  <COL>
  <COL>
  <COL>
  <COL></COLGROUP>
  <THEAD>
  <TR>
    <TH class=3D"c b header" colSpan=3D8 scope=3Dcolgroup>Least Squares =
Means</TH></TR>
  <TR>
    <TH class=3D"l b header" scope=3Dcol>Effect</TH>
    <TH class=3D"l b header" scope=3Dcol>Group</TH>
    <TH class=3D"l b header" scope=3Dcol>Time</TH>
    <TH class=3D"r b header" scope=3Dcol>Estimate</TH>
    <TH class=3D"r b header" scope=3Dcol>Standard<BR>Error</TH>
    <TH class=3D"r b header" scope=3Dcol>DF</TH>
    <TH class=3D"r b header" scope=3Dcol>t&nbsp;Value</TH>
    <TH class=3D"r b header" scope=3Dcol>Pr &gt; |t|</TH></TR></THEAD>
  <TBODY>
  <TR>
    <TH class=3D"l rowheader" scope=3Drow>Group</TH>
    <TH class=3D"l data">Morphine</TH>
    <TH class=3D"l data">&nbsp;</TH>
    <TD class=3D"r data">4.9926</TD>
    <TD class=3D"r data">0.1982</TD>
    <TD class=3D"r data">20</TD>
    <TD class=3D"r data">25.19</TD>
    <TD class=3D"r data">&lt;.0001</TD></TR>
  <TR>
    <TH class=3D"l rowheader" scope=3Drow>Group</TH>
    <TH class=3D"l data">Opiorphi</TH>
    <TH class=3D"l data">&nbsp;</TH>
    <TD class=3D"r data">4.5741</TD>
    <TD class=3D"r data">0.1240</TD>
    <TD class=3D"r data">20</TD>
    <TD class=3D"r data">36.90</TD>
    <TD class=3D"r data">&lt;.0001</TD></TR>
  <TR>
    <TH class=3D"l rowheader" scope=3Drow>Group</TH>
    <TH class=3D"l data">Saline</TH>
    <TH class=3D"l data">&nbsp;</TH>
    <TD class=3D"r data">Non-est</TD>
    <TD class=3D"r data">.</TD>
    <TD class=3D"r data">.</TD>
    <TD class=3D"r data">.</TD>
    <TD class=3D"r data">.</TD></TR>
  <TR>
    <TH class=3D"l rowheader" scope=3Drow>Time</TH>
    <TH class=3D"l data">&nbsp;</TH>
    <TH class=3D"l data">0</TH>
    <TD class=3D"r data">4.4212</TD>
    <TD class=3D"r data">0.1241</TD>
    <TD class=3D"r data">56</TD>
    <TD class=3D"r data">35.62</TD>
    <TD class=3D"r data">&lt;.0001</TD></TR>
  <TR>
    <TH class=3D"l rowheader" scope=3Drow>Time</TH>
    <TH class=3D"l data">&nbsp;</TH>
    <TH class=3D"l data">1</TH>
    <TD class=3D"r data">4.9950</TD>
    <TD class=3D"r data">0.1241</TD>
    <TD class=3D"r data">56</TD>
    <TD class=3D"r data">40.25</TD>
    <TD class=3D"r data">&lt;.0001</TD></TR>
  <TR>
    <TH class=3D"l rowheader" scope=3Drow>Time</TH>
    <TH class=3D"l data">&nbsp;</TH>
    <TH class=3D"l data">2</TH>
    <TD class=3D"r data">5.1712</TD>
    <TD class=3D"r data">0.1241</TD>
    <TD class=3D"r data">56</TD>
    <TD class=3D"r data">41.67</TD>
    <TD class=3D"r data">&lt;.0001</TD></TR>
  <TR>
    <TH class=3D"l rowheader" scope=3Drow>Time</TH>
    <TH class=3D"l data">&nbsp;</TH>
    <TH class=3D"l data">3</TH>
    <TD class=3D"r data">Non-est</TD>
    <TD class=3D"r data">.</TD>
    <TD class=3D"r data">.</TD>
    <TD class=3D"r data">.</TD>
    <TD class=3D"r data">.</TD></TR>
  <TR>
    <TH class=3D"l rowheader" scope=3Drow>Group*Time</TH>
    <TH class=3D"l data">Morphine</TH>
    <TH class=3D"l data">0</TH>
    <TD class=3D"r data">4.4300</TD>
    <TD class=3D"r data">0.2781</TD>
    <TD class=3D"r data">56</TD>
    <TD class=3D"r data">15.93</TD>
    <TD class=3D"r data">&lt;.0001</TD></TR>
  <TR>
    <TH class=3D"l rowheader" scope=3Drow>Group*Time</TH>
    <TH class=3D"l data">Morphine</TH>
    <TH class=3D"l data">1</TH>
    <TD class=3D"r data">5.4913</TD>
    <TD class=3D"r data">0.2781</TD>
    <TD class=3D"r data">56</TD>
    <TD class=3D"r data">19.74</TD>
    <TD class=3D"r data">&lt;.0001</TD></TR>
  <TR>
    <TH class=3D"l rowheader" scope=3Drow>Group*Time</TH>
    <TH class=3D"l data">Morphine</TH>
    <TH class=3D"l data">2</TH>
    <TD class=3D"r data">5.7088</TD>
    <TD class=3D"r data">0.2781</TD>
    <TD class=3D"r data">56</TD>
    <TD class=3D"r data">20.53</TD>
    <TD class=3D"r data">&lt;.0001</TD></TR>
  <TR>
    <TH class=3D"l rowheader" scope=3Drow>Group*Time</TH>
    <TH class=3D"l data">Morphine</TH>
    <TH class=3D"l data">3</TH>
    <TD class=3D"r data">4.3404</TD>
    <TD class=3D"r data">0.2781</TD>
    <TD class=3D"r data">56</TD>
    <TD class=3D"r data">15.61</TD>
    <TD class=3D"r data">&lt;.0001</TD></TR>
  <TR>
    <TH class=3D"l rowheader" scope=3Drow>Group*Time</TH>
    <TH class=3D"l data">Opiorphi</TH>
    <TH class=3D"l data">0</TH>
    <TD class=3D"r data">4.2716</TD>
    <TD class=3D"r data">0.1738</TD>
    <TD class=3D"r data">56</TD>
    <TD class=3D"r data">24.58</TD>
    <TD class=3D"r data">&lt;.0001</TD></TR>
  <TR>
    <TH class=3D"l rowheader" scope=3Drow>Group*Time</TH>
    <TH class=3D"l data">Opiorphi</TH>
    <TH class=3D"l data">1</TH>
    <TD class=3D"r data">4.5553</TD>
    <TD class=3D"r data">0.1738</TD>
    <TD class=3D"r data">56</TD>
    <TD class=3D"r data">26.21</TD>
    <TD class=3D"r data">&lt;.0001</TD></TR>
  <TR>
    <TH class=3D"l rowheader" scope=3Drow>Group*Time</TH>
    <TH class=3D"l data">Opiorphi</TH>
    <TH class=3D"l data">2</TH>
    <TD class=3D"r data">5.3153</TD>
    <TD class=3D"r data">0.1738</TD>
    <TD class=3D"r data">56</TD>
    <TD class=3D"r data">30.58</TD>
    <TD class=3D"r data">&lt;.0001</TD></TR>
  <TR>
    <TH class=3D"l rowheader" scope=3Drow>Group*Time</TH>
    <TH class=3D"l data">Opiorphi</TH>
    <TH class=3D"l data">3</TH>
    <TD class=3D"r data">4.1541</TD>
    <TD class=3D"r data">0.1738</TD>
    <TD class=3D"r data">56</TD>
    <TD class=3D"r data">23.90</TD>
    <TD class=3D"r data">&lt;.0001</TD></TR>
  <TR>
    <TH class=3D"l rowheader" scope=3Drow>Group*Time</TH>
    <TH class=3D"l data">Saline</TH>
    <TH class=3D"l data">0</TH>
    <TD class=3D"r data">4.5621</TD>
    <TD class=3D"r data">0.1880</TD>
    <TD class=3D"r data">56</TD>
    <TD class=3D"r data">24.26</TD>
    <TD class=3D"r data">&lt;.0001</TD></TR>
  <TR>
    <TH class=3D"l rowheader" scope=3Drow>Group*Time</TH>
    <TH class=3D"l data">Saline</TH>
    <TH class=3D"l data">1</TH>
    <TD class=3D"r data">4.9383</TD>
    <TD class=3D"r data">0.1880</TD>
    <TD class=3D"r data">56</TD>
    <TD class=3D"r data">26.26</TD>
    <TD class=3D"r data">&lt;.0001</TD></TR>
  <TR>
    <TH class=3D"l rowheader" scope=3Drow>Group*Time</TH>
    <TH class=3D"l data">Saline</TH>
    <TH class=3D"l data">2</TH>
    <TD class=3D"r data">4.4896</TD>
    <TD class=3D"r data">0.1880</TD>
    <TD class=3D"r data">56</TD>
    <TD class=3D"r data">23.88</TD>
    <TD class=3D"r =
data">&lt;.0001</TD></TR></TBODY></TABLE></DIV></DIV><BR><A=20
name=3DIDX13></A>
<DIV>
<DIV align=3Dleft>
<TABLE class=3Dtable borderColor=3D#c1c1c1 cellSpacing=3D0 =
cellPadding=3D5 rules=3Dall=20
summary=3D"Procedure Mixed: Differences of Least Squares Means" =
frame=3Dbox>
  <COLGROUP>
  <COL>
  <COL>
  <COL>
  <COL>
  <COL></COLGROUP>
  <COLGROUP>
  <COL>
  <COL>
  <COL>
  <COL>
  <COL></COLGROUP>
  <THEAD>
  <TR>
    <TH class=3D"c b header" colSpan=3D10 scope=3Dcolgroup>Differences =
of Least=20
      Squares Means</TH></TR>
  <TR>
    <TH class=3D"l b header" scope=3Dcol>Effect</TH>
    <TH class=3D"l b header" scope=3Dcol>Group</TH>
    <TH class=3D"l b header" scope=3Dcol>Time</TH>
    <TH class=3D"l b header" scope=3Dcol>_Group</TH>
    <TH class=3D"l b header" scope=3Dcol>_Time</TH>
    <TH class=3D"r b header" scope=3Dcol>Estimate</TH>
    <TH class=3D"r b header" scope=3Dcol>Standard<BR>Error</TH>
    <TH class=3D"r b header" scope=3Dcol>DF</TH>
    <TH class=3D"r b header" scope=3Dcol>t&nbsp;Value</TH>
    <TH class=3D"r b header" scope=3Dcol>Pr &gt; |t|</TH></TR></THEAD>
  <TBODY>
  <TR>
    <TH class=3D"l rowheader" scope=3Drow>Group</TH>
    <TH class=3D"l data">Morphine</TH>
    <TH class=3D"l data">&nbsp;</TH>
    <TH class=3D"l data">Opiorphi</TH>
    <TH class=3D"l data">&nbsp;</TH>
    <TD class=3D"r data">0.4186</TD>
    <TD class=3D"r data">0.2351</TD>
    <TD class=3D"r data">20</TD>
    <TD class=3D"r data">1.78</TD>
    <TD class=3D"r data">0.0902</TD></TR>
  <TR>
    <TH class=3D"l rowheader" scope=3Drow>Group</TH>
    <TH class=3D"l data">Morphine</TH>
    <TH class=3D"l data">&nbsp;</TH>
    <TH class=3D"l data">Saline</TH>
    <TH class=3D"l data">&nbsp;</TH>
    <TD class=3D"r data">Non-est</TD>
    <TD class=3D"r data">.</TD>
    <TD class=3D"r data">.</TD>
    <TD class=3D"r data">.</TD>
    <TD class=3D"r data">.</TD></TR>
  <TR>
    <TH class=3D"l rowheader" scope=3Drow>Group</TH>
    <TH class=3D"l data">Opiorphi</TH>
    <TH class=3D"l data">&nbsp;</TH>
    <TH class=3D"l data">Saline</TH>
    <TH class=3D"l data">&nbsp;</TH>
    <TD class=3D"r data">Non-est</TD>
    <TD class=3D"r data">.</TD>
    <TD class=3D"r data">.</TD>
    <TD class=3D"r data">.</TD>
    <TD class=3D"r data">.</TD></TR>
  <TR>
    <TH class=3D"l rowheader" scope=3Drow>Time</TH>
    <TH class=3D"l data">&nbsp;</TH>
    <TH class=3D"l data">0</TH>
    <TH class=3D"l data">&nbsp;</TH>
    <TH class=3D"l data">1</TH>
    <TD class=3D"r data" noWrap>-0.5737</TD>
    <TD class=3D"r data">0.1306</TD>
    <TD class=3D"r data">56</TD>
    <TD class=3D"r data" noWrap>-4.39</TD>
    <TD class=3D"r data">&lt;.0001</TD></TR>
  <TR>
    <TH class=3D"l rowheader" scope=3Drow>Time</TH>
    <TH class=3D"l data">&nbsp;</TH>
    <TH class=3D"l data">0</TH>
    <TH class=3D"l data">&nbsp;</TH>
    <TH class=3D"l data">2</TH>
    <TD class=3D"r data" noWrap>-0.7500</TD>
    <TD class=3D"r data">0.1438</TD>
    <TD class=3D"r data">56</TD>
    <TD class=3D"r data" noWrap>-5.22</TD>
    <TD class=3D"r data">&lt;.0001</TD></TR>
  <TR>
    <TH class=3D"l rowheader" scope=3Drow>Time</TH>
    <TH class=3D"l data">&nbsp;</TH>
    <TH class=3D"l data">0</TH>
    <TH class=3D"l data">&nbsp;</TH>
    <TH class=3D"l data">3</TH>
    <TD class=3D"r data">Non-est</TD>
    <TD class=3D"r data">.</TD>
    <TD class=3D"r data">.</TD>
    <TD class=3D"r data">.</TD>
    <TD class=3D"r data">.</TD></TR>
  <TR>
    <TH class=3D"l rowheader" scope=3Drow>Time</TH>
    <TH class=3D"l data">&nbsp;</TH>
    <TH class=3D"l data">1</TH>
    <TH class=3D"l data">&nbsp;</TH>
    <TH class=3D"l data">2</TH>
    <TD class=3D"r data" noWrap>-0.1763</TD>
    <TD class=3D"r data">0.1306</TD>
    <TD class=3D"r data">56</TD>
    <TD class=3D"r data" noWrap>-1.35</TD>
    <TD class=3D"r data">0.1826</TD></TR>
  <TR>
    <TH class=3D"l rowheader" scope=3Drow>Time</TH>
    <TH class=3D"l data">&nbsp;</TH>
    <TH class=3D"l data">1</TH>
    <TH class=3D"l data">&nbsp;</TH>
    <TH class=3D"l data">3</TH>
    <TD class=3D"r data">Non-est</TD>
    <TD class=3D"r data">.</TD>
    <TD class=3D"r data">.</TD>
    <TD class=3D"r data">.</TD>
    <TD class=3D"r data">.</TD></TR>
  <TR>
    <TH class=3D"l rowheader" scope=3Drow>Time</TH>
    <TH class=3D"l data">&nbsp;</TH>
    <TH class=3D"l data">2</TH>
    <TH class=3D"l data">&nbsp;</TH>
    <TH class=3D"l data">3</TH>
    <TD class=3D"r data">Non-est</TD>
    <TD class=3D"r data">.</TD>
    <TD class=3D"r data">.</TD>
    <TD class=3D"r data">.</TD>
    <TD class=3D"r data">.</TD></TR>
  <TR>
    <TH class=3D"l rowheader" scope=3Drow>Group*Time</TH>
    <TH class=3D"l data">Morphine</TH>
    <TH class=3D"l data">0</TH>
    <TH class=3D"l data">Morphine</TH>
    <TH class=3D"l data">1</TH>
    <TD class=3D"r data" noWrap>-1.0612</TD>
    <TD class=3D"r data">0.2812</TD>
    <TD class=3D"r data">56</TD>
    <TD class=3D"r data" noWrap>-3.77</TD>
    <TD class=3D"r data">0.0004</TD></TR>
  <TR>
    <TH class=3D"l rowheader" scope=3Drow>Group*Time</TH>
    <TH class=3D"l data">Morphine</TH>
    <TH class=3D"l data">0</TH>
    <TH class=3D"l data">Morphine</TH>
    <TH class=3D"l data">2</TH>
    <TD class=3D"r data" noWrap>-1.2787</TD>
    <TD class=3D"r data">0.3431</TD>
    <TD class=3D"r data">56</TD>
    <TD class=3D"r data" noWrap>-3.73</TD>
    <TD class=3D"r data">0.0005</TD></TR>
  <TR>
    <TH class=3D"l rowheader" scope=3Drow>Group*Time</TH>
    <TH class=3D"l data">Morphine</TH>
    <TH class=3D"l data">0</TH>
    <TH class=3D"l data">Morphine</TH>
    <TH class=3D"l data">3</TH>
    <TD class=3D"r data">0.08958</TD>
    <TD class=3D"r data">0.3696</TD>
    <TD class=3D"r data">56</TD>
    <TD class=3D"r data">0.24</TD>
    <TD class=3D"r data">0.8094</TD></TR>
  <TR>
    <TH class=3D"l rowheader" scope=3Drow>Group*Time</TH>
    <TH class=3D"l data">Morphine</TH>
    <TH class=3D"l data">0</TH>
    <TH class=3D"l data">Opiorphi</TH>
    <TH class=3D"l data">0</TH>
    <TD class=3D"r data">0.1584</TD>
    <TD class=3D"r data">0.3289</TD>
    <TD class=3D"r data">56</TD>
    <TD class=3D"r data">0.48</TD>
    <TD class=3D"r data">0.6319</TD></TR>
  <TR>
    <TH class=3D"l rowheader" scope=3Drow>Group*Time</TH>
    <TH class=3D"l data">Morphine</TH>
    <TH class=3D"l data">0</TH>
    <TH class=3D"l data">Opiorphi</TH>
    <TH class=3D"l data">1</TH>
    <TD class=3D"r data" noWrap>-0.1253</TD>
    <TD class=3D"r data">0.3289</TD>
    <TD class=3D"r data">56</TD>
    <TD class=3D"r data" noWrap>-0.38</TD>
    <TD class=3D"r data">0.7047</TD></TR>
  <TR>
    <TH class=3D"l rowheader" scope=3Drow>Group*Time</TH>
    <TH class=3D"l data">Morphine</TH>
    <TH class=3D"l data">0</TH>
    <TH class=3D"l data">Opiorphi</TH>
    <TH class=3D"l data">2</TH>
    <TD class=3D"r data" noWrap>-0.8853</TD>
    <TD class=3D"r data">0.3289</TD>
    <TD class=3D"r data">56</TD>
    <TD class=3D"r data" noWrap>-2.69</TD>
    <TD class=3D"r data">0.0094</TD></TR>
  <TR>
    <TH class=3D"l rowheader" scope=3Drow>Group*Time</TH>
    <TH class=3D"l data">Morphine</TH>
    <TH class=3D"l data">0</TH>
    <TH class=3D"l data">Opiorphi</TH>
    <TH class=3D"l data">3</TH>
    <TD class=3D"r data">0.2759</TD>
    <TD class=3D"r data">0.3289</TD>
    <TD class=3D"r data">56</TD>
    <TD class=3D"r data">0.84</TD>
    <TD class=3D"r data">0.4050</TD></TR>
  <TR>
    <TH class=3D"l rowheader" scope=3Drow>Group*Time</TH>
    <TH class=3D"l data">Morphine</TH>
    <TH class=3D"l data">0</TH>
    <TH class=3D"l data">Saline</TH>
    <TH class=3D"l data">0</TH>
    <TD class=3D"r data" noWrap>-0.1321</TD>
    <TD class=3D"r data">0.3347</TD>
    <TD class=3D"r data">56</TD>
    <TD class=3D"r data" noWrap>-0.39</TD>
    <TD class=3D"r data">0.6946</TD></TR>
  <TR>
    <TH class=3D"l rowheader" scope=3Drow>Group*Time</TH>
    <TH class=3D"l data">Morphine</TH>
    <TH class=3D"l data">0</TH>
    <TH class=3D"l data">Saline</TH>
    <TH class=3D"l data">1</TH>
    <TD class=3D"r data" noWrap>-0.5083</TD>
    <TD class=3D"r data">0.3347</TD>
    <TD class=3D"r data">56</TD>
    <TD class=3D"r data" noWrap>-1.52</TD>
    <TD class=3D"r data">0.1344</TD></TR>
  <TR>
    <TH class=3D"l rowheader" scope=3Drow>Group*Time</TH>
    <TH class=3D"l data">Morphine</TH>
    <TH class=3D"l data">0</TH>
    <TH class=3D"l data">Saline</TH>
    <TH class=3D"l data">2</TH>
    <TD class=3D"r data" noWrap>-0.05958</TD>
    <TD class=3D"r data">0.3347</TD>
    <TD class=3D"r data">56</TD>
    <TD class=3D"r data" noWrap>-0.18</TD>
    <TD class=3D"r data">0.8594</TD></TR>
  <TR>
    <TH class=3D"l rowheader" scope=3Drow>Group*Time</TH>
    <TH class=3D"l data">Morphine</TH>
    <TH class=3D"l data">1</TH>
    <TH class=3D"l data">Morphine</TH>
    <TH class=3D"l data">2</TH>
    <TD class=3D"r data" noWrap>-0.2175</TD>
    <TD class=3D"r data">0.2812</TD>
    <TD class=3D"r data">56</TD>
    <TD class=3D"r data" noWrap>-0.77</TD>
    <TD class=3D"r data">0.4425</TD></TR>
  <TR>
    <TH class=3D"l rowheader" scope=3Drow>Group*Time</TH>
    <TH class=3D"l data">Morphine</TH>
    <TH class=3D"l data">1</TH>
    <TH class=3D"l data">Morphine</TH>
    <TH class=3D"l data">3</TH>
    <TD class=3D"r data">1.1508</TD>
    <TD class=3D"r data">0.3431</TD>
    <TD class=3D"r data">56</TD>
    <TD class=3D"r data">3.35</TD>
    <TD class=3D"r data">0.0014</TD></TR>
  <TR>
    <TH class=3D"l rowheader" scope=3Drow>Group*Time</TH>
    <TH class=3D"l data">Morphine</TH>
    <TH class=3D"l data">1</TH>
    <TH class=3D"l data">Opiorphi</TH>
    <TH class=3D"l data">0</TH>
    <TD class=3D"r data">1.2197</TD>
    <TD class=3D"r data">0.3289</TD>
    <TD class=3D"r data">56</TD>
    <TD class=3D"r data">3.71</TD>
    <TD class=3D"r data">0.0005</TD></TR>
  <TR>
    <TH class=3D"l rowheader" scope=3Drow>Group*Time</TH>
    <TH class=3D"l data">Morphine</TH>
    <TH class=3D"l data">1</TH>
    <TH class=3D"l data">Opiorphi</TH>
    <TH class=3D"l data">1</TH>
    <TD class=3D"r data">0.9359</TD>
    <TD class=3D"r data">0.3289</TD>
    <TD class=3D"r data">56</TD>
    <TD class=3D"r data">2.85</TD>
    <TD class=3D"r data">0.0062</TD></TR>
  <TR>
    <TH class=3D"l rowheader" scope=3Drow>Group*Time</TH>
    <TH class=3D"l data">Morphine</TH>
    <TH class=3D"l data">1</TH>
    <TH class=3D"l data">Opiorphi</TH>
    <TH class=3D"l data">2</TH>
    <TD class=3D"r data">0.1759</TD>
    <TD class=3D"r data">0.3289</TD>
    <TD class=3D"r data">56</TD>
    <TD class=3D"r data">0.53</TD>
    <TD class=3D"r data">0.5948</TD></TR>
  <TR>
    <TH class=3D"l rowheader" scope=3Drow>Group*Time</TH>
    <TH class=3D"l data">Morphine</TH>
    <TH class=3D"l data">1</TH>
    <TH class=3D"l data">Opiorphi</TH>
    <TH class=3D"l data">3</TH>
    <TD class=3D"r data">1.3372</TD>
    <TD class=3D"r data">0.3289</TD>
    <TD class=3D"r data">56</TD>
    <TD class=3D"r data">4.07</TD>
    <TD class=3D"r data">0.0002</TD></TR>
  <TR>
    <TH class=3D"l rowheader" scope=3Drow>Group*Time</TH>
    <TH class=3D"l data">Morphine</TH>
    <TH class=3D"l data">1</TH>
    <TH class=3D"l data">Saline</TH>
    <TH class=3D"l data">0</TH>
    <TD class=3D"r data">0.9292</TD>
    <TD class=3D"r data">0.3347</TD>
    <TD class=3D"r data">56</TD>
    <TD class=3D"r data">2.78</TD>
    <TD class=3D"r data">0.0075</TD></TR>
  <TR>
    <TH class=3D"l rowheader" scope=3Drow>Group*Time</TH>
    <TH class=3D"l data">Morphine</TH>
    <TH class=3D"l data">1</TH>
    <TH class=3D"l data">Saline</TH>
    <TH class=3D"l data">1</TH>
    <TD class=3D"r data">0.5529</TD>
    <TD class=3D"r data">0.3347</TD>
    <TD class=3D"r data">56</TD>
    <TD class=3D"r data">1.65</TD>
    <TD class=3D"r data">0.1041</TD></TR>
  <TR>
    <TH class=3D"l rowheader" scope=3Drow>Group*Time</TH>
    <TH class=3D"l data">Morphine</TH>
    <TH class=3D"l data">1</TH>
    <TH class=3D"l data">Saline</TH>
    <TH class=3D"l data">2</TH>
    <TD class=3D"r data">1.0017</TD>
    <TD class=3D"r data">0.3347</TD>
    <TD class=3D"r data">56</TD>
    <TD class=3D"r data">2.99</TD>
    <TD class=3D"r data">0.0041</TD></TR>
  <TR>
    <TH class=3D"l rowheader" scope=3Drow>Group*Time</TH>
    <TH class=3D"l data">Morphine</TH>
    <TH class=3D"l data">2</TH>
    <TH class=3D"l data">Morphine</TH>
    <TH class=3D"l data">3</TH>
    <TD class=3D"r data">1.3683</TD>
    <TD class=3D"r data">0.2812</TD>
    <TD class=3D"r data">56</TD>
    <TD class=3D"r data">4.87</TD>
    <TD class=3D"r data">&lt;.0001</TD></TR>
  <TR>
    <TH class=3D"l rowheader" scope=3Drow>Group*Time</TH>
    <TH class=3D"l data">Morphine</TH>
    <TH class=3D"l data">2</TH>
    <TH class=3D"l data">Opiorphi</TH>
    <TH class=3D"l data">0</TH>
    <TD class=3D"r data">1.4372</TD>
    <TD class=3D"r data">0.3289</TD>
    <TD class=3D"r data">56</TD>
    <TD class=3D"r data">4.37</TD>
    <TD class=3D"r data">&lt;.0001</TD></TR>
  <TR>
    <TH class=3D"l rowheader" scope=3Drow>Group*Time</TH>
    <TH class=3D"l data">Morphine</TH>
    <TH class=3D"l data">2</TH>
    <TH class=3D"l data">Opiorphi</TH>
    <TH class=3D"l data">1</TH>
    <TD class=3D"r data">1.1534</TD>
    <TD class=3D"r data">0.3289</TD>
    <TD class=3D"r data">56</TD>
    <TD class=3D"r data">3.51</TD>
    <TD class=3D"r data">0.0009</TD></TR>
  <TR>
    <TH class=3D"l rowheader" scope=3Drow>Group*Time</TH>
    <TH class=3D"l data">Morphine</TH>
    <TH class=3D"l data">2</TH>
    <TH class=3D"l data">Opiorphi</TH>
    <TH class=3D"l data">2</TH>
    <TD class=3D"r data">0.3934</TD>
    <TD class=3D"r data">0.3289</TD>
    <TD class=3D"r data">56</TD>
    <TD class=3D"r data">1.20</TD>
    <TD class=3D"r data">0.2366</TD></TR>
  <TR>
    <TH class=3D"l rowheader" scope=3Drow>Group*Time</TH>
    <TH class=3D"l data">Morphine</TH>
    <TH class=3D"l data">2</TH>
    <TH class=3D"l data">Opiorphi</TH>
    <TH class=3D"l data">3</TH>
    <TD class=3D"r data">1.5547</TD>
    <TD class=3D"r data">0.3289</TD>
    <TD class=3D"r data">56</TD>
    <TD class=3D"r data">4.73</TD>
    <TD class=3D"r data">&lt;.0001</TD></TR>
  <TR>
    <TH class=3D"l rowheader" scope=3Drow>Group*Time</TH>
    <TH class=3D"l data">Morphine</TH>
    <TH class=3D"l data">2</TH>
    <TH class=3D"l data">Saline</TH>
    <TH class=3D"l data">0</TH>
    <TD class=3D"r data">1.1467</TD>
    <TD class=3D"r data">0.3347</TD>
    <TD class=3D"r data">56</TD>
    <TD class=3D"r data">3.43</TD>
    <TD class=3D"r data">0.0012</TD></TR>
  <TR>
    <TH class=3D"l rowheader" scope=3Drow>Group*Time</TH>
    <TH class=3D"l data">Morphine</TH>
    <TH class=3D"l data">2</TH>
    <TH class=3D"l data">Saline</TH>
    <TH class=3D"l data">1</TH>
    <TD class=3D"r data">0.7704</TD>
    <TD class=3D"r data">0.3347</TD>
    <TD class=3D"r data">56</TD>
    <TD class=3D"r data">2.30</TD>
    <TD class=3D"r data">0.0251</TD></TR>
  <TR>
    <TH class=3D"l rowheader" scope=3Drow>Group*Time</TH>
    <TH class=3D"l data">Morphine</TH>
    <TH class=3D"l data">2</TH>
    <TH class=3D"l data">Saline</TH>
    <TH class=3D"l data">2</TH>
    <TD class=3D"r data">1.2192</TD>
    <TD class=3D"r data">0.3347</TD>
    <TD class=3D"r data">56</TD>
    <TD class=3D"r data">3.64</TD>
    <TD class=3D"r data">0.0006</TD></TR>
  <TR>
    <TH class=3D"l rowheader" scope=3Drow>Group*Time</TH>
    <TH class=3D"l data">Morphine</TH>
    <TH class=3D"l data">3</TH>
    <TH class=3D"l data">Opiorphi</TH>
    <TH class=3D"l data">0</TH>
    <TD class=3D"r data">0.06886</TD>
    <TD class=3D"r data">0.3289</TD>
    <TD class=3D"r data">56</TD>
    <TD class=3D"r data">0.21</TD>
    <TD class=3D"r data">0.8349</TD></TR>
  <TR>
    <TH class=3D"l rowheader" scope=3Drow>Group*Time</TH>
    <TH class=3D"l data">Morphine</TH>
    <TH class=3D"l data">3</TH>
    <TH class=3D"l data">Opiorphi</TH>
    <TH class=3D"l data">1</TH>
    <TD class=3D"r data" noWrap>-0.2149</TD>
    <TD class=3D"r data">0.3289</TD>
    <TD class=3D"r data">56</TD>
    <TD class=3D"r data" noWrap>-0.65</TD>
    <TD class=3D"r data">0.5162</TD></TR>
  <TR>
    <TH class=3D"l rowheader" scope=3Drow>Group*Time</TH>
    <TH class=3D"l data">Morphine</TH>
    <TH class=3D"l data">3</TH>
    <TH class=3D"l data">Opiorphi</TH>
    <TH class=3D"l data">2</TH>
    <TD class=3D"r data" noWrap>-0.9749</TD>
    <TD class=3D"r data">0.3289</TD>
    <TD class=3D"r data">56</TD>
    <TD class=3D"r data" noWrap>-2.96</TD>
    <TD class=3D"r data">0.0045</TD></TR>
  <TR>
    <TH class=3D"l rowheader" scope=3Drow>Group*Time</TH>
    <TH class=3D"l data">Morphine</TH>
    <TH class=3D"l data">3</TH>
    <TH class=3D"l data">Opiorphi</TH>
    <TH class=3D"l data">3</TH>
    <TD class=3D"r data">0.1864</TD>
    <TD class=3D"r data">0.3289</TD>
    <TD class=3D"r data">56</TD>
    <TD class=3D"r data">0.57</TD>
    <TD class=3D"r data">0.5732</TD></TR>
  <TR>
    <TH class=3D"l rowheader" scope=3Drow>Group*Time</TH>
    <TH class=3D"l data">Morphine</TH>
    <TH class=3D"l data">3</TH>
    <TH class=3D"l data">Saline</TH>
    <TH class=3D"l data">0</TH>
    <TD class=3D"r data" noWrap>-0.2217</TD>
    <TD class=3D"r data">0.3347</TD>
    <TD class=3D"r data">56</TD>
    <TD class=3D"r data" noWrap>-0.66</TD>
    <TD class=3D"r data">0.5105</TD></TR>
  <TR>
    <TH class=3D"l rowheader" scope=3Drow>Group*Time</TH>
    <TH class=3D"l data">Morphine</TH>
    <TH class=3D"l data">3</TH>
    <TH class=3D"l data">Saline</TH>
    <TH class=3D"l data">1</TH>
    <TD class=3D"r data" noWrap>-0.5979</TD>
    <TD class=3D"r data">0.3347</TD>
    <TD class=3D"r data">56</TD>
    <TD class=3D"r data" noWrap>-1.79</TD>
    <TD class=3D"r data">0.0794</TD></TR>
  <TR>
    <TH class=3D"l rowheader" scope=3Drow>Group*Time</TH>
    <TH class=3D"l data">Morphine</TH>
    <TH class=3D"l data">3</TH>
    <TH class=3D"l data">Saline</TH>
    <TH class=3D"l data">2</TH>
    <TD class=3D"r data" noWrap>-0.1492</TD>
    <TD class=3D"r data">0.3347</TD>
    <TD class=3D"r data">56</TD>
    <TD class=3D"r data" noWrap>-0.45</TD>
    <TD class=3D"r data">0.6576</TD></TR>
  <TR>
    <TH class=3D"l rowheader" scope=3Drow>Group*Time</TH>
    <TH class=3D"l data">Opiorphi</TH>
    <TH class=3D"l data">0</TH>
    <TH class=3D"l data">Opiorphi</TH>
    <TH class=3D"l data">1</TH>
    <TD class=3D"r data" noWrap>-0.2838</TD>
    <TD class=3D"r data">0.1777</TD>
    <TD class=3D"r data">56</TD>
    <TD class=3D"r data" noWrap>-1.60</TD>
    <TD class=3D"r data">0.1160</TD></TR>
  <TR>
    <TH class=3D"l rowheader" scope=3Drow>Group*Time</TH>
    <TH class=3D"l data">Opiorphi</TH>
    <TH class=3D"l data">0</TH>
    <TH class=3D"l data">Opiorphi</TH>
    <TH class=3D"l data">2</TH>
    <TD class=3D"r data" noWrap>-1.0437</TD>
    <TD class=3D"r data">0.2133</TD>
    <TD class=3D"r data">56</TD>
    <TD class=3D"r data" noWrap>-4.89</TD>
    <TD class=3D"r data">&lt;.0001</TD></TR>
  <TR>
    <TH class=3D"l rowheader" scope=3Drow>Group*Time</TH>
    <TH class=3D"l data">Opiorphi</TH>
    <TH class=3D"l data">0</TH>
    <TH class=3D"l data">Opiorphi</TH>
    <TH class=3D"l data">3</TH>
    <TD class=3D"r data">0.1175</TD>
    <TD class=3D"r data">0.2273</TD>
    <TD class=3D"r data">56</TD>
    <TD class=3D"r data">0.52</TD>
    <TD class=3D"r data">0.6072</TD></TR>
  <TR>
    <TH class=3D"l rowheader" scope=3Drow>Group*Time</TH>
    <TH class=3D"l data">Opiorphi</TH>
    <TH class=3D"l data">0</TH>
    <TH class=3D"l data">Saline</TH>
    <TH class=3D"l data">0</TH>
    <TD class=3D"r data" noWrap>-0.2905</TD>
    <TD class=3D"r data">0.2644</TD>
    <TD class=3D"r data">56</TD>
    <TD class=3D"r data" noWrap>-1.10</TD>
    <TD class=3D"r data">0.2766</TD></TR>
  <TR>
    <TH class=3D"l rowheader" scope=3Drow>Group*Time</TH>
    <TH class=3D"l data">Opiorphi</TH>
    <TH class=3D"l data">0</TH>
    <TH class=3D"l data">Saline</TH>
    <TH class=3D"l data">1</TH>
    <TD class=3D"r data" noWrap>-0.6668</TD>
    <TD class=3D"r data">0.2644</TD>
    <TD class=3D"r data">56</TD>
    <TD class=3D"r data" noWrap>-2.52</TD>
    <TD class=3D"r data">0.0146</TD></TR>
  <TR>
    <TH class=3D"l rowheader" scope=3Drow>Group*Time</TH>
    <TH class=3D"l data">Opiorphi</TH>
    <TH class=3D"l data">0</TH>
    <TH class=3D"l data">Saline</TH>
    <TH class=3D"l data">2</TH>
    <TD class=3D"r data" noWrap>-0.2180</TD>
    <TD class=3D"r data">0.2644</TD>
    <TD class=3D"r data">56</TD>
    <TD class=3D"r data" noWrap>-0.82</TD>
    <TD class=3D"r data">0.4131</TD></TR>
  <TR>
    <TH class=3D"l rowheader" scope=3Drow>Group*Time</TH>
    <TH class=3D"l data">Opiorphi</TH>
    <TH class=3D"l data">1</TH>
    <TH class=3D"l data">Opiorphi</TH>
    <TH class=3D"l data">2</TH>
    <TD class=3D"r data" noWrap>-0.7600</TD>
    <TD class=3D"r data">0.1777</TD>
    <TD class=3D"r data">56</TD>
    <TD class=3D"r data" noWrap>-4.28</TD>
    <TD class=3D"r data">&lt;.0001</TD></TR>
  <TR>
    <TH class=3D"l rowheader" scope=3Drow>Group*Time</TH>
    <TH class=3D"l data">Opiorphi</TH>
    <TH class=3D"l data">1</TH>
    <TH class=3D"l data">Opiorphi</TH>
    <TH class=3D"l data">3</TH>
    <TD class=3D"r data">0.4012</TD>
    <TD class=3D"r data">0.2133</TD>
    <TD class=3D"r data">56</TD>
    <TD class=3D"r data">1.88</TD>
    <TD class=3D"r data">0.0652</TD></TR>
  <TR>
    <TH class=3D"l rowheader" scope=3Drow>Group*Time</TH>
    <TH class=3D"l data">Opiorphi</TH>
    <TH class=3D"l data">1</TH>
    <TH class=3D"l data">Saline</TH>
    <TH class=3D"l data">0</TH>
    <TD class=3D"r data" noWrap>-0.00678</TD>
    <TD class=3D"r data">0.2644</TD>
    <TD class=3D"r data">56</TD>
    <TD class=3D"r data" noWrap>-0.03</TD>
    <TD class=3D"r data">0.9796</TD></TR>
  <TR>
    <TH class=3D"l rowheader" scope=3Drow>Group*Time</TH>
    <TH class=3D"l data">Opiorphi</TH>
    <TH class=3D"l data">1</TH>
    <TH class=3D"l data">Saline</TH>
    <TH class=3D"l data">1</TH>
    <TD class=3D"r data" noWrap>-0.3830</TD>
    <TD class=3D"r data">0.2644</TD>
    <TD class=3D"r data">56</TD>
    <TD class=3D"r data" noWrap>-1.45</TD>
    <TD class=3D"r data">0.1530</TD></TR>
  <TR>
    <TH class=3D"l rowheader" scope=3Drow>Group*Time</TH>
    <TH class=3D"l data">Opiorphi</TH>
    <TH class=3D"l data">1</TH>
    <TH class=3D"l data">Saline</TH>
    <TH class=3D"l data">2</TH>
    <TD class=3D"r data">0.06572</TD>
    <TD class=3D"r data">0.2644</TD>
    <TD class=3D"r data">56</TD>
    <TD class=3D"r data">0.25</TD>
    <TD class=3D"r data">0.8046</TD></TR>
  <TR>
    <TH class=3D"l rowheader" scope=3Drow>Group*Time</TH>
    <TH class=3D"l data">Opiorphi</TH>
    <TH class=3D"l data">2</TH>
    <TH class=3D"l data">Opiorphi</TH>
    <TH class=3D"l data">3</TH>
    <TD class=3D"r data">1.1612</TD>
    <TD class=3D"r data">0.1777</TD>
    <TD class=3D"r data">56</TD>
    <TD class=3D"r data">6.53</TD>
    <TD class=3D"r data">&lt;.0001</TD></TR>
  <TR>
    <TH class=3D"l rowheader" scope=3Drow>Group*Time</TH>
    <TH class=3D"l data">Opiorphi</TH>
    <TH class=3D"l data">2</TH>
    <TH class=3D"l data">Saline</TH>
    <TH class=3D"l data">0</TH>
    <TD class=3D"r data">0.7532</TD>
    <TD class=3D"r data">0.2644</TD>
    <TD class=3D"r data">56</TD>
    <TD class=3D"r data">2.85</TD>
    <TD class=3D"r data">0.0061</TD></TR>
  <TR>
    <TH class=3D"l rowheader" scope=3Drow>Group*Time</TH>
    <TH class=3D"l data">Opiorphi</TH>
    <TH class=3D"l data">2</TH>
    <TH class=3D"l data">Saline</TH>
    <TH class=3D"l data">1</TH>
    <TD class=3D"r data">0.3770</TD>
    <TD class=3D"r data">0.2644</TD>
    <TD class=3D"r data">56</TD>
    <TD class=3D"r data">1.43</TD>
    <TD class=3D"r data">0.1595</TD></TR>
  <TR>
    <TH class=3D"l rowheader" scope=3Drow>Group*Time</TH>
    <TH class=3D"l data">Opiorphi</TH>
    <TH class=3D"l data">2</TH>
    <TH class=3D"l data">Saline</TH>
    <TH class=3D"l data">2</TH>
    <TD class=3D"r data">0.8257</TD>
    <TD class=3D"r data">0.2644</TD>
    <TD class=3D"r data">56</TD>
    <TD class=3D"r data">3.12</TD>
    <TD class=3D"r data">0.0028</TD></TR>
  <TR>
    <TH class=3D"l rowheader" scope=3Drow>Group*Time</TH>
    <TH class=3D"l data">Opiorphi</TH>
    <TH class=3D"l data">3</TH>
    <TH class=3D"l data">Saline</TH>
    <TH class=3D"l data">0</TH>
    <TD class=3D"r data" noWrap>-0.4080</TD>
    <TD class=3D"r data">0.2644</TD>
    <TD class=3D"r data">56</TD>
    <TD class=3D"r data" noWrap>-1.54</TD>
    <TD class=3D"r data">0.1284</TD></TR>
  <TR>
    <TH class=3D"l rowheader" scope=3Drow>Group*Time</TH>
    <TH class=3D"l data">Opiorphi</TH>
    <TH class=3D"l data">3</TH>
    <TH class=3D"l data">Saline</TH>
    <TH class=3D"l data">1</TH>
    <TD class=3D"r data" noWrap>-0.7843</TD>
    <TD class=3D"r data">0.2644</TD>
    <TD class=3D"r data">56</TD>
    <TD class=3D"r data" noWrap>-2.97</TD>
    <TD class=3D"r data">0.0044</TD></TR>
  <TR>
    <TH class=3D"l rowheader" scope=3Drow>Group*Time</TH>
    <TH class=3D"l data">Opiorphi</TH>
    <TH class=3D"l data">3</TH>
    <TH class=3D"l data">Saline</TH>
    <TH class=3D"l data">2</TH>
    <TD class=3D"r data" noWrap>-0.3355</TD>
    <TD class=3D"r data">0.2644</TD>
    <TD class=3D"r data">56</TD>
    <TD class=3D"r data" noWrap>-1.27</TD>
    <TD class=3D"r data">0.2097</TD></TR>
  <TR>
    <TH class=3D"l rowheader" scope=3Drow>Group*Time</TH>
    <TH class=3D"l data">Saline</TH>
    <TH class=3D"l data">0</TH>
    <TH class=3D"l data">Saline</TH>
    <TH class=3D"l data">1</TH>
    <TD class=3D"r data" noWrap>-0.3762</TD>
    <TD class=3D"r data">0.2071</TD>
    <TD class=3D"r data">56</TD>
    <TD class=3D"r data" noWrap>-1.82</TD>
    <TD class=3D"r data">0.0746</TD></TR>
  <TR>
    <TH class=3D"l rowheader" scope=3Drow>Group*Time</TH>
    <TH class=3D"l data">Saline</TH>
    <TH class=3D"l data">0</TH>
    <TH class=3D"l data">Saline</TH>
    <TH class=3D"l data">2</TH>
    <TD class=3D"r data">0.07250</TD>
    <TD class=3D"r data">0.1514</TD>
    <TD class=3D"r data">56</TD>
    <TD class=3D"r data">0.48</TD>
    <TD class=3D"r data">0.6339</TD></TR>
  <TR>
    <TH class=3D"l rowheader" scope=3Drow>Group*Time</TH>
    <TH class=3D"l data">Saline</TH>
    <TH class=3D"l data">1</TH>
    <TH class=3D"l data">Saline</TH>
    <TH class=3D"l data">2</TH>
    <TD class=3D"r data">0.4487</TD>
    <TD class=3D"r data">0.2071</TD>
    <TD class=3D"r data">56</TD>
    <TD class=3D"r data">2.17</TD>
    <TD class=3D"r =
data">0.0345</TD></TR></TBODY></TABLE></DIV></DIV><BR></DIV>
<DIV class=3Dbranch>
<P style=3D"PAGE-BREAK-AFTER: always"><BR></P>
<HR SIZE=3D3>
<A name=3DIDX14></A>
<TABLE class=3Dsystitleandfootercontainer cellSpacing=3D1 =
cellPadding=3D1 rules=3Dnone=20
width=3D"100%" summary=3D"Page Layout" border=3D0 frame=3Dvoid>
  <TBODY>
  <TR>
    <TD class=3D"l systemtitle">HP</TD></TR></TBODY></TABLE><BR>
<DIV class=3D"l proctitle">The Mixed Procedure</DIV>
<P>
<DIV>
<DIV align=3Dleft>
<TABLE class=3Dtable borderColor=3D#c1c1c1 cellSpacing=3D0 =
cellPadding=3D5 rules=3Dall=20
summary=3D"Procedure Mixed: Model Information" frame=3Dbox>
  <COLGROUP>
  <COL>
  <COL></COLGROUP>
  <THEAD>
  <TR>
    <TH class=3D"c b header" colSpan=3D2 scope=3Dcolgroup>Model=20
  Information</TH></TR></THEAD>
  <TBODY>
  <TR>
    <TH class=3D"l rowheader" scope=3Drow>Data Set</TH>
    <TD class=3D"l data">WORK.ONE</TD></TR>
  <TR>
    <TH class=3D"l rowheader" scope=3Drow>Dependent Variable</TH>
    <TD class=3D"l data">HP</TD></TR>
  <TR>
    <TH class=3D"l rowheader" scope=3Drow>Covariance Structures</TH>
    <TD class=3D"l data">Variance Components, Autoregressive</TD></TR>
  <TR>
    <TH class=3D"l rowheader" scope=3Drow>Subject Effects</TH>
    <TD class=3D"l data">Rat, Rat</TD></TR>
  <TR>
    <TH class=3D"l rowheader" scope=3Drow>Group Effects</TH>
    <TD class=3D"l data">Group, Group</TD></TR>
  <TR>
    <TH class=3D"l rowheader" scope=3Drow>Estimation Method</TH>
    <TD class=3D"l data">REML</TD></TR>
  <TR>
    <TH class=3D"l rowheader" scope=3Drow>Residual Variance Method</TH>
    <TD class=3D"l data">None</TD></TR>
  <TR>
    <TH class=3D"l rowheader" scope=3Drow>Fixed Effects SE Method</TH>
    <TD class=3D"l data">Model-Based</TD></TR>
  <TR>
    <TH class=3D"l rowheader" scope=3Drow>Degrees of Freedom Method</TH>
    <TD class=3D"l =
data">Containment</TD></TR></TBODY></TABLE></DIV></DIV><BR><A=20
name=3DIDX15></A>
<DIV>
<DIV align=3Dleft>
<TABLE class=3Dtable borderColor=3D#c1c1c1 cellSpacing=3D0 =
cellPadding=3D5 rules=3Dall=20
summary=3D"Procedure Mixed: Class Level Information" frame=3Dbox>
  <COLGROUP>
  <COL></COLGROUP>
  <COLGROUP>
  <COL>
  <COL></COLGROUP>
  <THEAD>
  <TR>
    <TH class=3D"c b header" colSpan=3D3 scope=3Dcolgroup>Class Level=20
  Information</TH></TR>
  <TR>
    <TH class=3D"l b header" scope=3Dcol>Class</TH>
    <TH class=3D"r b header" scope=3Dcol>Levels</TH>
    <TH class=3D"l b header" scope=3Dcol>Values</TH></TR></THEAD>
  <TBODY>
  <TR>
    <TH class=3D"l rowheader" scope=3Drow>Rat</TH>
    <TD class=3D"r data">24</TD>
    <TD class=3D"l data">1 2 3 4 5 6 7 8 9 10 11 12 13 14 15 16 17 18 19 =
20 21=20
      22 23 24</TD></TR>
  <TR>
    <TH class=3D"l rowheader" scope=3Drow>Group</TH>
    <TD class=3D"r data">3</TD>
    <TD class=3D"l data">Morphine Opiorphi Saline</TD></TR>
  <TR>
    <TH class=3D"l rowheader" scope=3Drow>Time</TH>
    <TD class=3D"r data">4</TD>
    <TD class=3D"l data">0 1 2 =
3</TD></TR></TBODY></TABLE></DIV></DIV><BR><A=20
name=3DIDX16></A>
<DIV>
<DIV align=3Dleft>
<TABLE class=3Dtable borderColor=3D#c1c1c1 cellSpacing=3D0 =
cellPadding=3D5 rules=3Dall=20
summary=3D"Procedure Mixed: Dimensions" frame=3Dbox>
  <COLGROUP>
  <COL>
  <COL></COLGROUP>
  <THEAD>
  <TR>
    <TH class=3D"c b header" colSpan=3D2 =
scope=3Dcolgroup>Dimensions</TH></TR></THEAD>
  <TBODY>
  <TR>
    <TH class=3D"l rowheader" scope=3Drow>Covariance Parameters</TH>
    <TD class=3D"r data">9</TD></TR>
  <TR>
    <TH class=3D"l rowheader" scope=3Drow>Columns in X</TH>
    <TD class=3D"r data">20</TD></TR>
  <TR>
    <TH class=3D"l rowheader" scope=3Drow>Columns in Z per Subject</TH>
    <TD class=3D"r data">3</TD></TR>
  <TR>
    <TH class=3D"l rowheader" scope=3Drow>Subjects</TH>
    <TD class=3D"r data">24</TD></TR>
  <TR>
    <TH class=3D"l rowheader" scope=3Drow>Max Obs per Subject</TH>
    <TD class=3D"r data">4</TD></TR></TBODY></TABLE></DIV></DIV><BR><A =
name=3DIDX17></A>
<DIV>
<DIV align=3Dleft>
<TABLE class=3Dtable borderColor=3D#c1c1c1 cellSpacing=3D0 =
cellPadding=3D5 rules=3Dall=20
summary=3D"Procedure Mixed: Number of Observations" frame=3Dbox>
  <COLGROUP>
  <COL>
  <COL></COLGROUP>
  <THEAD>
  <TR>
    <TH class=3D"c b header" colSpan=3D2 scope=3Dcolgroup>Number of=20
  Observations</TH></TR></THEAD>
  <TBODY>
  <TR>
    <TH class=3D"l rowheader" scope=3Drow>Number of Observations =
Read</TH>
    <TD class=3D"r data">96</TD></TR>
  <TR>
    <TH class=3D"l rowheader" scope=3Drow>Number of Observations =
Used</TH>
    <TD class=3D"r data">88</TD></TR>
  <TR>
    <TH class=3D"l rowheader" scope=3Drow>Number of Observations Not =
Used</TH>
    <TD class=3D"r data">8</TD></TR></TBODY></TABLE></DIV></DIV><BR><A =
name=3DIDX18></A>
<DIV>
<DIV align=3Dleft>
<TABLE class=3Dtable borderColor=3D#c1c1c1 cellSpacing=3D0 =
cellPadding=3D5 rules=3Dall=20
summary=3D"Procedure Mixed: Iteration History" frame=3Dbox>
  <COLGROUP>
  <COL>
  <COL>
  <COL>
  <COL></COLGROUP>
  <THEAD>
  <TR>
    <TH class=3D"c b header" colSpan=3D4 scope=3Dcolgroup>Iteration =
History</TH></TR>
  <TR>
    <TH class=3D"r b header" scope=3Dcol>Iteration</TH>
    <TH class=3D"r b header" scope=3Dcol>Evaluations</TH>
    <TH class=3D"r b header" =
scope=3Dcol>-2&nbsp;Res&nbsp;Log&nbsp;Like</TH>
    <TH class=3D"r b header" scope=3Dcol>Criterion</TH></TR></THEAD>
  <TBODY>
  <TR>
    <TH class=3D"r rowheader" scope=3Drow>0</TH>
    <TD class=3D"r data">1</TD>
    <TD class=3D"r data">343.03567065</TD>
    <TD class=3D"r data">&nbsp;</TD></TR>
  <TR>
    <TH class=3D"r rowheader" scope=3Drow>1</TH>
    <TD class=3D"r data">4</TD>
    <TD class=3D"r data">466.26064290</TD>
    <TD class=3D"r data">0.36819805</TD></TR>
  <TR>
    <TH class=3D"r rowheader" scope=3Drow>2</TH>
    <TD class=3D"r data">1</TD>
    <TD class=3D"r data">388.76540436</TD>
    <TD class=3D"r data">0.21961483</TD></TR>
  <TR>
    <TH class=3D"r rowheader" scope=3Drow>3</TH>
    <TD class=3D"r data">1</TD>
    <TD class=3D"r data">353.75520616</TD>
    <TD class=3D"r data">0.11112554</TD></TR>
  <TR>
    <TH class=3D"r rowheader" scope=3Drow>4</TH>
    <TD class=3D"r data">1</TD>
    <TD class=3D"r data">338.51409090</TD>
    <TD class=3D"r data">0.05585495</TD></TR>
  <TR>
    <TH class=3D"r rowheader" scope=3Drow>5</TH>
    <TD class=3D"r data">1</TD>
    <TD class=3D"r data">331.34988017</TD>
    <TD class=3D"r data">0.03644225</TD></TR>
  <TR>
    <TH class=3D"r rowheader" scope=3Drow>6</TH>
    <TD class=3D"r data">1</TD>
    <TD class=3D"r data">327.65418104</TD>
    <TD class=3D"r data">0.01610929</TD></TR>
  <TR>
    <TH class=3D"r rowheader" scope=3Drow>7</TH>
    <TD class=3D"r data">1</TD>
    <TD class=3D"r data">325.85771410</TD>
    <TD class=3D"r data">0.00213896</TD></TR>
  <TR>
    <TH class=3D"r rowheader" scope=3Drow>8</TH>
    <TD class=3D"r data">1</TD>
    <TD class=3D"r data">325.64088587</TD>
    <TD class=3D"r data">0.00004871</TD></TR>
  <TR>
    <TH class=3D"r rowheader" scope=3Drow>9</TH>
    <TD class=3D"r data">1</TD>
    <TD class=3D"r data">325.63628242</TD>
    <TD class=3D"r data">0.00000003</TD></TR>
  <TR>
    <TH class=3D"r rowheader" scope=3Drow>10</TH>
    <TD class=3D"r data">1</TD>
    <TD class=3D"r data">325.63627948</TD>
    <TD class=3D"r =
data">0.00000000</TD></TR></TBODY></TABLE></DIV></DIV><BR><A=20
name=3DIDX19></A>
<DIV>
<DIV align=3Dleft>
<TABLE class=3Dtable borderColor=3D#c1c1c1 cellSpacing=3D0 =
cellPadding=3D5 rules=3Dall=20
summary=3D"Procedure Mixed: Convergence Status" frame=3Dbox>
  <COLGROUP>
  <COL></COLGROUP>
  <TBODY>
  <TR>
    <TD class=3D"c data">Convergence criteria=20
met.</TD></TR></TBODY></TABLE></DIV></DIV><BR><A name=3DIDX20></A>
<DIV>
<DIV align=3Dleft>
<TABLE class=3Dtable borderColor=3D#c1c1c1 cellSpacing=3D0 =
cellPadding=3D5 rules=3Dall=20
summary=3D"Procedure Mixed: Estimated V Matrix for Rat 1" frame=3Dbox>
  <COLGROUP>
  <COL></COLGROUP>
  <COLGROUP>
  <COL>
  <COL>
  <COL>
  <COL></COLGROUP>
  <THEAD>
  <TR>
    <TH class=3D"c b header" colSpan=3D5 scope=3Dcolgroup>Estimated V =
Matrix for Rat=20
      1</TH></TR>
  <TR>
    <TH class=3D"r b header" scope=3Dcol>Row</TH>
    <TH class=3D"r b header" scope=3Dcol>Col1</TH>
    <TH class=3D"r b header" scope=3Dcol>Col2</TH>
    <TH class=3D"r b header" scope=3Dcol>Col3</TH>
    <TH class=3D"r b header" scope=3Dcol>Col4</TH></TR></THEAD>
  <TBODY>
  <TR>
    <TH class=3D"r rowheader" scope=3Drow>1</TH>
    <TD class=3D"r data">5.6066</TD>
    <TD class=3D"r data">1.6823</TD>
    <TD class=3D"r data">0.5048</TD>
    <TD class=3D"r data">0.1515</TD></TR>
  <TR>
    <TH class=3D"r rowheader" scope=3Drow>2</TH>
    <TD class=3D"r data">1.6823</TD>
    <TD class=3D"r data">5.6066</TD>
    <TD class=3D"r data">1.6823</TD>
    <TD class=3D"r data">0.5048</TD></TR>
  <TR>
    <TH class=3D"r rowheader" scope=3Drow>3</TH>
    <TD class=3D"r data">0.5048</TD>
    <TD class=3D"r data">1.6823</TD>
    <TD class=3D"r data">5.6066</TD>
    <TD class=3D"r data">1.6823</TD></TR>
  <TR>
    <TH class=3D"r rowheader" scope=3Drow>4</TH>
    <TD class=3D"r data">0.1515</TD>
    <TD class=3D"r data">0.5048</TD>
    <TD class=3D"r data">1.6823</TD>
    <TD class=3D"r =
data">5.6066</TD></TR></TBODY></TABLE></DIV></DIV><BR><A=20
name=3DIDX21></A>
<DIV>
<DIV align=3Dleft>
<TABLE class=3Dtable borderColor=3D#c1c1c1 cellSpacing=3D0 =
cellPadding=3D5 rules=3Dall=20
summary=3D"Procedure Mixed: Estimated V Correlation Matrix for Rat 1" =
frame=3Dbox>
  <COLGROUP>
  <COL></COLGROUP>
  <COLGROUP>
  <COL>
  <COL>
  <COL>
  <COL></COLGROUP>
  <THEAD>
  <TR>
    <TH class=3D"c b header" colSpan=3D5 scope=3Dcolgroup>Estimated V =
Correlation=20
      Matrix for Rat 1</TH></TR>
  <TR>
    <TH class=3D"r b header" scope=3Dcol>Row</TH>
    <TH class=3D"r b header" scope=3Dcol>Col1</TH>
    <TH class=3D"r b header" scope=3Dcol>Col2</TH>
    <TH class=3D"r b header" scope=3Dcol>Col3</TH>
    <TH class=3D"r b header" scope=3Dcol>Col4</TH></TR></THEAD>
  <TBODY>
  <TR>
    <TH class=3D"r rowheader" scope=3Drow>1</TH>
    <TD class=3D"r data">1.0000</TD>
    <TD class=3D"r data">0.3001</TD>
    <TD class=3D"r data">0.09004</TD>
    <TD class=3D"r data">0.02702</TD></TR>
  <TR>
    <TH class=3D"r rowheader" scope=3Drow>2</TH>
    <TD class=3D"r data">0.3001</TD>
    <TD class=3D"r data">1.0000</TD>
    <TD class=3D"r data">0.3001</TD>
    <TD class=3D"r data">0.09004</TD></TR>
  <TR>
    <TH class=3D"r rowheader" scope=3Drow>3</TH>
    <TD class=3D"r data">0.09004</TD>
    <TD class=3D"r data">0.3001</TD>
    <TD class=3D"r data">1.0000</TD>
    <TD class=3D"r data">0.3001</TD></TR>
  <TR>
    <TH class=3D"r rowheader" scope=3Drow>4</TH>
    <TD class=3D"r data">0.02702</TD>
    <TD class=3D"r data">0.09004</TD>
    <TD class=3D"r data">0.3001</TD>
    <TD class=3D"r =
data">1.0000</TD></TR></TBODY></TABLE></DIV></DIV><BR><A=20
name=3DIDX22></A>
<DIV>
<DIV align=3Dleft>
<TABLE class=3Dtable borderColor=3D#c1c1c1 cellSpacing=3D0 =
cellPadding=3D5 rules=3Dall=20
summary=3D"Procedure Mixed: Covariance Parameter Estimates" frame=3Dbox>
  <COLGROUP>
  <COL>
  <COL>
  <COL></COLGROUP>
  <COLGROUP>
  <COL></COLGROUP>
  <THEAD>
  <TR>
    <TH class=3D"c b header" colSpan=3D4 scope=3Dcolgroup>Covariance =
Parameter=20
      Estimates</TH></TR>
  <TR>
    <TH class=3D"l b header" scope=3Dcol>Cov Parm</TH>
    <TH class=3D"l b header" scope=3Dcol>Subject</TH>
    <TH class=3D"l b header" scope=3Dcol>Group</TH>
    <TH class=3D"r b header" scope=3Dcol>Estimate</TH></TR></THEAD>
  <TBODY>
  <TR>
    <TH class=3D"l rowheader" scope=3Drow>Intercept</TH>
    <TH class=3D"l data">Rat</TH>
    <TH class=3D"l data">Group Morphine</TH>
    <TD class=3D"r data">0</TD></TR>
  <TR>
    <TH class=3D"l rowheader" scope=3Drow>Intercept</TH>
    <TH class=3D"l data">Rat</TH>
    <TH class=3D"l data">Group Opiorphi</TH>
    <TD class=3D"r data">0</TD></TR>
  <TR>
    <TH class=3D"l rowheader" scope=3Drow>Intercept</TH>
    <TH class=3D"l data">Rat</TH>
    <TH class=3D"l data">Group Saline</TH>
    <TD class=3D"r data">0</TD></TR>
  <TR>
    <TH class=3D"l rowheader" scope=3Drow>Variance</TH>
    <TH class=3D"l data">Rat</TH>
    <TH class=3D"l data">Group Morphine</TH>
    <TD class=3D"r data">5.6066</TD></TR>
  <TR>
    <TH class=3D"l rowheader" scope=3Drow>AR(1)</TH>
    <TH class=3D"l data">Rat</TH>
    <TH class=3D"l data">Group Morphine</TH>
    <TD class=3D"r data">0.3001</TD></TR>
  <TR>
    <TH class=3D"l rowheader" scope=3Drow>Variance</TH>
    <TH class=3D"l data">Rat</TH>
    <TH class=3D"l data">Group Opiorphi</TH>
    <TD class=3D"r data">1.7565</TD></TR>
  <TR>
    <TH class=3D"l rowheader" scope=3Drow>AR(1)</TH>
    <TH class=3D"l data">Rat</TH>
    <TH class=3D"l data">Group Opiorphi</TH>
    <TD class=3D"r data">0.4333</TD></TR>
  <TR>
    <TH class=3D"l rowheader" scope=3Drow>Variance</TH>
    <TH class=3D"l data">Rat</TH>
    <TH class=3D"l data">Group Saline</TH>
    <TD class=3D"r data">3.4103</TD></TR>
  <TR>
    <TH class=3D"l rowheader" scope=3Drow>AR(1)</TH>
    <TH class=3D"l data">Rat</TH>
    <TH class=3D"l data">Group Saline</TH>
    <TD class=3D"r =
data">0.1470</TD></TR></TBODY></TABLE></DIV></DIV><BR><A=20
name=3DIDX23></A>
<DIV>
<DIV align=3Dleft>
<TABLE class=3Dtable borderColor=3D#c1c1c1 cellSpacing=3D0 =
cellPadding=3D5 rules=3Dall=20
summary=3D"Procedure Mixed: Fit Statistics" frame=3Dbox>
  <COLGROUP>
  <COL>
  <COL></COLGROUP>
  <THEAD>
  <TR>
    <TH class=3D"c b header" colSpan=3D2 scope=3Dcolgroup>Fit=20
  Statistics</TH></TR></THEAD>
  <TBODY>
  <TR>
    <TH class=3D"l rowheader" scope=3Drow>-2 Res Log Likelihood</TH>
    <TD class=3D"r data">325.6</TD></TR>
  <TR>
    <TH class=3D"l rowheader" scope=3Drow>AIC (Smaller is Better)</TH>
    <TD class=3D"r data">337.6</TD></TR>
  <TR>
    <TH class=3D"l rowheader" scope=3Drow>AICC (Smaller is Better)</TH>
    <TD class=3D"r data">338.9</TD></TR>
  <TR>
    <TH class=3D"l rowheader" scope=3Drow>BIC (Smaller is Better)</TH>
    <TD class=3D"r =
data">344.7</TD></TR></TBODY></TABLE></DIV></DIV><BR><A=20
name=3DIDX24></A>
<DIV>
<DIV align=3Dleft>
<TABLE class=3Dtable borderColor=3D#c1c1c1 cellSpacing=3D0 =
cellPadding=3D5 rules=3Dall=20
summary=3D"Procedure Mixed: Solution for Fixed Effects" frame=3Dbox>
  <COLGROUP>
  <COL>
  <COL>
  <COL></COLGROUP>
  <COLGROUP>
  <COL>
  <COL>
  <COL>
  <COL>
  <COL></COLGROUP>
  <THEAD>
  <TR>
    <TH class=3D"c b header" colSpan=3D8 scope=3Dcolgroup>Solution for =
Fixed=20
    Effects</TH></TR>
  <TR>
    <TH class=3D"l b header" scope=3Dcol>Effect</TH>
    <TH class=3D"l b header" scope=3Dcol>Group</TH>
    <TH class=3D"l b header" scope=3Dcol>Time</TH>
    <TH class=3D"r b header" scope=3Dcol>Estimate</TH>
    <TH class=3D"r b header" scope=3Dcol>Standard<BR>Error</TH>
    <TH class=3D"r b header" scope=3Dcol>DF</TH>
    <TH class=3D"r b header" scope=3Dcol>t&nbsp;Value</TH>
    <TH class=3D"r b header" scope=3Dcol>Pr &gt; |t|</TH></TR></THEAD>
  <TBODY>
  <TR>
    <TH class=3D"l rowheader" scope=3Drow>Intercept</TH>
    <TH class=3D"l data">&nbsp;</TH>
    <TH class=3D"l data">&nbsp;</TH>
    <TD class=3D"r data" noWrap>-0.9924</TD>
    <TD class=3D"r data">1.4183</TD>
    <TD class=3D"r data">20</TD>
    <TD class=3D"r data" noWrap>-0.70</TD>
    <TD class=3D"r data">0.4922</TD></TR>
  <TR>
    <TH class=3D"l rowheader" scope=3Drow>Hppre</TH>
    <TH class=3D"l data">&nbsp;</TH>
    <TH class=3D"l data">&nbsp;</TH>
    <TD class=3D"r data">0.7683</TD>
    <TD class=3D"r data">0.1401</TD>
    <TD class=3D"r data">56</TD>
    <TD class=3D"r data">5.49</TD>
    <TD class=3D"r data">&lt;.0001</TD></TR>
  <TR>
    <TH class=3D"l rowheader" scope=3Drow>Group</TH>
    <TH class=3D"l data">Morphine</TH>
    <TH class=3D"l data">&nbsp;</TH>
    <TD class=3D"r data">1.2544</TD>
    <TD class=3D"r data">1.1731</TD>
    <TD class=3D"r data">20</TD>
    <TD class=3D"r data">1.07</TD>
    <TD class=3D"r data">0.2976</TD></TR>
  <TR>
    <TH class=3D"l rowheader" scope=3Drow>Group</TH>
    <TH class=3D"l data">Opiorphi</TH>
    <TH class=3D"l data">&nbsp;</TH>
    <TD class=3D"r data">0.3500</TD>
    <TD class=3D"r data">0.8054</TD>
    <TD class=3D"r data">20</TD>
    <TD class=3D"r data">0.43</TD>
    <TD class=3D"r data">0.6685</TD></TR>
  <TR>
    <TH class=3D"l rowheader" scope=3Drow>Group</TH>
    <TH class=3D"l data">Saline</TH>
    <TH class=3D"l data">&nbsp;</TH>
    <TD class=3D"r data">0</TD>
    <TD class=3D"r data">.</TD>
    <TD class=3D"r data">.</TD>
    <TD class=3D"r data">.</TD>
    <TD class=3D"r data">.</TD></TR>
  <TR>
    <TH class=3D"l rowheader" scope=3Drow>Time</TH>
    <TH class=3D"l data">&nbsp;</TH>
    <TH class=3D"l data">0</TH>
    <TD class=3D"r data">2.9046</TD>
    <TD class=3D"r data">1.0407</TD>
    <TD class=3D"r data">56</TD>
    <TD class=3D"r data">2.79</TD>
    <TD class=3D"r data">0.0072</TD></TR>
  <TR>
    <TH class=3D"l rowheader" scope=3Drow>Time</TH>
    <TH class=3D"l data">&nbsp;</TH>
    <TH class=3D"l data">1</TH>
    <TD class=3D"r data">0.6412</TD>
    <TD class=3D"r data">0.9880</TD>
    <TD class=3D"r data">56</TD>
    <TD class=3D"r data">0.65</TD>
    <TD class=3D"r data">0.5190</TD></TR>
  <TR>
    <TH class=3D"l rowheader" scope=3Drow>Time</TH>
    <TH class=3D"l data">&nbsp;</TH>
    <TH class=3D"l data">2</TH>
    <TD class=3D"r data" noWrap>-0.05250</TD>
    <TD class=3D"r data">0.4988</TD>
    <TD class=3D"r data">56</TD>
    <TD class=3D"r data" noWrap>-0.11</TD>
    <TD class=3D"r data">0.9166</TD></TR>
  <TR>
    <TH class=3D"l rowheader" scope=3Drow>Time</TH>
    <TH class=3D"l data">&nbsp;</TH>
    <TH class=3D"l data">3</TH>
    <TD class=3D"r data">0</TD>
    <TD class=3D"r data">.</TD>
    <TD class=3D"r data">.</TD>
    <TD class=3D"r data">.</TD>
    <TD class=3D"r data">.</TD></TR>
  <TR>
    <TH class=3D"l rowheader" scope=3Drow>Group*Time</TH>
    <TH class=3D"l data">Morphine</TH>
    <TH class=3D"l data">0</TH>
    <TD class=3D"r data" noWrap>-1.2708</TD>
    <TD class=3D"r data">1.5642</TD>
    <TD class=3D"r data">56</TD>
    <TD class=3D"r data" noWrap>-0.81</TD>
    <TD class=3D"r data">0.4200</TD></TR>
  <TR>
    <TH class=3D"l rowheader" scope=3Drow>Group*Time</TH>
    <TH class=3D"l data">Morphine</TH>
    <TH class=3D"l data">1</TH>
    <TD class=3D"r data">2.3638</TD>
    <TD class=3D"r data">1.5005</TD>
    <TD class=3D"r data">56</TD>
    <TD class=3D"r data">1.58</TD>
    <TD class=3D"r data">0.1208</TD></TR>
  <TR>
    <TH class=3D"l rowheader" scope=3Drow>Group*Time</TH>
    <TH class=3D"l data">Morphine</TH>
    <TH class=3D"l data">2</TH>
    <TD class=3D"r data">5.0313</TD>
    <TD class=3D"r data">1.1090</TD>
    <TD class=3D"r data">56</TD>
    <TD class=3D"r data">4.54</TD>
    <TD class=3D"r data">&lt;.0001</TD></TR>
  <TR>
    <TH class=3D"l rowheader" scope=3Drow>Group*Time</TH>
    <TH class=3D"l data">Morphine</TH>
    <TH class=3D"l data">3</TH>
    <TD class=3D"r data">0</TD>
    <TD class=3D"r data">.</TD>
    <TD class=3D"r data">.</TD>
    <TD class=3D"r data">.</TD>
    <TD class=3D"r data">.</TD></TR>
  <TR>
    <TH class=3D"l rowheader" scope=3Drow>Group*Time</TH>
    <TH class=3D"l data">Opiorphi</TH>
    <TH class=3D"l data">0</TH>
    <TD class=3D"r data" noWrap>-0.4367</TD>
    <TD class=3D"r data">1.0913</TD>
    <TD class=3D"r data">56</TD>
    <TD class=3D"r data" noWrap>-0.40</TD>
    <TD class=3D"r data">0.6906</TD></TR>
  <TR>
    <TH class=3D"l rowheader" scope=3Drow>Group*Time</TH>
    <TH class=3D"l data">Opiorphi</TH>
    <TH class=3D"l data">1</TH>
    <TD class=3D"r data" noWrap>-1.1237</TD>
    <TD class=3D"r data">0.9880</TD>
    <TD class=3D"r data">56</TD>
    <TD class=3D"r data" noWrap>-1.14</TD>
    <TD class=3D"r data">0.2602</TD></TR>
  <TR>
    <TH class=3D"l rowheader" scope=3Drow>Group*Time</TH>
    <TH class=3D"l data">Opiorphi</TH>
    <TH class=3D"l data">2</TH>
    <TD class=3D"r data">0</TD>
    <TD class=3D"r data">.</TD>
    <TD class=3D"r data">.</TD>
    <TD class=3D"r data">.</TD>
    <TD class=3D"r data">.</TD></TR>
  <TR>
    <TH class=3D"l rowheader" scope=3Drow>Group*Time</TH>
    <TH class=3D"l data">Opiorphi</TH>
    <TH class=3D"l data">3</TH>
    <TD class=3D"r data">0</TD>
    <TD class=3D"r data">.</TD>
    <TD class=3D"r data">.</TD>
    <TD class=3D"r data">.</TD>
    <TD class=3D"r data">.</TD></TR>
  <TR>
    <TH class=3D"l rowheader" scope=3Drow>Group*Time</TH>
    <TH class=3D"l data">Saline</TH>
    <TH class=3D"l data">0</TH>
    <TD class=3D"r data">0</TD>
    <TD class=3D"r data">.</TD>
    <TD class=3D"r data">.</TD>
    <TD class=3D"r data">.</TD>
    <TD class=3D"r data">.</TD></TR>
  <TR>
    <TH class=3D"l rowheader" scope=3Drow>Group*Time</TH>
    <TH class=3D"l data">Saline</TH>
    <TH class=3D"l data">1</TH>
    <TD class=3D"r data">0</TD>
    <TD class=3D"r data">.</TD>
    <TD class=3D"r data">.</TD>
    <TD class=3D"r data">.</TD>
    <TD class=3D"r data">.</TD></TR>
  <TR>
    <TH class=3D"l rowheader" scope=3Drow>Group*Time</TH>
    <TH class=3D"l data">Saline</TH>
    <TH class=3D"l data">2</TH>
    <TD class=3D"r data">0</TD>
    <TD class=3D"r data">.</TD>
    <TD class=3D"r data">.</TD>
    <TD class=3D"r data">.</TD>
    <TD class=3D"r data">.</TD></TR></TBODY></TABLE></DIV></DIV><BR><A =
name=3DIDX25></A>
<DIV>
<DIV align=3Dleft>
<TABLE class=3Dtable borderColor=3D#c1c1c1 cellSpacing=3D0 =
cellPadding=3D5 rules=3Dall=20
summary=3D"Procedure Mixed: Type 3 Tests of Fixed Effects" frame=3Dbox>
  <COLGROUP>
  <COL></COLGROUP>
  <COLGROUP>
  <COL>
  <COL>
  <COL>
  <COL></COLGROUP>
  <THEAD>
  <TR>
    <TH class=3D"c b header" colSpan=3D5 scope=3Dcolgroup>Type 3 Tests =
of Fixed=20
      Effects</TH></TR>
  <TR>
    <TH class=3D"l b header" scope=3Dcol>Effect</TH>
    <TH class=3D"r b header" scope=3Dcol>Num DF</TH>
    <TH class=3D"r b header" scope=3Dcol>Den DF</TH>
    <TH class=3D"r b header" scope=3Dcol>F Value</TH>
    <TH class=3D"r b header" =
scope=3Dcol>Pr&nbsp;&gt;&nbsp;F</TH></TR></THEAD>
  <TBODY>
  <TR>
    <TH class=3D"l rowheader" scope=3Drow>Hppre</TH>
    <TD class=3D"r data">1</TD>
    <TD class=3D"r data">56</TD>
    <TD class=3D"r data">30.10</TD>
    <TD class=3D"r data">&lt;.0001</TD></TR>
  <TR>
    <TH class=3D"l rowheader" scope=3Drow>Group</TH>
    <TD class=3D"r data">2</TD>
    <TD class=3D"r data">20</TD>
    <TD class=3D"r data">12.16</TD>
    <TD class=3D"r data">0.0004</TD></TR>
  <TR>
    <TH class=3D"l rowheader" scope=3Drow>Time</TH>
    <TD class=3D"r data">3</TD>
    <TD class=3D"r data">56</TD>
    <TD class=3D"r data">7.37</TD>
    <TD class=3D"r data">0.0003</TD></TR>
  <TR>
    <TH class=3D"l rowheader" scope=3Drow>Group*Time</TH>
    <TD class=3D"r data">5</TD>
    <TD class=3D"r data">56</TD>
    <TD class=3D"r data">7.43</TD>
    <TD class=3D"r =
data">&lt;.0001</TD></TR></TBODY></TABLE></DIV></DIV><BR><A=20
name=3DIDX26></A>
<DIV>
<DIV align=3Dleft>
<TABLE class=3Dtable borderColor=3D#c1c1c1 cellSpacing=3D0 =
cellPadding=3D5 rules=3Dall=20
summary=3D"Procedure Mixed: Least Squares Means" frame=3Dbox>
  <COLGROUP>
  <COL>
  <COL>
  <COL></COLGROUP>
  <COLGROUP>
  <COL>
  <COL>
  <COL>
  <COL>
  <COL></COLGROUP>
  <THEAD>
  <TR>
    <TH class=3D"c b header" colSpan=3D8 scope=3Dcolgroup>Least Squares =
Means</TH></TR>
  <TR>
    <TH class=3D"l b header" scope=3Dcol>Effect</TH>
    <TH class=3D"l b header" scope=3Dcol>Group</TH>
    <TH class=3D"l b header" scope=3Dcol>Time</TH>
    <TH class=3D"r b header" scope=3Dcol>Estimate</TH>
    <TH class=3D"r b header" scope=3Dcol>Standard<BR>Error</TH>
    <TH class=3D"r b header" scope=3Dcol>DF</TH>
    <TH class=3D"r b header" scope=3Dcol>t&nbsp;Value</TH>
    <TH class=3D"r b header" scope=3Dcol>Pr &gt; |t|</TH></TR></THEAD>
  <TBODY>
  <TR>
    <TH class=3D"l rowheader" scope=3Drow>Group</TH>
    <TH class=3D"l data">Morphine</TH>
    <TH class=3D"l data">&nbsp;</TH>
    <TD class=3D"r data">8.8845</TD>
    <TD class=3D"r data">0.5219</TD>
    <TD class=3D"r data">20</TD>
    <TD class=3D"r data">17.02</TD>
    <TD class=3D"r data">&lt;.0001</TD></TR>
  <TR>
    <TH class=3D"l rowheader" scope=3Drow>Group</TH>
    <TH class=3D"l data">Opiorphi</TH>
    <TH class=3D"l data">&nbsp;</TH>
    <TD class=3D"r data">6.0589</TD>
    <TD class=3D"r data">0.3225</TD>
    <TD class=3D"r data">20</TD>
    <TD class=3D"r data">18.79</TD>
    <TD class=3D"r data">&lt;.0001</TD></TR>
  <TR>
    <TH class=3D"l rowheader" scope=3Drow>Group</TH>
    <TH class=3D"l data">Saline</TH>
    <TH class=3D"l data">&nbsp;</TH>
    <TD class=3D"r data">Non-est</TD>
    <TD class=3D"r data">.</TD>
    <TD class=3D"r data">.</TD>
    <TD class=3D"r data">.</TD>
    <TD class=3D"r data">.</TD></TR>
  <TR>
    <TH class=3D"l rowheader" scope=3Drow>Time</TH>
    <TH class=3D"l data">&nbsp;</TH>
    <TH class=3D"l data">0</TH>
    <TD class=3D"r data">8.0959</TD>
    <TD class=3D"r data">0.3868</TD>
    <TD class=3D"r data">56</TD>
    <TD class=3D"r data">20.93</TD>
    <TD class=3D"r data">&lt;.0001</TD></TR>
  <TR>
    <TH class=3D"l rowheader" scope=3Drow>Time</TH>
    <TH class=3D"l data">&nbsp;</TH>
    <TH class=3D"l data">1</TH>
    <TD class=3D"r data">6.8151</TD>
    <TD class=3D"r data">0.3868</TD>
    <TD class=3D"r data">56</TD>
    <TD class=3D"r data">17.62</TD>
    <TD class=3D"r data">&lt;.0001</TD></TR>
  <TR>
    <TH class=3D"l rowheader" scope=3Drow>Time</TH>
    <TH class=3D"l data">&nbsp;</TH>
    <TH class=3D"l data">2</TH>
    <TD class=3D"r data">7.3851</TD>
    <TD class=3D"r data">0.3868</TD>
    <TD class=3D"r data">56</TD>
    <TD class=3D"r data">19.09</TD>
    <TD class=3D"r data">&lt;.0001</TD></TR>
  <TR>
    <TH class=3D"l rowheader" scope=3Drow>Time</TH>
    <TH class=3D"l data">&nbsp;</TH>
    <TH class=3D"l data">3</TH>
    <TD class=3D"r data">Non-est</TD>
    <TD class=3D"r data">.</TD>
    <TD class=3D"r data">.</TD>
    <TD class=3D"r data">.</TD>
    <TD class=3D"r data">.</TD></TR>
  <TR>
    <TH class=3D"l rowheader" scope=3Drow>Group*Time</TH>
    <TH class=3D"l data">Morphine</TH>
    <TH class=3D"l data">0</TH>
    <TD class=3D"r data">8.1138</TD>
    <TD class=3D"r data">0.8373</TD>
    <TD class=3D"r data">56</TD>
    <TD class=3D"r data">9.69</TD>
    <TD class=3D"r data">&lt;.0001</TD></TR>
  <TR>
    <TH class=3D"l rowheader" scope=3Drow>Group*Time</TH>
    <TH class=3D"l data">Morphine</TH>
    <TH class=3D"l data">1</TH>
    <TD class=3D"r data">9.4851</TD>
    <TD class=3D"r data">0.8373</TD>
    <TD class=3D"r data">56</TD>
    <TD class=3D"r data">11.33</TD>
    <TD class=3D"r data">&lt;.0001</TD></TR>
  <TR>
    <TH class=3D"l rowheader" scope=3Drow>Group*Time</TH>
    <TH class=3D"l data">Morphine</TH>
    <TH class=3D"l data">2</TH>
    <TD class=3D"r data">11.4588</TD>
    <TD class=3D"r data">0.8373</TD>
    <TD class=3D"r data">56</TD>
    <TD class=3D"r data">13.69</TD>
    <TD class=3D"r data">&lt;.0001</TD></TR>
  <TR>
    <TH class=3D"l rowheader" scope=3Drow>Group*Time</TH>
    <TH class=3D"l data">Morphine</TH>
    <TH class=3D"l data">3</TH>
    <TD class=3D"r data">6.4801</TD>
    <TD class=3D"r data">0.8373</TD>
    <TD class=3D"r data">56</TD>
    <TD class=3D"r data">7.74</TD>
    <TD class=3D"r data">&lt;.0001</TD></TR>
  <TR>
    <TH class=3D"l rowheader" scope=3Drow>Group*Time</TH>
    <TH class=3D"l data">Opiorphi</TH>
    <TH class=3D"l data">0</TH>
    <TD class=3D"r data">8.0436</TD>
    <TD class=3D"r data">0.4695</TD>
    <TD class=3D"r data">56</TD>
    <TD class=3D"r data">17.13</TD>
    <TD class=3D"r data">&lt;.0001</TD></TR>
  <TR>
    <TH class=3D"l rowheader" scope=3Drow>Group*Time</TH>
    <TH class=3D"l data">Opiorphi</TH>
    <TH class=3D"l data">1</TH>
    <TD class=3D"r data">5.0932</TD>
    <TD class=3D"r data">0.4695</TD>
    <TD class=3D"r data">56</TD>
    <TD class=3D"r data">10.85</TD>
    <TD class=3D"r data">&lt;.0001</TD></TR>
  <TR>
    <TH class=3D"l rowheader" scope=3Drow>Group*Time</TH>
    <TH class=3D"l data">Opiorphi</TH>
    <TH class=3D"l data">2</TH>
    <TD class=3D"r data">5.5232</TD>
    <TD class=3D"r data">0.4695</TD>
    <TD class=3D"r data">56</TD>
    <TD class=3D"r data">11.76</TD>
    <TD class=3D"r data">&lt;.0001</TD></TR>
  <TR>
    <TH class=3D"l rowheader" scope=3Drow>Group*Time</TH>
    <TH class=3D"l data">Opiorphi</TH>
    <TH class=3D"l data">3</TH>
    <TD class=3D"r data">5.5757</TD>
    <TD class=3D"r data">0.4695</TD>
    <TD class=3D"r data">56</TD>
    <TD class=3D"r data">11.88</TD>
    <TD class=3D"r data">&lt;.0001</TD></TR>
  <TR>
    <TH class=3D"l rowheader" scope=3Drow>Group*Time</TH>
    <TH class=3D"l data">Saline</TH>
    <TH class=3D"l data">0</TH>
    <TD class=3D"r data">8.1303</TD>
    <TD class=3D"r data">0.6533</TD>
    <TD class=3D"r data">56</TD>
    <TD class=3D"r data">12.44</TD>
    <TD class=3D"r data">&lt;.0001</TD></TR>
  <TR>
    <TH class=3D"l rowheader" scope=3Drow>Group*Time</TH>
    <TH class=3D"l data">Saline</TH>
    <TH class=3D"l data">1</TH>
    <TD class=3D"r data">5.8669</TD>
    <TD class=3D"r data">0.6533</TD>
    <TD class=3D"r data">56</TD>
    <TD class=3D"r data">8.98</TD>
    <TD class=3D"r data">&lt;.0001</TD></TR>
  <TR>
    <TH class=3D"l rowheader" scope=3Drow>Group*Time</TH>
    <TH class=3D"l data">Saline</TH>
    <TH class=3D"l data">2</TH>
    <TD class=3D"r data">5.1732</TD>
    <TD class=3D"r data">0.6533</TD>
    <TD class=3D"r data">56</TD>
    <TD class=3D"r data">7.92</TD>
    <TD class=3D"r =
data">&lt;.0001</TD></TR></TBODY></TABLE></DIV></DIV><BR><A=20
name=3DIDX27></A>
<DIV>
<DIV align=3Dleft>
<TABLE class=3Dtable borderColor=3D#c1c1c1 cellSpacing=3D0 =
cellPadding=3D5 rules=3Dall=20
summary=3D"Procedure Mixed: Differences of Least Squares Means" =
frame=3Dbox>
  <COLGROUP>
  <COL>
  <COL>
  <COL>
  <COL>
  <COL></COLGROUP>
  <COLGROUP>
  <COL>
  <COL>
  <COL>
  <COL>
  <COL></COLGROUP>
  <THEAD>
  <TR>
    <TH class=3D"c b header" colSpan=3D10 scope=3Dcolgroup>Differences =
of Least=20
      Squares Means</TH></TR>
  <TR>
    <TH class=3D"l b header" scope=3Dcol>Effect</TH>
    <TH class=3D"l b header" scope=3Dcol>Group</TH>
    <TH class=3D"l b header" scope=3Dcol>Time</TH>
    <TH class=3D"l b header" scope=3Dcol>_Group</TH>
    <TH class=3D"l b header" scope=3Dcol>_Time</TH>
    <TH class=3D"r b header" scope=3Dcol>Estimate</TH>
    <TH class=3D"r b header" scope=3Dcol>Standard<BR>Error</TH>
    <TH class=3D"r b header" scope=3Dcol>DF</TH>
    <TH class=3D"r b header" scope=3Dcol>t&nbsp;Value</TH>
    <TH class=3D"r b header" scope=3Dcol>Pr &gt; |t|</TH></TR></THEAD>
  <TBODY>
  <TR>
    <TH class=3D"l rowheader" scope=3Drow>Group</TH>
    <TH class=3D"l data">Morphine</TH>
    <TH class=3D"l data">&nbsp;</TH>
    <TH class=3D"l data">Opiorphi</TH>
    <TH class=3D"l data">&nbsp;</TH>
    <TD class=3D"r data">2.8256</TD>
    <TD class=3D"r data">0.6141</TD>
    <TD class=3D"r data">20</TD>
    <TD class=3D"r data">4.60</TD>
    <TD class=3D"r data">0.0002</TD></TR>
  <TR>
    <TH class=3D"l rowheader" scope=3Drow>Group</TH>
    <TH class=3D"l data">Morphine</TH>
    <TH class=3D"l data">&nbsp;</TH>
    <TH class=3D"l data">Saline</TH>
    <TH class=3D"l data">&nbsp;</TH>
    <TD class=3D"r data">Non-est</TD>
    <TD class=3D"r data">.</TD>
    <TD class=3D"r data">.</TD>
    <TD class=3D"r data">.</TD>
    <TD class=3D"r data">.</TD></TR>
  <TR>
    <TH class=3D"l rowheader" scope=3Drow>Group</TH>
    <TH class=3D"l data">Opiorphi</TH>
    <TH class=3D"l data">&nbsp;</TH>
    <TH class=3D"l data">Saline</TH>
    <TH class=3D"l data">&nbsp;</TH>
    <TD class=3D"r data">Non-est</TD>
    <TD class=3D"r data">.</TD>
    <TD class=3D"r data">.</TD>
    <TD class=3D"r data">.</TD>
    <TD class=3D"r data">.</TD></TR>
  <TR>
    <TH class=3D"l rowheader" scope=3Drow>Time</TH>
    <TH class=3D"l data">&nbsp;</TH>
    <TH class=3D"l data">0</TH>
    <TH class=3D"l data">&nbsp;</TH>
    <TH class=3D"l data">1</TH>
    <TD class=3D"r data">1.2808</TD>
    <TD class=3D"r data">0.4663</TD>
    <TD class=3D"r data">56</TD>
    <TD class=3D"r data">2.75</TD>
    <TD class=3D"r data">0.0081</TD></TR>
  <TR>
    <TH class=3D"l rowheader" scope=3Drow>Time</TH>
    <TH class=3D"l data">&nbsp;</TH>
    <TH class=3D"l data">0</TH>
    <TH class=3D"l data">&nbsp;</TH>
    <TH class=3D"l data">2</TH>
    <TD class=3D"r data">0.7108</TD>
    <TD class=3D"r data">0.5235</TD>
    <TD class=3D"r data">56</TD>
    <TD class=3D"r data">1.36</TD>
    <TD class=3D"r data">0.1799</TD></TR>
  <TR>
    <TH class=3D"l rowheader" scope=3Drow>Time</TH>
    <TH class=3D"l data">&nbsp;</TH>
    <TH class=3D"l data">0</TH>
    <TH class=3D"l data">&nbsp;</TH>
    <TH class=3D"l data">3</TH>
    <TD class=3D"r data">Non-est</TD>
    <TD class=3D"r data">.</TD>
    <TD class=3D"r data">.</TD>
    <TD class=3D"r data">.</TD>
    <TD class=3D"r data">.</TD></TR>
  <TR>
    <TH class=3D"l rowheader" scope=3Drow>Time</TH>
    <TH class=3D"l data">&nbsp;</TH>
    <TH class=3D"l data">1</TH>
    <TH class=3D"l data">&nbsp;</TH>
    <TH class=3D"l data">2</TH>
    <TD class=3D"r data" noWrap>-0.5700</TD>
    <TD class=3D"r data">0.4663</TD>
    <TD class=3D"r data">56</TD>
    <TD class=3D"r data" noWrap>-1.22</TD>
    <TD class=3D"r data">0.2267</TD></TR>
  <TR>
    <TH class=3D"l rowheader" scope=3Drow>Time</TH>
    <TH class=3D"l data">&nbsp;</TH>
    <TH class=3D"l data">1</TH>
    <TH class=3D"l data">&nbsp;</TH>
    <TH class=3D"l data">3</TH>
    <TD class=3D"r data">Non-est</TD>
    <TD class=3D"r data">.</TD>
    <TD class=3D"r data">.</TD>
    <TD class=3D"r data">.</TD>
    <TD class=3D"r data">.</TD></TR>
  <TR>
    <TH class=3D"l rowheader" scope=3Drow>Time</TH>
    <TH class=3D"l data">&nbsp;</TH>
    <TH class=3D"l data">2</TH>
    <TH class=3D"l data">&nbsp;</TH>
    <TH class=3D"l data">3</TH>
    <TD class=3D"r data">Non-est</TD>
    <TD class=3D"r data">.</TD>
    <TD class=3D"r data">.</TD>
    <TD class=3D"r data">.</TD>
    <TD class=3D"r data">.</TD></TR>
  <TR>
    <TH class=3D"l rowheader" scope=3Drow>Group*Time</TH>
    <TH class=3D"l data">Morphine</TH>
    <TH class=3D"l data">0</TH>
    <TH class=3D"l data">Morphine</TH>
    <TH class=3D"l data">1</TH>
    <TD class=3D"r data" noWrap>-1.3712</TD>
    <TD class=3D"r data">0.9905</TD>
    <TD class=3D"r data">56</TD>
    <TD class=3D"r data" noWrap>-1.38</TD>
    <TD class=3D"r data">0.1717</TD></TR>
  <TR>
    <TH class=3D"l rowheader" scope=3Drow>Group*Time</TH>
    <TH class=3D"l data">Morphine</TH>
    <TH class=3D"l data">0</TH>
    <TH class=3D"l data">Morphine</TH>
    <TH class=3D"l data">2</TH>
    <TD class=3D"r data" noWrap>-3.3450</TD>
    <TD class=3D"r data">1.1294</TD>
    <TD class=3D"r data">56</TD>
    <TD class=3D"r data" noWrap>-2.96</TD>
    <TD class=3D"r data">0.0045</TD></TR>
  <TR>
    <TH class=3D"l rowheader" scope=3Drow>Group*Time</TH>
    <TH class=3D"l data">Morphine</TH>
    <TH class=3D"l data">0</TH>
    <TH class=3D"l data">Morphine</TH>
    <TH class=3D"l data">3</TH>
    <TD class=3D"r data">1.6338</TD>
    <TD class=3D"r data">1.1678</TD>
    <TD class=3D"r data">56</TD>
    <TD class=3D"r data">1.40</TD>
    <TD class=3D"r data">0.1673</TD></TR>
  <TR>
    <TH class=3D"l rowheader" scope=3Drow>Group*Time</TH>
    <TH class=3D"l data">Morphine</TH>
    <TH class=3D"l data">0</TH>
    <TH class=3D"l data">Opiorphi</TH>
    <TH class=3D"l data">0</TH>
    <TD class=3D"r data">0.07027</TD>
    <TD class=3D"r data">0.9603</TD>
    <TD class=3D"r data">56</TD>
    <TD class=3D"r data">0.07</TD>
    <TD class=3D"r data">0.9419</TD></TR>
  <TR>
    <TH class=3D"l rowheader" scope=3Drow>Group*Time</TH>
    <TH class=3D"l data">Morphine</TH>
    <TH class=3D"l data">0</TH>
    <TH class=3D"l data">Opiorphi</TH>
    <TH class=3D"l data">1</TH>
    <TD class=3D"r data">3.0207</TD>
    <TD class=3D"r data">0.9603</TD>
    <TD class=3D"r data">56</TD>
    <TD class=3D"r data">3.15</TD>
    <TD class=3D"r data">0.0027</TD></TR>
  <TR>
    <TH class=3D"l rowheader" scope=3Drow>Group*Time</TH>
    <TH class=3D"l data">Morphine</TH>
    <TH class=3D"l data">0</TH>
    <TH class=3D"l data">Opiorphi</TH>
    <TH class=3D"l data">2</TH>
    <TD class=3D"r data">2.5907</TD>
    <TD class=3D"r data">0.9603</TD>
    <TD class=3D"r data">56</TD>
    <TD class=3D"r data">2.70</TD>
    <TD class=3D"r data">0.0092</TD></TR>
  <TR>
    <TH class=3D"l rowheader" scope=3Drow>Group*Time</TH>
    <TH class=3D"l data">Morphine</TH>
    <TH class=3D"l data">0</TH>
    <TH class=3D"l data">Opiorphi</TH>
    <TH class=3D"l data">3</TH>
    <TD class=3D"r data">2.5382</TD>
    <TD class=3D"r data">0.9603</TD>
    <TD class=3D"r data">56</TD>
    <TD class=3D"r data">2.64</TD>
    <TD class=3D"r data">0.0106</TD></TR>
  <TR>
    <TH class=3D"l rowheader" scope=3Drow>Group*Time</TH>
    <TH class=3D"l data">Morphine</TH>
    <TH class=3D"l data">0</TH>
    <TH class=3D"l data">Saline</TH>
    <TH class=3D"l data">0</TH>
    <TD class=3D"r data" noWrap>-0.01641</TD>
    <TD class=3D"r data">1.0617</TD>
    <TD class=3D"r data">56</TD>
    <TD class=3D"r data" noWrap>-0.02</TD>
    <TD class=3D"r data">0.9877</TD></TR>
  <TR>
    <TH class=3D"l rowheader" scope=3Drow>Group*Time</TH>
    <TH class=3D"l data">Morphine</TH>
    <TH class=3D"l data">0</TH>
    <TH class=3D"l data">Saline</TH>
    <TH class=3D"l data">1</TH>
    <TD class=3D"r data">2.2469</TD>
    <TD class=3D"r data">1.0617</TD>
    <TD class=3D"r data">56</TD>
    <TD class=3D"r data">2.12</TD>
    <TD class=3D"r data">0.0388</TD></TR>
  <TR>
    <TH class=3D"l rowheader" scope=3Drow>Group*Time</TH>
    <TH class=3D"l data">Morphine</TH>
    <TH class=3D"l data">0</TH>
    <TH class=3D"l data">Saline</TH>
    <TH class=3D"l data">2</TH>
    <TD class=3D"r data">2.9407</TD>
    <TD class=3D"r data">1.0617</TD>
    <TD class=3D"r data">56</TD>
    <TD class=3D"r data">2.77</TD>
    <TD class=3D"r data">0.0076</TD></TR>
  <TR>
    <TH class=3D"l rowheader" scope=3Drow>Group*Time</TH>
    <TH class=3D"l data">Morphine</TH>
    <TH class=3D"l data">1</TH>
    <TH class=3D"l data">Morphine</TH>
    <TH class=3D"l data">2</TH>
    <TD class=3D"r data" noWrap>-1.9738</TD>
    <TD class=3D"r data">0.9905</TD>
    <TD class=3D"r data">56</TD>
    <TD class=3D"r data" noWrap>-1.99</TD>
    <TD class=3D"r data">0.0512</TD></TR>
  <TR>
    <TH class=3D"l rowheader" scope=3Drow>Group*Time</TH>
    <TH class=3D"l data">Morphine</TH>
    <TH class=3D"l data">1</TH>
    <TH class=3D"l data">Morphine</TH>
    <TH class=3D"l data">3</TH>
    <TD class=3D"r data">3.0050</TD>
    <TD class=3D"r data">1.1294</TD>
    <TD class=3D"r data">56</TD>
    <TD class=3D"r data">2.66</TD>
    <TD class=3D"r data">0.0102</TD></TR>
  <TR>
    <TH class=3D"l rowheader" scope=3Drow>Group*Time</TH>
    <TH class=3D"l data">Morphine</TH>
    <TH class=3D"l data">1</TH>
    <TH class=3D"l data">Opiorphi</TH>
    <TH class=3D"l data">0</TH>
    <TD class=3D"r data">1.4415</TD>
    <TD class=3D"r data">0.9603</TD>
    <TD class=3D"r data">56</TD>
    <TD class=3D"r data">1.50</TD>
    <TD class=3D"r data">0.1389</TD></TR>
  <TR>
    <TH class=3D"l rowheader" scope=3Drow>Group*Time</TH>
    <TH class=3D"l data">Morphine</TH>
    <TH class=3D"l data">1</TH>
    <TH class=3D"l data">Opiorphi</TH>
    <TH class=3D"l data">1</TH>
    <TD class=3D"r data">4.3919</TD>
    <TD class=3D"r data">0.9603</TD>
    <TD class=3D"r data">56</TD>
    <TD class=3D"r data">4.57</TD>
    <TD class=3D"r data">&lt;.0001</TD></TR>
  <TR>
    <TH class=3D"l rowheader" scope=3Drow>Group*Time</TH>
    <TH class=3D"l data">Morphine</TH>
    <TH class=3D"l data">1</TH>
    <TH class=3D"l data">Opiorphi</TH>
    <TH class=3D"l data">2</TH>
    <TD class=3D"r data">3.9619</TD>
    <TD class=3D"r data">0.9603</TD>
    <TD class=3D"r data">56</TD>
    <TD class=3D"r data">4.13</TD>
    <TD class=3D"r data">0.0001</TD></TR>
  <TR>
    <TH class=3D"l rowheader" scope=3Drow>Group*Time</TH>
    <TH class=3D"l data">Morphine</TH>
    <TH class=3D"l data">1</TH>
    <TH class=3D"l data">Opiorphi</TH>
    <TH class=3D"l data">3</TH>
    <TD class=3D"r data">3.9094</TD>
    <TD class=3D"r data">0.9603</TD>
    <TD class=3D"r data">56</TD>
    <TD class=3D"r data">4.07</TD>
    <TD class=3D"r data">0.0001</TD></TR>
  <TR>
    <TH class=3D"l rowheader" scope=3Drow>Group*Time</TH>
    <TH class=3D"l data">Morphine</TH>
    <TH class=3D"l data">1</TH>
    <TH class=3D"l data">Saline</TH>
    <TH class=3D"l data">0</TH>
    <TD class=3D"r data">1.3548</TD>
    <TD class=3D"r data">1.0617</TD>
    <TD class=3D"r data">56</TD>
    <TD class=3D"r data">1.28</TD>
    <TD class=3D"r data">0.2072</TD></TR>
  <TR>
    <TH class=3D"l rowheader" scope=3Drow>Group*Time</TH>
    <TH class=3D"l data">Morphine</TH>
    <TH class=3D"l data">1</TH>
    <TH class=3D"l data">Saline</TH>
    <TH class=3D"l data">1</TH>
    <TD class=3D"r data">3.6182</TD>
    <TD class=3D"r data">1.0617</TD>
    <TD class=3D"r data">56</TD>
    <TD class=3D"r data">3.41</TD>
    <TD class=3D"r data">0.0012</TD></TR>
  <TR>
    <TH class=3D"l rowheader" scope=3Drow>Group*Time</TH>
    <TH class=3D"l data">Morphine</TH>
    <TH class=3D"l data">1</TH>
    <TH class=3D"l data">Saline</TH>
    <TH class=3D"l data">2</TH>
    <TD class=3D"r data">4.3119</TD>
    <TD class=3D"r data">1.0617</TD>
    <TD class=3D"r data">56</TD>
    <TD class=3D"r data">4.06</TD>
    <TD class=3D"r data">0.0002</TD></TR>
  <TR>
    <TH class=3D"l rowheader" scope=3Drow>Group*Time</TH>
    <TH class=3D"l data">Morphine</TH>
    <TH class=3D"l data">2</TH>
    <TH class=3D"l data">Morphine</TH>
    <TH class=3D"l data">3</TH>
    <TD class=3D"r data">4.9787</TD>
    <TD class=3D"r data">0.9905</TD>
    <TD class=3D"r data">56</TD>
    <TD class=3D"r data">5.03</TD>
    <TD class=3D"r data">&lt;.0001</TD></TR>
  <TR>
    <TH class=3D"l rowheader" scope=3Drow>Group*Time</TH>
    <TH class=3D"l data">Morphine</TH>
    <TH class=3D"l data">2</TH>
    <TH class=3D"l data">Opiorphi</TH>
    <TH class=3D"l data">0</TH>
    <TD class=3D"r data">3.4153</TD>
    <TD class=3D"r data">0.9603</TD>
    <TD class=3D"r data">56</TD>
    <TD class=3D"r data">3.56</TD>
    <TD class=3D"r data">0.0008</TD></TR>
  <TR>
    <TH class=3D"l rowheader" scope=3Drow>Group*Time</TH>
    <TH class=3D"l data">Morphine</TH>
    <TH class=3D"l data">2</TH>
    <TH class=3D"l data">Opiorphi</TH>
    <TH class=3D"l data">1</TH>
    <TD class=3D"r data">6.3657</TD>
    <TD class=3D"r data">0.9603</TD>
    <TD class=3D"r data">56</TD>
    <TD class=3D"r data">6.63</TD>
    <TD class=3D"r data">&lt;.0001</TD></TR>
  <TR>
    <TH class=3D"l rowheader" scope=3Drow>Group*Time</TH>
    <TH class=3D"l data">Morphine</TH>
    <TH class=3D"l data">2</TH>
    <TH class=3D"l data">Opiorphi</TH>
    <TH class=3D"l data">2</TH>
    <TD class=3D"r data">5.9357</TD>
    <TD class=3D"r data">0.9603</TD>
    <TD class=3D"r data">56</TD>
    <TD class=3D"r data">6.18</TD>
    <TD class=3D"r data">&lt;.0001</TD></TR>
  <TR>
    <TH class=3D"l rowheader" scope=3Drow>Group*Time</TH>
    <TH class=3D"l data">Morphine</TH>
    <TH class=3D"l data">2</TH>
    <TH class=3D"l data">Opiorphi</TH>
    <TH class=3D"l data">3</TH>
    <TD class=3D"r data">5.8832</TD>
    <TD class=3D"r data">0.9603</TD>
    <TD class=3D"r data">56</TD>
    <TD class=3D"r data">6.13</TD>
    <TD class=3D"r data">&lt;.0001</TD></TR>
  <TR>
    <TH class=3D"l rowheader" scope=3Drow>Group*Time</TH>
    <TH class=3D"l data">Morphine</TH>
    <TH class=3D"l data">2</TH>
    <TH class=3D"l data">Saline</TH>
    <TH class=3D"l data">0</TH>
    <TD class=3D"r data">3.3286</TD>
    <TD class=3D"r data">1.0617</TD>
    <TD class=3D"r data">56</TD>
    <TD class=3D"r data">3.14</TD>
    <TD class=3D"r data">0.0027</TD></TR>
  <TR>
    <TH class=3D"l rowheader" scope=3Drow>Group*Time</TH>
    <TH class=3D"l data">Morphine</TH>
    <TH class=3D"l data">2</TH>
    <TH class=3D"l data">Saline</TH>
    <TH class=3D"l data">1</TH>
    <TD class=3D"r data">5.5919</TD>
    <TD class=3D"r data">1.0617</TD>
    <TD class=3D"r data">56</TD>
    <TD class=3D"r data">5.27</TD>
    <TD class=3D"r data">&lt;.0001</TD></TR>
  <TR>
    <TH class=3D"l rowheader" scope=3Drow>Group*Time</TH>
    <TH class=3D"l data">Morphine</TH>
    <TH class=3D"l data">2</TH>
    <TH class=3D"l data">Saline</TH>
    <TH class=3D"l data">2</TH>
    <TD class=3D"r data">6.2857</TD>
    <TD class=3D"r data">1.0617</TD>
    <TD class=3D"r data">56</TD>
    <TD class=3D"r data">5.92</TD>
    <TD class=3D"r data">&lt;.0001</TD></TR>
  <TR>
    <TH class=3D"l rowheader" scope=3Drow>Group*Time</TH>
    <TH class=3D"l data">Morphine</TH>
    <TH class=3D"l data">3</TH>
    <TH class=3D"l data">Opiorphi</TH>
    <TH class=3D"l data">0</TH>
    <TD class=3D"r data" noWrap>-1.5635</TD>
    <TD class=3D"r data">0.9603</TD>
    <TD class=3D"r data">56</TD>
    <TD class=3D"r data" noWrap>-1.63</TD>
    <TD class=3D"r data">0.1091</TD></TR>
  <TR>
    <TH class=3D"l rowheader" scope=3Drow>Group*Time</TH>
    <TH class=3D"l data">Morphine</TH>
    <TH class=3D"l data">3</TH>
    <TH class=3D"l data">Opiorphi</TH>
    <TH class=3D"l data">1</TH>
    <TD class=3D"r data">1.3869</TD>
    <TD class=3D"r data">0.9603</TD>
    <TD class=3D"r data">56</TD>
    <TD class=3D"r data">1.44</TD>
    <TD class=3D"r data">0.1542</TD></TR>
  <TR>
    <TH class=3D"l rowheader" scope=3Drow>Group*Time</TH>
    <TH class=3D"l data">Morphine</TH>
    <TH class=3D"l data">3</TH>
    <TH class=3D"l data">Opiorphi</TH>
    <TH class=3D"l data">2</TH>
    <TD class=3D"r data">0.9569</TD>
    <TD class=3D"r data">0.9603</TD>
    <TD class=3D"r data">56</TD>
    <TD class=3D"r data">1.00</TD>
    <TD class=3D"r data">0.3233</TD></TR>
  <TR>
    <TH class=3D"l rowheader" scope=3Drow>Group*Time</TH>
    <TH class=3D"l data">Morphine</TH>
    <TH class=3D"l data">3</TH>
    <TH class=3D"l data">Opiorphi</TH>
    <TH class=3D"l data">3</TH>
    <TD class=3D"r data">0.9044</TD>
    <TD class=3D"r data">0.9603</TD>
    <TD class=3D"r data">56</TD>
    <TD class=3D"r data">0.94</TD>
    <TD class=3D"r data">0.3503</TD></TR>
  <TR>
    <TH class=3D"l rowheader" scope=3Drow>Group*Time</TH>
    <TH class=3D"l data">Morphine</TH>
    <TH class=3D"l data">3</TH>
    <TH class=3D"l data">Saline</TH>
    <TH class=3D"l data">0</TH>
    <TD class=3D"r data" noWrap>-1.6502</TD>
    <TD class=3D"r data">1.0617</TD>
    <TD class=3D"r data">56</TD>
    <TD class=3D"r data" noWrap>-1.55</TD>
    <TD class=3D"r data">0.1258</TD></TR>
  <TR>
    <TH class=3D"l rowheader" scope=3Drow>Group*Time</TH>
    <TH class=3D"l data">Morphine</TH>
    <TH class=3D"l data">3</TH>
    <TH class=3D"l data">Saline</TH>
    <TH class=3D"l data">1</TH>
    <TD class=3D"r data">0.6132</TD>
    <TD class=3D"r data">1.0617</TD>
    <TD class=3D"r data">56</TD>
    <TD class=3D"r data">0.58</TD>
    <TD class=3D"r data">0.5659</TD></TR>
  <TR>
    <TH class=3D"l rowheader" scope=3Drow>Group*Time</TH>
    <TH class=3D"l data">Morphine</TH>
    <TH class=3D"l data">3</TH>
    <TH class=3D"l data">Saline</TH>
    <TH class=3D"l data">2</TH>
    <TD class=3D"r data">1.3069</TD>
    <TD class=3D"r data">1.0617</TD>
    <TD class=3D"r data">56</TD>
    <TD class=3D"r data">1.23</TD>
    <TD class=3D"r data">0.2235</TD></TR>
  <TR>
    <TH class=3D"l rowheader" scope=3Drow>Group*Time</TH>
    <TH class=3D"l data">Opiorphi</TH>
    <TH class=3D"l data">0</TH>
    <TH class=3D"l data">Opiorphi</TH>
    <TH class=3D"l data">1</TH>
    <TD class=3D"r data">2.9504</TD>
    <TD class=3D"r data">0.4988</TD>
    <TD class=3D"r data">56</TD>
    <TD class=3D"r data">5.91</TD>
    <TD class=3D"r data">&lt;.0001</TD></TR>
  <TR>
    <TH class=3D"l rowheader" scope=3Drow>Group*Time</TH>
    <TH class=3D"l data">Opiorphi</TH>
    <TH class=3D"l data">0</TH>
    <TH class=3D"l data">Opiorphi</TH>
    <TH class=3D"l data">2</TH>
    <TD class=3D"r data">2.5204</TD>
    <TD class=3D"r data">0.5972</TD>
    <TD class=3D"r data">56</TD>
    <TD class=3D"r data">4.22</TD>
    <TD class=3D"r data">&lt;.0001</TD></TR>
  <TR>
    <TH class=3D"l rowheader" scope=3Drow>Group*Time</TH>
    <TH class=3D"l data">Opiorphi</TH>
    <TH class=3D"l data">0</TH>
    <TH class=3D"l data">Opiorphi</TH>
    <TH class=3D"l data">3</TH>
    <TD class=3D"r data">2.4679</TD>
    <TD class=3D"r data">0.6351</TD>
    <TD class=3D"r data">56</TD>
    <TD class=3D"r data">3.89</TD>
    <TD class=3D"r data">0.0003</TD></TR>
  <TR>
    <TH class=3D"l rowheader" scope=3Drow>Group*Time</TH>
    <TH class=3D"l data">Opiorphi</TH>
    <TH class=3D"l data">0</TH>
    <TH class=3D"l data">Saline</TH>
    <TH class=3D"l data">0</TH>
    <TD class=3D"r data" noWrap>-0.08668</TD>
    <TD class=3D"r data">0.8054</TD>
    <TD class=3D"r data">56</TD>
    <TD class=3D"r data" noWrap>-0.11</TD>
    <TD class=3D"r data">0.9147</TD></TR>
  <TR>
    <TH class=3D"l rowheader" scope=3Drow>Group*Time</TH>
    <TH class=3D"l data">Opiorphi</TH>
    <TH class=3D"l data">0</TH>
    <TH class=3D"l data">Saline</TH>
    <TH class=3D"l data">1</TH>
    <TD class=3D"r data">2.1767</TD>
    <TD class=3D"r data">0.8054</TD>
    <TD class=3D"r data">56</TD>
    <TD class=3D"r data">2.70</TD>
    <TD class=3D"r data">0.0091</TD></TR>
  <TR>
    <TH class=3D"l rowheader" scope=3Drow>Group*Time</TH>
    <TH class=3D"l data">Opiorphi</TH>
    <TH class=3D"l data">0</TH>
    <TH class=3D"l data">Saline</TH>
    <TH class=3D"l data">2</TH>
    <TD class=3D"r data">2.8704</TD>
    <TD class=3D"r data">0.8054</TD>
    <TD class=3D"r data">56</TD>
    <TD class=3D"r data">3.56</TD>
    <TD class=3D"r data">0.0008</TD></TR>
  <TR>
    <TH class=3D"l rowheader" scope=3Drow>Group*Time</TH>
    <TH class=3D"l data">Opiorphi</TH>
    <TH class=3D"l data">1</TH>
    <TH class=3D"l data">Opiorphi</TH>
    <TH class=3D"l data">2</TH>
    <TD class=3D"r data" noWrap>-0.4300</TD>
    <TD class=3D"r data">0.4988</TD>
    <TD class=3D"r data">56</TD>
    <TD class=3D"r data" noWrap>-0.86</TD>
    <TD class=3D"r data">0.3924</TD></TR>
  <TR>
    <TH class=3D"l rowheader" scope=3Drow>Group*Time</TH>
    <TH class=3D"l data">Opiorphi</TH>
    <TH class=3D"l data">1</TH>
    <TH class=3D"l data">Opiorphi</TH>
    <TH class=3D"l data">3</TH>
    <TD class=3D"r data" noWrap>-0.4825</TD>
    <TD class=3D"r data">0.5972</TD>
    <TD class=3D"r data">56</TD>
    <TD class=3D"r data" noWrap>-0.81</TD>
    <TD class=3D"r data">0.4226</TD></TR>
  <TR>
    <TH class=3D"l rowheader" scope=3Drow>Group*Time</TH>
    <TH class=3D"l data">Opiorphi</TH>
    <TH class=3D"l data">1</TH>
    <TH class=3D"l data">Saline</TH>
    <TH class=3D"l data">0</TH>
    <TD class=3D"r data" noWrap>-3.0371</TD>
    <TD class=3D"r data">0.8054</TD>
    <TD class=3D"r data">56</TD>
    <TD class=3D"r data" noWrap>-3.77</TD>
    <TD class=3D"r data">0.0004</TD></TR>
  <TR>
    <TH class=3D"l rowheader" scope=3Drow>Group*Time</TH>
    <TH class=3D"l data">Opiorphi</TH>
    <TH class=3D"l data">1</TH>
    <TH class=3D"l data">Saline</TH>
    <TH class=3D"l data">1</TH>
    <TD class=3D"r data" noWrap>-0.7738</TD>
    <TD class=3D"r data">0.8054</TD>
    <TD class=3D"r data">56</TD>
    <TD class=3D"r data" noWrap>-0.96</TD>
    <TD class=3D"r data">0.3408</TD></TR>
  <TR>
    <TH class=3D"l rowheader" scope=3Drow>Group*Time</TH>
    <TH class=3D"l data">Opiorphi</TH>
    <TH class=3D"l data">1</TH>
    <TH class=3D"l data">Saline</TH>
    <TH class=3D"l data">2</TH>
    <TD class=3D"r data" noWrap>-0.08001</TD>
    <TD class=3D"r data">0.8054</TD>
    <TD class=3D"r data">56</TD>
    <TD class=3D"r data" noWrap>-0.10</TD>
    <TD class=3D"r data">0.9212</TD></TR>
  <TR>
    <TH class=3D"l rowheader" scope=3Drow>Group*Time</TH>
    <TH class=3D"l data">Opiorphi</TH>
    <TH class=3D"l data">2</TH>
    <TH class=3D"l data">Opiorphi</TH>
    <TH class=3D"l data">3</TH>
    <TD class=3D"r data" noWrap>-0.05250</TD>
    <TD class=3D"r data">0.4988</TD>
    <TD class=3D"r data">56</TD>
    <TD class=3D"r data" noWrap>-0.11</TD>
    <TD class=3D"r data">0.9166</TD></TR>
  <TR>
    <TH class=3D"l rowheader" scope=3Drow>Group*Time</TH>
    <TH class=3D"l data">Opiorphi</TH>
    <TH class=3D"l data">2</TH>
    <TH class=3D"l data">Saline</TH>
    <TH class=3D"l data">0</TH>
    <TD class=3D"r data" noWrap>-2.6071</TD>
    <TD class=3D"r data">0.8054</TD>
    <TD class=3D"r data">56</TD>
    <TD class=3D"r data" noWrap>-3.24</TD>
    <TD class=3D"r data">0.0020</TD></TR>
  <TR>
    <TH class=3D"l rowheader" scope=3Drow>Group*Time</TH>
    <TH class=3D"l data">Opiorphi</TH>
    <TH class=3D"l data">2</TH>
    <TH class=3D"l data">Saline</TH>
    <TH class=3D"l data">1</TH>
    <TD class=3D"r data" noWrap>-0.3438</TD>
    <TD class=3D"r data">0.8054</TD>
    <TD class=3D"r data">56</TD>
    <TD class=3D"r data" noWrap>-0.43</TD>
    <TD class=3D"r data">0.6711</TD></TR>
  <TR>
    <TH class=3D"l rowheader" scope=3Drow>Group*Time</TH>
    <TH class=3D"l data">Opiorphi</TH>
    <TH class=3D"l data">2</TH>
    <TH class=3D"l data">Saline</TH>
    <TH class=3D"l data">2</TH>
    <TD class=3D"r data">0.3500</TD>
    <TD class=3D"r data">0.8054</TD>
    <TD class=3D"r data">56</TD>
    <TD class=3D"r data">0.43</TD>
    <TD class=3D"r data">0.6655</TD></TR>
  <TR>
    <TH class=3D"l rowheader" scope=3Drow>Group*Time</TH>
    <TH class=3D"l data">Opiorphi</TH>
    <TH class=3D"l data">3</TH>
    <TH class=3D"l data">Saline</TH>
    <TH class=3D"l data">0</TH>
    <TD class=3D"r data" noWrap>-2.5546</TD>
    <TD class=3D"r data">0.8054</TD>
    <TD class=3D"r data">56</TD>
    <TD class=3D"r data" noWrap>-3.17</TD>
    <TD class=3D"r data">0.0025</TD></TR>
  <TR>
    <TH class=3D"l rowheader" scope=3Drow>Group*Time</TH>
    <TH class=3D"l data">Opiorphi</TH>
    <TH class=3D"l data">3</TH>
    <TH class=3D"l data">Saline</TH>
    <TH class=3D"l data">1</TH>
    <TD class=3D"r data" noWrap>-0.2913</TD>
    <TD class=3D"r data">0.8054</TD>
    <TD class=3D"r data">56</TD>
    <TD class=3D"r data" noWrap>-0.36</TD>
    <TD class=3D"r data">0.7190</TD></TR>
  <TR>
    <TH class=3D"l rowheader" scope=3Drow>Group*Time</TH>
    <TH class=3D"l data">Opiorphi</TH>
    <TH class=3D"l data">3</TH>
    <TH class=3D"l data">Saline</TH>
    <TH class=3D"l data">2</TH>
    <TD class=3D"r data">0.4025</TD>
    <TD class=3D"r data">0.8054</TD>
    <TD class=3D"r data">56</TD>
    <TD class=3D"r data">0.50</TD>
    <TD class=3D"r data">0.6192</TD></TR>
  <TR>
    <TH class=3D"l rowheader" scope=3Drow>Group*Time</TH>
    <TH class=3D"l data">Saline</TH>
    <TH class=3D"l data">0</TH>
    <TH class=3D"l data">Saline</TH>
    <TH class=3D"l data">1</TH>
    <TD class=3D"r data">2.2633</TD>
    <TD class=3D"r data">0.8528</TD>
    <TD class=3D"r data">56</TD>
    <TD class=3D"r data">2.65</TD>
    <TD class=3D"r data">0.0103</TD></TR>
  <TR>
    <TH class=3D"l rowheader" scope=3Drow>Group*Time</TH>
    <TH class=3D"l data">Saline</TH>
    <TH class=3D"l data">0</TH>
    <TH class=3D"l data">Saline</TH>
    <TH class=3D"l data">2</TH>
    <TD class=3D"r data">2.9571</TD>
    <TD class=3D"r data">0.9133</TD>
    <TD class=3D"r data">56</TD>
    <TD class=3D"r data">3.24</TD>
    <TD class=3D"r data">0.0020</TD></TR>
  <TR>
    <TH class=3D"l rowheader" scope=3Drow>Group*Time</TH>
    <TH class=3D"l data">Saline</TH>
    <TH class=3D"l data">1</TH>
    <TH class=3D"l data">Saline</TH>
    <TH class=3D"l data">2</TH>
    <TD class=3D"r data">0.6937</TD>
    <TD class=3D"r data">0.8528</TD>
    <TD class=3D"r data">56</TD>
    <TD class=3D"r data">0.81</TD>
    <TD=20
class=3D"r =
data">0.4194</TD></TR></TBODY></TABLE></DIV></DIV><BR></DIV></BODY></HTML=
>
